# Supplementary material for: Characteristics and Clinical Implications of the Nasal Microbiota in Extranodal NK/T-Cell Lymphoma, Nasal Type
Source: Front Cell Infect Microbiol. 2021 Sep 10;11:686595. doi: 10.3389/fcimb.2021.686595 (PMC8461088; doi:10.3389/fcimb.2021.686595)
Supplement: Supplementary file 1 [file DataSheet_1.xlsx]

## Sheet: Abbreviation
	Abbreviations: NKT, Extranodal natural killer T-cell lymphoma; CRS, Chronic rhinosinusitis; HC, Health control; NUAT, Non-upper aerodigestive tract; UAT, Upper aerodigestive tract; L, low risk; I, intermediate risk; H, high risk; PINKE, Prognostic index for natural killer lymphoma-Epstein-Barr virus

## Sheet: OTU_shared_final
OTUs	CRS_14	NKT_31	HC_23	NKT_18	NKT_23	HC_20	NKT_6	NKT_30	NKT_15	CRS_11	CRS_10	HC_15	NKT_20	NKT_19	NKT_45	HC_3	HC_5	NKT_33	CRS_20	NKT_28	HC_10	HC_22	NKT_26	HC_18	HC_6	NKT_36	CRS_12	NKT_41	CRS_4	NKT_7	NKT_11	NKT_35	NKT_46	NKT_38	NKT_13	NKT_12	NKT_32	NKT_40	NKT_2	NKT_22	HC_13	NKT_25	NKT_34	CRS_24	HC_8	NKT_14	NKT_21	NKT_37	NKT_44
OTU1569	0	0	0	0	0	0	0	0	0	1	0	0	0	0	0	1	0	0	0	0	0	0	0	0	0	0	0	0	0	0	0	1	0	0	0	0	0	0	0	0	0	0	0	0	0	0	0	0	0
OTU1568	0	0	0	0	0	0	0	0	0	0	0	0	0	0	0	0	0	0	0	0	0	0	0	0	0	0	0	0	0	0	0	0	0	0	0	0	0	0	0	0	0	0	0	0	0	0	0	0	0
OTU1561	0	0	0	0	0	0	0	0	0	0	0	0	0	0	0	0	0	0	0	0	1	0	0	0	0	0	0	1	0	0	0	0	0	0	0	2	0	0	0	0	0	0	0	0	0	0	0	0	0
OTU1560	0	0	0	0	0	0	0	0	0	0	0	0	0	0	0	0	0	0	0	0	2	0	0	0	1	0	0	0	1	0	0	0	0	0	0	0	0	0	0	0	1	0	0	0	0	0	0	0	0
OTU1563	0	0	0	0	0	0	0	2	23	0	5	0	0	0	0	0	0	1	0	0	6	0	0	0	0	0	0	0	0	0	3	0	0	0	0	62	0	0	0	0	2	0	0	2	0	2	0	0	0
OTU1562	0	0	0	0	0	0	0	0	0	0	0	0	0	0	0	0	0	0	0	0	0	0	0	0	0	0	0	0	1	0	0	0	0	0	0	0	0	0	0	0	0	0	0	0	0	0	0	0	0
OTU1565	0	0	0	0	0	0	0	0	0	0	0	0	0	0	0	0	0	0	0	0	0	0	0	0	0	0	0	0	0	0	0	0	0	0	0	0	0	0	0	0	0	0	0	0	0	0	0	0	0
OTU1564	0	0	0	0	0	0	0	0	0	0	0	0	0	0	0	0	0	0	0	0	0	0	0	0	0	0	0	0	0	0	0	0	0	0	0	0	0	0	0	0	0	0	0	0	0	0	0	0	0
OTU1567	0	0	0	0	0	0	0	0	1	0	0	0	0	0	0	0	0	0	0	0	0	0	0	0	0	0	0	0	0	0	0	0	0	0	0	0	0	0	0	0	0	0	0	0	0	0	0	0	0
OTU1566	0	0	0	0	0	0	0	0	0	0	0	0	0	0	0	0	0	0	0	0	0	0	0	0	0	0	0	0	2	0	0	0	0	0	0	0	0	0	0	0	0	0	0	0	0	0	0	0	0
OTU927	0	0	0	0	0	0	0	0	0	0	0	0	0	0	0	0	0	0	0	0	0	0	0	0	0	0	0	0	0	0	0	0	0	0	0	0	0	0	0	0	0	0	0	0	0	2	0	0	0
OTU926	0	13	0	0	0	0	6	0	0	0	0	0	1	0	1	0	0	0	1	5	0	0	0	0	0	0	4	1	0	3	0	1	0	2	0	0	0	1	0	0	0	0	0	0	0	0	2	0	0
OTU664	0	0	1	0	2	0	0	0	0	0	0	0	0	0	0	0	0	0	0	0	0	0	0	0	0	0	0	0	0	0	1	0	0	0	0	0	0	0	0	13	0	0	0	0	0	0	0	0	0
OTU665	0	0	0	0	0	0	0	0	0	0	0	0	0	0	0	0	0	0	0	0	2	0	0	0	0	0	0	0	0	0	0	0	0	0	0	0	0	0	0	0	0	0	0	0	0	0	0	0	0
OTU1189	0	0	0	0	0	0	0	0	0	0	0	0	0	0	0	0	0	1	0	0	0	0	0	0	0	0	0	0	0	3	0	0	0	0	0	0	0	0	0	0	0	0	0	0	0	0	0	0	0
OTU1188	0	0	0	0	0	0	0	0	0	0	0	0	0	0	0	1	0	0	0	0	0	0	0	0	0	0	0	0	0	0	0	0	0	0	0	0	0	0	3	0	0	0	0	0	0	0	0	0	0
OTU1187	0	0	0	0	0	0	0	0	0	0	0	0	0	0	0	0	0	0	0	0	0	0	0	0	0	0	0	0	0	0	0	0	0	0	0	0	0	0	0	0	0	0	0	0	0	0	0	0	0
OTU1186	0	0	0	0	0	0	0	0	0	0	0	0	0	0	0	0	0	2	0	0	0	0	0	0	0	0	0	0	0	0	2	0	0	0	0	0	0	0	0	0	0	0	0	0	0	0	0	0	0
OTU1185	0	0	0	0	0	0	0	0	0	0	0	0	0	0	0	4	0	0	0	0	0	0	0	0	0	0	0	0	0	0	0	0	0	0	0	0	0	0	0	0	0	0	0	0	0	0	0	0	0
OTU1184	0	0	0	0	0	0	0	0	0	0	0	0	0	0	0	0	0	0	0	0	3	0	0	0	0	0	0	0	0	0	2	0	0	0	0	0	0	0	0	0	0	0	0	0	0	0	0	0	0
OTU1183	9	1	12	0	0	87	2	8	1	233	8	5	26	0	77	5	19	6	1	8	47	147	37	72	24	0	0	1	10	21	0	1	14	6	0	6	27	8	7	0	10	144	60	2	55	125	5	38	5
OTU1182	0	0	0	0	0	0	0	0	0	0	0	0	0	0	0	0	0	0	0	0	0	0	0	0	0	0	0	0	0	0	0	0	3	0	0	0	1	0	0	0	0	0	0	0	0	0	0	0	0
OTU1181	0	0	0	0	0	0	0	0	0	0	1	0	0	0	0	0	0	0	0	0	0	0	0	0	1	0	0	0	1	0	1	0	0	0	0	0	0	0	0	0	0	0	0	0	0	0	0	0	0
OTU1180	0	0	0	0	0	0	0	0	0	0	0	0	0	0	0	0	0	0	0	0	0	0	0	0	0	0	0	0	0	0	0	0	0	0	0	0	0	0	0	0	0	0	0	0	0	0	0	0	0
OTU1341	0	0	0	0	0	0	0	0	0	0	1	0	5	0	0	0	0	0	0	0	0	0	0	0	0	0	0	0	0	0	0	0	0	0	0	0	0	0	0	0	0	0	0	2	0	0	0	0	0
OTU1340	0	0	1	0	0	0	0	0	0	2	0	1	0	0	0	0	0	3	0	0	3	0	0	0	0	0	0	0	0	0	0	0	0	0	0	0	0	0	0	0	1	0	0	0	0	0	0	0	0
OTU1343	0	0	0	0	0	0	0	0	0	0	0	0	0	0	0	0	0	0	0	0	0	0	0	0	0	0	0	0	0	0	0	0	0	0	0	0	0	0	0	0	0	0	0	0	0	0	0	0	0
OTU1342	0	0	0	0	0	0	0	0	0	0	0	0	3	0	0	0	0	0	0	0	0	0	0	0	0	0	0	0	0	0	0	0	0	0	0	0	0	0	0	0	0	0	0	0	0	0	0	0	0
OTU1345	0	0	0	0	0	0	3	0	0	0	0	0	0	0	0	0	0	0	0	0	0	0	0	0	0	0	0	0	0	0	0	0	0	0	0	0	0	0	0	0	0	0	0	0	0	0	0	0	0
OTU1344	0	0	0	0	0	0	0	0	0	0	0	0	0	0	0	0	0	0	0	0	0	0	0	0	0	0	0	0	0	0	4	0	0	0	0	0	0	0	0	0	0	0	0	0	0	0	0	0	0
OTU1347	0	0	0	0	0	1	0	1	2	0	2	0	0	0	0	0	0	1	0	0	11	1	0	0	0	0	0	0	2	0	1	1	0	0	0	5	0	0	0	0	1	0	0	5	0	1	0	1	1
OTU669	0	0	0	0	0	0	0	0	12	0	0	0	0	0	0	0	0	0	0	0	0	0	0	0	0	0	0	0	0	0	0	0	0	0	0	0	0	0	0	0	0	0	0	0	0	0	0	0	0
OTU1349	0	0	0	0	0	0	0	0	0	0	0	0	0	0	0	0	0	0	0	0	0	0	0	0	0	0	0	0	0	0	3	0	0	0	0	0	0	0	0	0	0	0	0	0	0	0	0	0	0
OTU1348	4	0	0	0	11	0	0	0	7	3	0	0	0	0	0	1	0	0	0	0	0	7	3	0	0	0	0	5	0	0	0	14	0	133	0	11	0	9	0	22	2	0	0	5	1	13	0	0	3
OTU929	1	0	0	0	0	2	0	0	0	44	0	0	0	0	1	0	1	0	8	0	12	34	19	0	1	0	0	0	0	0	0	0	0	0	0	0	0	0	0	0	4	0	16	0	19	8	0	0	0
OTU146	0	0	0	162	0	1	0	0	0	0	0	0	0	63	0	2	0	1	0	0	0	0	0	0	0	0	0	9	2	0	0	2	0	1	0	4	1	79	0	166	0	0	0	9	0	2	0	0	0
OTU1622	0	0	0	0	0	0	0	0	0	0	0	0	0	0	0	0	0	0	0	0	0	0	0	0	0	0	0	0	0	0	0	0	0	0	0	0	0	0	0	0	0	0	0	0	0	0	0	0	0
OTU1788	0	0	0	0	0	0	0	0	0	0	0	0	0	0	0	0	0	0	0	1	0	0	0	0	0	0	0	0	1	0	0	0	0	0	0	0	1	0	0	0	0	0	0	0	0	0	0	0	0
OTU1781	0	0	0	0	0	0	0	0	0	0	0	0	0	0	0	0	0	0	0	0	0	0	0	0	0	0	0	0	0	0	0	0	0	0	0	0	0	0	0	0	0	0	0	0	0	0	0	0	0
OTU1780	0	0	0	0	0	0	0	0	0	0	0	0	0	0	0	0	0	0	0	0	3	0	0	0	0	0	0	0	0	0	0	0	0	0	0	0	0	0	0	0	0	0	0	0	0	0	0	0	0
OTU1969	0	0	0	0	0	0	0	0	0	0	0	0	0	0	0	0	0	0	0	0	0	0	0	0	0	0	0	0	0	0	0	0	0	0	0	0	0	0	0	0	0	0	0	0	0	0	0	0	0
OTU1968	0	0	0	0	0	0	0	0	0	0	0	0	0	0	0	0	0	0	0	0	0	0	0	0	0	0	0	0	0	0	0	0	0	0	0	0	0	0	0	0	0	0	0	0	1	0	0	0	0
OTU1965	0	0	0	0	0	0	0	0	0	0	0	0	0	0	0	0	0	0	0	0	0	0	0	0	0	0	0	0	0	0	0	2	0	0	0	0	0	0	0	0	0	0	0	0	0	0	0	0	0
OTU1964	0	0	0	0	0	0	0	0	0	0	0	0	0	0	0	0	0	0	1	0	0	0	0	0	0	0	0	0	0	0	0	0	0	1	0	0	0	0	0	0	0	0	0	0	0	0	0	0	0
OTU1967	0	0	0	0	0	0	0	0	0	1	0	0	2	0	0	0	0	0	0	0	0	0	0	0	0	0	0	0	0	0	0	0	0	0	0	0	0	0	0	0	0	0	0	0	0	0	0	0	0
OTU1966	0	0	0	0	0	0	0	0	0	0	0	0	0	0	0	0	0	0	0	0	0	0	0	0	0	0	0	0	0	0	0	0	0	0	0	0	0	0	0	0	0	0	0	0	0	2	0	0	0
OTU1961	0	0	0	0	0	0	0	0	0	0	0	0	0	0	0	0	0	0	0	0	0	0	0	0	0	0	0	0	0	0	0	0	0	0	0	0	2	0	0	0	0	0	0	0	0	0	0	0	0
OTU1960	0	0	0	0	0	0	0	0	0	0	0	0	0	0	0	0	0	0	0	0	0	0	0	0	0	0	0	0	0	0	0	0	0	0	0	0	0	0	0	0	0	0	0	0	0	0	0	0	0
OTU1963	0	0	0	0	0	0	0	0	0	0	0	0	0	0	0	0	0	0	0	0	0	0	0	0	0	0	0	0	0	0	0	0	0	0	0	0	0	0	0	0	0	0	0	0	0	0	0	0	0
OTU1962	0	0	0	0	0	0	0	0	0	0	0	0	0	0	0	0	0	0	0	0	0	0	0	0	0	0	0	0	0	0	0	0	0	0	0	0	0	0	0	0	0	0	0	0	0	0	0	0	0
OTU578	0	0	0	0	0	0	0	0	0	0	0	0	0	0	0	0	0	0	0	0	0	0	0	0	0	0	0	0	0	0	0	0	0	0	0	0	0	0	0	0	0	0	0	0	0	1	0	0	0
OTU579	0	0	0	0	0	0	0	0	0	0	0	0	18	0	0	0	0	0	0	0	0	0	1	0	0	0	0	0	0	0	0	0	0	0	0	0	0	0	0	0	0	0	0	0	0	0	0	0	0
OTU570	0	0	0	0	0	0	0	0	0	0	0	0	22	0	0	0	0	0	0	0	0	0	0	0	0	0	0	0	0	0	0	0	0	0	0	0	0	0	0	0	0	0	0	0	0	0	0	0	0
OTU571	0	0	0	0	0	0	0	0	0	0	0	0	17	0	0	0	0	0	0	0	0	0	0	0	0	0	0	0	0	0	0	0	0	0	0	0	0	0	0	0	0	0	0	0	0	0	0	0	0
OTU572	0	0	0	0	0	0	0	0	0	0	0	0	0	0	0	0	0	0	2	0	0	0	0	0	0	0	0	0	0	0	0	0	0	0	0	0	0	0	0	0	0	0	0	0	0	0	0	1	0
OTU573	0	11	0	0	0	0	0	0	0	1	2	5	0	0	0	3	0	1	0	2	1	0	0	1	0	0	1	0	0	0	1	0	0	0	0	0	3	0	0	0	0	0	0	2	1	0	0	1	1
OTU574	0	0	0	0	0	0	0	1	0	0	0	0	0	0	0	0	0	0	0	0	0	0	0	0	0	0	0	0	0	0	0	0	0	0	0	1	0	0	0	0	0	0	0	8	0	0	0	0	2
OTU575	0	0	1	0	1	1	0	0	2	0	2	1	0	0	0	0	0	2	1	0	2	0	0	3	0	0	0	1	3	2	0	0	0	0	0	0	0	0	0	0	0	0	0	9	0	0	0	0	0
OTU576	0	0	0	0	0	1	0	1	21	0	5	1	0	0	0	2	0	0	0	0	5	0	0	0	2	0	1	0	3	0	3	2	2	0	0	2	3	1	0	0	1	0	0	0	0	1	0	0	0
OTU577	0	0	0	1	0	0	0	0	0	0	0	0	0	0	0	0	0	0	0	0	0	0	3	0	0	0	0	0	0	0	0	0	0	0	0	0	0	0	0	10	0	0	0	0	0	0	0	0	0
OTU750	0	0	0	0	0	1	0	0	8	0	0	0	0	0	0	0	0	0	0	0	0	0	0	0	0	0	0	0	0	0	0	0	0	0	0	1	2	0	0	0	1	0	0	1	0	0	0	0	0
OTU751	0	0	0	0	0	0	0	0	0	0	0	0	0	0	0	0	0	0	0	0	0	0	0	0	0	0	0	0	0	0	0	0	0	0	0	0	0	0	0	0	0	0	0	0	0	0	0	0	0
OTU752	0	0	1	0	0	0	0	0	0	0	1	0	0	0	0	0	0	0	0	0	0	0	0	0	0	0	0	0	0	0	0	12	0	0	0	0	0	0	0	0	0	0	0	0	0	0	0	0	0
OTU753	0	0	0	0	0	0	0	0	11	0	0	0	0	0	0	0	0	0	0	0	0	0	0	0	0	0	0	0	0	0	0	0	0	0	0	0	0	0	0	0	0	0	0	0	0	0	0	0	0
OTU978	0	0	0	0	0	0	1	0	0	2	0	0	0	0	0	0	0	0	0	0	0	0	0	0	0	0	3	0	0	0	6	0	0	0	0	0	3	0	0	0	1	0	0	1	0	0	0	0	0
OTU979	0	0	0	0	0	0	0	0	2	0	0	0	0	0	0	0	1	2	0	0	2	0	0	0	1	0	0	0	0	0	5	0	0	0	0	1	7	0	0	0	1	0	0	1	1	0	0	0	3
OTU756	0	0	0	0	0	0	0	0	0	0	0	0	0	0	0	0	0	8	0	0	3	0	0	0	0	0	0	0	0	0	2	0	0	0	0	0	0	0	0	0	0	0	0	0	0	1	0	0	8
OTU757	0	0	0	0	0	0	0	0	1	1	0	0	0	0	0	0	0	6	0	0	0	0	0	0	0	0	0	0	0	0	2	0	0	0	0	4	0	0	0	0	1	0	0	2	0	0	0	0	0
OTU206	0	0	2	3	0	0	0	0	0	1	0	0	102	0	0	1	0	0	0	0	0	1	0	0	0	0	0	0	0	5	0	9	0	0	0	7	1	56	0	23	0	0	0	2	0	6	0	0	0
OTU207	2	0	0	0	81	0	0	1	29	17	0	0	0	0	0	10	1	3	0	0	1	299	90	0	0	0	0	0	0	0	0	5	0	36	0	0	2	63	0	63	4	0	5	11	0	6	0	0	0
OTU204	0	0	0	0	0	0	0	0	0	0	0	0	0	0	0	0	0	0	0	0	0	0	0	0	0	0	0	0	0	0	0	0	0	0	0	0	0	0	0	0	0	0	0	0	0	0	0	0	0
OTU977	0	0	0	0	0	0	0	0	1	0	1	1	0	0	0	3	0	0	0	0	8	0	0	0	0	0	0	1	1	0	1	0	0	0	0	2	1	0	0	0	1	0	0	0	0	1	0	0	0
OTU202	0	0	0	0	0	0	0	0	0	1	0	0	0	0	0	0	0	3	0	0	0	2	0	0	0	0	0	0	0	0	1	0	0	0	0	0	0	0	0	0	0	0	0	1	0	0	0	0	0
OTU203	0	0	0	0	0	0	0	0	0	0	0	0	0	212	0	0	0	0	0	0	0	1	0	0	0	0	0	5	0	0	0	0	0	0	0	0	0	0	0	26	0	0	0	0	0	0	0	0	0
OTU200	0	46	5	0	0	2	4	3	15	4	8	5	0	0	0	0	0	47	2	1	0	0	2	2	1	0	3	0	6	4	37	6	0	2	0	17	8	0	0	0	2	0	3	6	2	0	10	0	1
OTU201	3	0	1	0	4	0	0	0	0	14	0	0	1	1	0	4	0	0	0	0	0	7	35	0	0	0	0	26	0	0	2	9	0	191	0	17	0	7	0	48	0	0	0	76	0	22	6	1	0
OTU682	0	0	2	0	1	4	0	0	2	3	0	1	0	0	0	1	0	2	0	2	0	1	1	1	0	0	0	0	0	2	2	0	0	3	0	1	1	0	0	0	0	1	2	2	0	0	0	0	0
OTU683	0	0	0	0	0	0	0	0	0	0	0	0	0	0	0	0	0	0	0	0	0	0	0	0	0	0	0	0	0	0	0	0	0	0	0	3	0	0	0	0	0	0	0	0	0	0	9	0	0
OTU680	0	0	0	0	0	0	0	0	0	1	0	0	0	0	0	0	0	0	0	0	0	0	0	0	0	0	0	0	0	0	0	1	0	0	0	0	0	5	0	9	0	0	0	0	0	0	0	0	0
OTU681	0	0	0	0	0	0	0	0	11	0	0	0	0	0	1	0	0	0	0	0	0	0	0	0	0	0	0	0	0	0	0	0	0	0	0	0	0	0	0	0	0	0	0	0	0	0	0	0	0
OTU686	0	0	0	0	0	0	0	0	0	0	0	0	0	0	0	0	0	0	0	0	0	0	0	0	0	0	0	0	0	0	0	0	0	0	0	0	0	0	0	0	0	0	0	0	0	0	0	0	0
OTU687	0	0	0	0	0	0	0	0	24	1	0	0	0	0	0	0	0	0	0	0	0	0	0	0	0	0	0	0	0	0	0	0	0	0	0	0	0	0	0	0	0	0	0	0	0	0	0	0	0
OTU684	0	0	0	0	0	0	0	0	12	0	0	0	0	0	0	0	0	0	0	0	0	0	0	0	0	0	0	0	0	0	0	0	0	0	0	0	0	0	0	0	0	0	0	0	0	0	0	0	0
OTU685	0	0	0	0	0	0	0	3	0	1	0	0	0	0	0	0	0	0	0	0	1	0	0	0	0	0	0	0	2	0	0	0	0	0	0	0	0	0	0	0	0	0	0	0	0	0	0	0	0
OTU688	0	0	0	0	0	0	0	0	12	0	0	0	0	0	0	0	0	0	0	0	0	0	0	0	0	0	0	0	0	0	0	0	0	0	0	0	0	0	0	0	0	0	0	0	0	0	0	0	0
OTU689	0	0	0	0	0	0	0	0	2	0	0	0	0	0	0	0	1	0	0	0	0	0	0	0	0	0	0	0	0	0	4	0	0	0	0	0	0	1	0	0	0	0	0	0	0	0	0	0	0
OTU240	0	0	0	0	0	0	0	0	0	0	0	0	0	0	0	0	0	0	0	0	0	0	0	0	0	0	0	0	0	0	0	0	0	0	0	132	0	0	0	61	0	0	0	1	0	0	0	0	0
OTU372	0	0	4	0	1	0	0	5	8	0	0	3	2	0	0	3	0	8	1	1	2	0	1	0	2	0	2	0	4	2	8	14	0	0	0	0	2	0	0	0	5	0	1	0	0	1	2	1	0
OTU373	0	0	0	0	0	0	43	0	0	0	1	0	0	0	0	3	0	3	0	0	8	0	0	0	0	0	0	0	1	0	3	1	1	1	0	0	0	0	0	0	1	0	0	10	0	7	0	0	0
OTU370	0	0	0	0	0	0	0	0	18	0	2	2	0	0	0	2	0	0	0	0	0	0	0	0	0	0	0	0	0	0	0	0	0	1	0	0	3	0	0	0	0	0	0	0	0	0	0	0	5
OTU371	0	0	0	0	0	0	0	0	0	0	0	0	0	0	0	0	0	0	0	0	0	0	0	0	0	0	0	0	0	0	0	0	0	0	0	0	0	0	0	0	0	0	0	0	0	0	0	0	0
OTU376	0	0	0	1	0	0	0	0	0	0	0	0	22	0	0	0	0	0	0	0	0	1	0	0	0	0	0	0	0	0	0	0	0	0	0	0	0	56	0	9	0	0	0	0	0	0	0	0	0
OTU377	0	0	0	1	0	0	0	0	0	18	0	1	4	0	0	2	0	0	0	0	0	0	40	0	0	0	0	0	0	0	0	10	0	0	0	0	0	5	0	0	0	0	0	2	0	1	0	0	0
OTU374	0	0	0	1	0	0	0	0	0	0	0	0	37	0	0	0	0	0	0	0	0	0	2	0	0	0	0	0	0	0	0	0	0	0	0	0	0	5	0	0	0	0	0	1	0	0	2	0	0
OTU375	0	0	0	0	0	0	0	0	0	0	0	0	0	0	0	2	0	0	0	0	0	0	0	0	0	0	0	5	0	0	0	2	0	0	0	0	0	10	0	12	0	0	0	0	0	0	0	0	0
OTU710	0	0	0	0	0	0	0	1	10	0	0	0	0	0	0	0	0	0	0	0	0	0	0	0	0	0	0	0	0	0	0	0	0	0	0	0	0	0	0	0	0	0	0	0	0	0	0	0	0
OTU378	0	0	2	0	0	0	0	0	50	2	0	1	0	0	3	0	0	1	0	9	5	0	0	0	0	0	0	0	5	0	4	1	0	0	0	0	2	0	0	0	0	0	0	0	0	0	0	0	0
OTU379	0	0	0	0	0	0	0	0	0	0	0	0	21	0	0	0	0	0	0	0	0	0	0	0	0	0	0	0	0	0	0	0	0	0	0	0	0	1	0	16	0	0	0	1	0	0	0	0	0
OTU247	0	0	0	0	0	0	0	0	0	0	0	0	0	0	0	0	0	0	0	0	0	0	0	0	0	6	0	53	0	0	0	0	0	0	0	0	0	0	0	0	0	0	0	0	0	1	0	0	0
OTU244	0	0	0	128	1	0	0	0	0	0	0	0	0	0	0	0	0	0	0	0	0	0	0	0	0	0	0	0	0	0	0	2	0	4	0	0	0	0	0	0	0	0	0	0	0	0	0	0	0
OTU245	0	15	0	0	2	1	0	1	9	0	0	2	1	0	0	1	0	36	1	0	0	0	0	0	2	0	0	1	0	4	3	2	0	13	0	2	6	0	0	5	0	0	0	1	0	0	25	0	0
OTU1745	0	0	0	0	0	0	0	0	0	0	0	0	0	0	0	0	0	0	0	0	0	0	0	0	0	0	0	0	0	0	0	0	0	0	0	0	0	0	0	0	0	0	0	0	0	0	0	0	0
OTU1744	0	0	0	0	0	0	0	0	0	0	0	0	0	0	0	0	0	0	0	0	0	0	0	0	0	0	0	0	0	0	0	0	0	0	0	0	0	0	0	0	0	0	0	2	0	0	0	0	0
OTU1747	0	0	0	0	0	0	0	0	0	0	0	0	0	0	0	0	0	0	0	0	0	0	0	0	0	0	0	0	0	0	0	0	0	0	0	0	0	0	0	0	0	0	0	0	0	2	0	0	0
OTU1746	0	0	0	0	0	0	0	0	0	0	0	0	0	0	0	0	0	0	0	0	0	0	0	0	0	0	0	0	0	0	0	0	0	1	0	0	0	0	0	0	0	0	0	0	0	0	0	0	0
OTU1741	0	0	0	0	0	0	0	0	0	0	0	0	0	0	0	0	0	0	0	0	0	0	0	0	0	0	0	0	0	0	0	0	0	0	0	0	0	0	0	0	0	0	0	0	0	0	0	0	0
OTU1740	0	0	0	0	0	0	0	0	0	0	0	0	0	0	0	0	0	0	0	0	0	0	0	0	0	0	0	0	0	0	0	0	0	0	0	0	0	0	0	0	0	0	0	0	0	0	0	0	0
OTU1743	0	0	0	0	0	0	0	0	0	0	0	0	0	0	0	0	0	0	0	0	1	1	0	0	0	0	0	0	0	0	0	0	0	0	0	0	0	0	0	0	0	0	0	0	0	0	0	0	0
OTU1742	0	0	0	0	0	0	0	0	0	0	0	0	0	0	0	0	0	0	0	0	0	0	0	0	0	0	0	0	0	0	0	0	0	0	0	0	0	0	0	0	0	0	0	0	0	0	0	0	0
OTU2058	0	0	0	0	0	0	0	0	0	0	0	0	0	0	0	0	0	0	0	0	0	0	0	0	0	0	0	0	0	0	0	0	0	0	0	0	0	0	0	0	0	0	0	0	0	0	0	0	0
OTU2059	0	0	0	0	0	0	0	0	0	2	0	0	0	0	0	0	0	0	0	0	0	0	0	0	0	0	0	0	0	0	0	0	0	0	0	0	0	0	0	0	0	0	0	0	0	0	0	0	0
OTU1749	0	0	0	0	0	0	0	0	0	0	0	0	0	0	0	0	0	0	0	0	0	0	0	0	0	0	0	0	0	0	0	0	0	0	0	0	0	0	0	0	0	0	0	0	0	0	0	0	0
OTU1748	0	0	0	0	0	0	0	0	0	0	0	0	0	0	0	0	0	0	0	0	0	0	0	0	0	0	0	0	0	0	0	0	0	0	0	0	0	0	0	0	0	0	0	0	0	0	0	0	0
OTU1987	0	0	0	0	0	0	0	0	0	0	0	0	0	0	0	0	0	0	0	0	0	0	0	0	0	0	0	0	0	0	0	0	0	2	0	0	0	0	0	0	0	0	0	0	0	0	0	0	0
OTU1986	0	0	0	0	0	0	0	0	0	0	0	0	0	0	0	0	0	0	0	0	0	0	0	0	0	0	2	0	0	0	0	0	0	0	0	0	0	0	0	0	0	0	0	0	0	0	0	0	0
OTU1985	0	0	0	0	0	0	0	0	0	0	0	0	0	0	0	0	0	0	0	0	0	0	0	0	0	0	0	0	0	0	0	0	0	0	0	0	0	0	0	0	0	0	0	0	0	0	0	0	0
OTU1984	0	0	2	0	0	1	0	0	0	0	1	3	0	0	0	0	3	0	0	0	0	0	0	0	0	0	0	0	0	0	0	0	0	0	0	0	0	0	0	0	0	0	0	0	0	0	0	0	0
OTU1983	0	0	0	0	0	0	0	0	0	0	0	0	0	0	0	0	0	0	0	0	0	0	0	0	0	0	0	0	0	0	0	0	0	0	0	0	0	0	0	0	0	0	0	0	0	0	0	0	0
OTU1982	0	0	0	0	0	0	0	0	0	0	0	0	0	0	0	0	0	0	0	1	0	0	0	0	0	0	0	0	0	0	0	0	0	0	0	0	0	0	0	0	0	0	0	0	0	0	0	0	0
OTU1981	0	0	0	0	0	0	0	0	0	0	0	1	0	0	0	0	0	0	0	0	0	0	0	0	0	0	0	0	0	0	0	0	0	0	0	0	0	0	0	0	0	0	0	0	0	0	0	0	0
OTU1980	0	0	0	0	0	0	0	0	0	0	0	0	0	0	0	0	0	0	0	0	0	0	0	0	0	0	0	0	0	0	0	0	0	0	0	0	3	0	0	0	0	0	0	0	0	0	0	0	0
OTU1939	0	0	0	0	0	0	0	0	0	0	0	0	0	0	0	0	0	0	0	0	0	0	0	0	0	0	0	0	0	0	0	0	0	0	0	0	0	0	0	5	0	0	0	0	0	0	0	0	0
OTU1989	0	0	0	0	0	0	611	1	3	0	0	0	23	618	0	7	1	1	0	1	0	2	71	0	1	0	0	2	3	0	0	0	0	0	0	1	1	389	0	64	1	0	0	12	0	0	0	0	0
OTU1988	0	0	0	0	0	0	0	0	0	0	0	0	0	0	0	0	0	1	0	0	0	0	0	0	0	0	0	0	0	0	0	0	0	2	0	0	0	0	0	0	0	0	0	0	0	0	0	0	0
OTU198	0	0	0	191	0	0	0	0	0	0	0	0	0	0	0	0	0	0	1	0	0	0	1	0	0	0	0	0	0	0	0	1	0	0	0	0	0	0	0	25	0	0	0	1	0	0	0	0	0
OTU199	0	0	0	0	0	0	0	0	0	0	0	0	11	0	0	1	0	0	0	0	0	0	0	0	0	0	0	0	0	0	0	0	0	0	0	0	0	0	0	213	0	0	0	0	0	0	0	0	0
OTU196	0	17	3	0	0	1	0	8	0	3	2	0	1	0	0	0	1	1	1	0	9	51	8	1	0	1	0	160	1	0	6	2	0	0	0	0	16	0	0	18	1	0	0	33	0	4	19	0	1
OTU197	3	156	6	0	1	1	4	1	176	1	4	3	17	0	0	49	4	13	1	0	99	6	1	5	6	0	2	0	3	1	31	22	1	4	0	21	3	1	0	0	12	2	1	4	0	3	0	5	8
OTU194	0	0	0	0	18	0	1	1	9	0	0	1	0	0	0	2	0	2	0	0	0	1	0	0	0	0	0	0	3	2	1	1	0	8	0	2	0	0	0	0	1	0	0	12	0	2	3	0	3
OTU195	0	0	0	0	1	0	0	0	8	0	0	0	0	0	0	0	0	1	0	0	0	0	0	0	0	0	4	0	0	0	0	1	0	0	0	1	1	0	0	204	0	0	0	0	0	0	0	0	0
OTU192	1	0	0	0	0	0	0	13	3	1	0	0	0	0	0	1	0	0	0	0	1	8	0	0	0	0	0	0	7	0	0	4	0	117	0	1	0	0	73	0	0	0	0	0	0	0	0	0	0
OTU193	0	0	0	0	28	0	0	3	0	21	1	0	30	6	0	5	2	1	0	1	1	38	106	0	0	0	0	56	0	0	0	36	0	124	0	37	1	5	0	81	4	1	3	13	1	28	6	0	1
OTU190	0	0	0	0	0	0	0	0	0	0	0	0	0	0	0	11	0	0	0	0	0	0	0	0	0	0	0	0	23	0	0	0	0	0	0	0	0	0	0	0	0	0	9	1	0	0	0	0	0
OTU191	0	0	57	0	0	0	0	0	0	0	0	0	0	0	0	0	0	0	0	0	0	0	1	0	0	0	0	0	0	0	309	0	0	0	0	0	0	0	0	0	0	0	0	0	0	0	0	0	0
OTU1408	0	0	0	0	0	0	0	0	0	0	0	0	0	0	0	0	0	0	0	0	0	0	0	0	0	0	0	0	0	0	0	0	0	0	0	0	0	0	0	0	0	0	0	0	0	0	0	0	0
OTU1409	0	0	0	0	0	0	0	0	0	0	0	0	0	0	0	3	0	0	0	0	0	0	0	0	0	0	0	0	0	0	0	0	0	0	0	0	0	0	0	0	0	0	0	0	0	0	0	0	0
OTU1402	0	0	0	0	1	5	1	0	0	0	0	0	4	0	0	2	0	3	1	0	0	0	0	0	0	0	59	103	0	1	1	0	0	0	0	0	3	0	0	2	0	0	1	4	7	0	0	0	0
OTU1403	0	0	0	0	0	0	0	0	0	0	0	0	0	0	0	0	0	0	0	0	0	0	0	0	0	0	0	0	0	0	0	0	0	0	0	0	0	0	0	0	0	0	0	0	0	0	3	0	0
OTU1400	0	0	0	0	0	0	0	0	0	0	0	0	0	0	0	0	0	0	0	0	0	0	0	0	0	0	0	0	2	0	0	0	0	0	0	0	0	0	0	0	0	0	0	1	0	1	0	0	0
OTU1401	0	0	0	0	0	0	0	0	0	0	0	0	0	0	0	0	0	0	0	0	0	0	0	0	0	0	0	0	0	0	1	0	0	0	0	0	0	0	0	0	3	0	0	0	0	0	0	0	0
OTU1406	0	0	0	0	0	0	0	0	0	0	0	0	0	0	0	0	0	1	0	0	0	0	0	0	0	0	0	0	0	2	0	0	0	0	0	0	0	0	0	0	0	0	0	0	0	0	0	0	0
OTU1407	0	0	0	0	1	1	0	0	18	1	0	0	0	0	0	0	0	2	0	0	0	0	0	0	0	0	0	0	1	0	0	0	0	0	0	0	2	0	0	0	0	0	0	1	0	0	0	0	2
OTU1404	0	33	1	0	1	0	7	0	14	8	0	0	0	0	0	0	0	1	0	0	257	3	1	0	0	0	0	1	1	0	2	4	0	0	0	1	43	0	0	8	3	1	0	6	0	0	137	0	0
OTU1405	0	0	0	0	0	0	0	0	0	0	0	0	0	0	0	0	0	3	0	0	0	0	0	0	0	0	0	0	0	0	1	0	0	0	0	0	0	0	0	0	0	0	0	0	0	0	0	0	0
OTU996	0	0	0	0	0	0	1	0	0	0	0	0	0	0	0	0	0	0	0	0	2	1	0	0	0	0	0	0	0	0	0	0	0	6	0	0	0	0	0	0	0	0	0	4	0	0	0	0	0
OTU997	0	0	0	0	0	0	0	0	0	2	0	0	0	0	0	2	1	0	0	1	0	0	0	0	0	0	0	0	1	0	0	0	0	0	0	0	0	0	0	0	0	0	0	0	0	0	0	0	0
OTU994	0	0	0	0	0	0	0	0	0	0	0	0	0	0	0	0	0	0	0	0	0	0	0	0	0	0	0	0	0	0	0	0	0	0	0	0	0	0	0	0	1	0	0	0	0	0	0	0	0
OTU995	0	0	0	0	0	0	0	0	0	0	0	0	0	0	0	0	0	0	0	0	0	0	0	0	0	0	0	0	0	0	0	0	0	0	0	0	5	0	0	0	0	0	0	6	0	0	0	0	0
OTU992	0	0	0	0	0	0	0	0	0	0	0	0	0	0	0	0	0	0	0	0	0	0	0	0	0	0	0	0	0	0	0	0	0	0	0	0	0	0	0	0	0	0	0	0	0	0	0	0	0
OTU993	0	0	0	0	0	0	0	0	0	0	1	0	0	0	0	0	0	0	0	0	0	0	0	0	1	0	0	0	0	0	0	0	0	0	0	0	0	0	0	0	0	0	0	1	0	0	0	0	0
OTU990	0	23	0	0	1	0	2	0	0	1	0	0	1	0	0	0	0	0	0	4	0	0	1	0	0	0	1	0	0	3	0	2	0	0	0	0	0	0	0	2	0	0	0	0	0	0	0	0	0
OTU991	0	0	0	0	0	0	0	0	0	0	0	0	7	0	0	0	0	52	0	0	0	0	0	0	0	2	0	0	0	0	1	0	0	0	0	0	0	0	0	2	0	0	0	0	0	0	0	0	0
OTU998	0	0	0	0	0	0	0	0	0	0	0	0	0	0	0	0	0	0	0	2	0	0	0	0	0	0	0	0	1	1	0	0	0	0	0	0	0	0	0	0	0	0	0	0	0	0	1	0	0
OTU999	1	48	0	0	3	0	8	0	0	1	0	0	2	0	0	0	0	0	0	32	0	0	0	0	0	0	1	0	1	5	1	2	0	1	0	0	0	0	0	1	0	1	2	0	0	0	7	0	0
OTU1576	0	0	0	0	0	0	0	1	0	0	0	0	0	0	0	0	0	0	0	0	0	0	0	0	0	0	0	0	0	0	0	0	1	0	0	0	0	0	0	0	0	0	0	0	0	0	0	0	0
OTU1577	0	0	0	0	0	0	0	0	0	0	0	0	0	0	0	0	0	0	0	0	0	1	0	0	0	0	0	0	0	0	0	0	0	2	0	0	0	0	0	0	0	0	0	0	0	0	0	0	0
OTU1574	0	0	0	0	0	0	0	0	0	0	0	0	0	0	0	0	0	0	0	0	0	1	0	0	0	0	0	0	0	0	0	0	0	0	0	0	0	0	0	0	0	0	0	0	0	0	0	0	0
OTU1575	0	0	0	0	0	0	0	0	0	0	0	0	0	0	0	0	0	0	0	0	0	0	0	0	0	0	0	0	0	0	0	0	0	0	0	0	0	0	0	0	0	0	0	0	0	0	0	0	0
OTU1572	0	0	9	0	0	0	0	0	3	0	0	0	0	0	0	1	0	0	0	1	0	0	0	0	0	0	0	0	0	0	0	0	0	0	0	0	0	0	0	0	0	0	0	1	0	0	0	0	1
OTU1573	0	0	1	0	0	0	2	0	0	0	0	0	0	0	0	0	0	0	0	0	0	0	0	0	0	0	0	0	0	0	0	0	0	0	0	0	0	0	0	0	0	0	0	0	0	0	0	0	0
OTU1570	0	0	0	0	0	0	0	0	0	0	0	0	0	0	0	0	2	0	0	0	0	0	0	0	0	0	0	0	0	0	0	0	0	0	0	0	0	0	0	0	0	0	0	0	0	0	0	0	0
OTU1571	0	0	0	0	0	0	0	0	0	0	1	1	0	0	0	0	0	0	0	0	0	0	0	0	0	0	0	0	1	0	0	0	2	0	0	0	1	0	0	0	0	0	0	0	0	0	0	0	0
OTU1578	0	0	0	0	0	0	0	0	0	0	0	0	0	0	0	0	0	0	0	0	0	0	0	0	0	0	0	0	0	0	2	0	0	0	0	0	0	0	0	0	0	0	0	0	0	0	0	0	0
OTU1579	0	0	0	0	0	0	0	0	0	0	0	0	0	0	0	0	0	3	0	0	0	0	0	0	0	0	0	0	0	0	0	0	0	0	0	0	0	0	0	0	0	0	0	0	0	0	0	0	0
OTU1860	0	0	0	0	0	0	0	0	0	0	0	0	0	0	0	0	0	0	0	0	0	0	0	0	0	0	0	0	0	0	0	0	0	0	0	0	0	0	0	0	0	0	0	0	0	0	0	0	2
OTU758	0	0	0	0	0	0	0	0	0	0	0	0	0	0	0	0	0	0	0	0	11	0	0	0	0	0	0	0	0	0	0	0	0	0	0	0	0	0	0	0	0	0	0	0	0	0	0	0	0
OTU1861	0	0	0	0	0	0	0	0	0	0	0	0	0	0	0	0	0	0	0	0	0	0	0	0	0	0	0	0	0	0	0	0	0	0	0	0	0	0	0	0	0	0	1	2	0	0	0	0	0
OTU1868	0	0	0	0	0	0	0	0	0	0	0	0	0	0	0	0	0	0	0	0	0	0	0	0	0	0	0	0	0	0	0	0	0	0	0	0	0	0	0	0	0	0	0	0	0	0	0	0	0
OTU1869	0	0	0	0	0	0	0	0	0	0	0	0	0	0	0	0	0	0	0	0	0	0	0	0	0	0	0	0	0	0	0	0	0	0	0	0	0	0	0	0	0	0	0	0	0	0	0	0	0
OTU1198	0	0	0	0	0	0	0	0	0	0	0	0	0	0	0	0	0	4	0	0	0	0	0	0	0	0	0	0	0	0	0	0	0	0	0	0	0	0	0	0	0	0	0	0	0	0	0	0	0
OTU1199	0	0	0	0	0	0	0	0	0	0	0	0	0	0	0	0	0	0	0	0	0	0	0	0	0	0	0	0	0	0	0	0	0	0	0	0	0	0	0	0	0	0	0	0	0	0	0	0	0
OTU2019	0	0	0	0	0	0	0	0	0	0	0	0	0	0	0	0	0	0	0	0	0	0	1	0	0	0	0	0	0	0	0	0	0	0	0	0	0	0	0	0	0	0	0	0	0	0	0	0	0
OTU1194	0	0	0	0	0	0	0	0	0	1	0	0	0	0	0	0	0	0	0	0	0	0	0	0	0	0	0	0	0	0	0	0	0	0	0	0	0	0	0	0	0	0	0	0	0	0	0	0	0
OTU1195	0	0	0	0	0	0	0	0	4	0	0	0	0	0	0	0	0	0	0	0	0	0	0	0	0	0	0	0	0	0	0	0	0	0	0	0	0	0	0	0	0	0	0	0	0	0	0	0	0
OTU1196	0	0	0	0	0	0	0	0	0	0	0	0	0	0	0	0	0	0	0	0	0	0	0	1	0	0	0	0	0	0	0	0	0	0	0	0	0	0	0	0	1	0	0	0	0	0	0	0	0
OTU1197	0	4	0	0	0	0	0	0	30	1	2	2	0	0	0	4	0	2	0	0	2	2	0	2	1	0	0	1	0	0	0	4	0	0	0	6	4	0	0	0	1	1	2	0	0	2	0	2	0
OTU1190	0	0	0	0	0	0	0	0	0	0	0	0	0	0	0	0	0	0	0	0	0	0	0	0	0	0	0	0	0	0	0	0	0	0	0	0	0	0	0	0	0	0	0	0	0	0	0	0	0
OTU1191	0	0	0	0	0	0	0	0	0	0	0	2	0	0	0	0	0	0	0	0	0	0	0	0	0	0	0	0	0	0	0	0	0	0	0	0	0	0	0	0	0	0	0	0	0	0	0	0	0
OTU1192	0	0	0	0	0	0	0	0	4	0	0	0	0	0	0	0	0	0	0	0	0	0	0	0	0	0	0	0	0	0	0	0	0	0	0	0	0	0	0	0	0	0	0	0	0	0	0	0	0
OTU1193	1	0	0	0	0	0	0	0	0	0	0	0	0	0	0	0	0	0	0	0	0	0	0	0	0	0	0	0	0	0	0	1	0	0	0	0	0	0	0	0	0	0	0	0	0	0	0	0	0
OTU2021	0	0	0	0	0	0	0	0	0	0	0	0	0	0	0	0	0	0	0	2	0	0	0	0	1	0	0	0	0	0	0	0	0	0	0	0	0	0	0	0	0	0	0	0	0	0	0	0	0
OTU1358	0	0	0	0	0	0	0	0	0	0	0	0	0	0	0	0	0	0	0	0	0	0	0	0	0	0	0	0	0	0	0	0	0	0	0	0	0	0	0	0	0	0	0	0	0	0	0	0	0
OTU1359	0	0	0	0	0	0	0	0	0	0	0	0	0	0	0	2	0	0	0	0	0	0	0	0	0	0	0	0	0	0	0	0	0	0	0	0	0	0	0	0	2	0	0	0	0	0	0	0	0
OTU1356	0	0	0	0	0	0	0	0	0	0	0	0	0	0	0	0	0	0	0	0	0	0	0	0	0	0	0	0	0	0	3	0	0	0	0	0	0	0	0	0	0	0	0	0	0	0	0	0	0
OTU1357	0	0	0	0	0	0	0	0	0	0	0	0	0	0	0	0	0	0	0	0	0	0	0	0	0	0	0	0	0	0	0	0	0	0	0	0	0	0	0	0	0	0	0	0	0	0	0	0	0
OTU1354	0	0	0	0	0	0	0	0	0	0	0	0	0	0	0	0	0	0	0	0	0	0	0	0	0	0	0	0	0	0	0	0	0	0	0	0	0	0	0	0	0	0	0	0	0	1	0	0	0
OTU1355	1	0	14	0	4	0	5	0	72	15	3	0	5	0	0	3	0	1	0	18	10	1	0	0	0	0	0	229	0	0	8	1	0	2	0	11	0	3	0	78	4	0	8	58	1	0	6	1	0
OTU1352	0	0	0	0	0	0	0	0	0	0	0	0	0	0	0	0	0	1	0	0	0	0	0	0	0	0	0	0	0	0	0	0	0	0	0	0	0	0	0	0	0	0	0	0	0	0	0	0	0
OTU1353	0	0	0	0	0	0	0	0	0	0	0	1	0	1	0	0	0	0	0	1	0	0	0	0	0	0	0	0	0	0	0	0	0	0	0	0	0	0	0	0	0	1	0	0	0	0	0	0	0
OTU1350	0	0	0	0	0	0	0	3	0	0	0	0	0	0	0	0	0	0	0	0	0	0	0	0	0	0	0	0	0	0	0	0	0	0	0	0	0	0	0	0	0	0	0	0	0	0	0	0	0
OTU1351	0	0	0	0	0	0	0	0	0	0	0	0	0	0	0	0	0	0	0	0	0	0	0	0	0	0	0	0	0	0	0	0	0	0	0	0	2	0	0	0	0	0	0	0	0	0	0	0	1
OTU2022	0	0	0	0	0	0	0	0	0	0	0	0	0	0	0	0	0	1	0	0	0	0	0	0	0	0	0	0	0	0	0	0	0	0	0	0	0	0	0	0	0	0	0	0	0	0	0	0	0
OTU2025	0	0	0	0	0	0	0	0	0	0	0	0	0	0	0	0	0	0	0	1	0	0	0	0	0	0	0	0	0	0	0	0	0	0	0	0	0	0	0	0	0	0	0	0	0	0	0	0	0
OTU2024	0	0	0	0	0	0	0	0	0	0	0	0	0	0	0	0	0	0	0	0	2	0	0	0	0	0	0	0	0	0	0	0	0	0	0	0	0	0	0	0	0	0	0	0	0	0	0	0	0
OTU2027	0	0	0	0	0	0	0	0	0	0	0	0	0	0	0	0	0	0	0	0	0	0	0	0	0	0	2	0	0	0	0	0	0	0	0	0	0	0	0	0	0	0	0	1	0	0	0	0	0
OTU2026	0	0	0	0	0	0	1	0	1	0	0	1	0	0	0	4	0	2	0	0	1	0	0	0	1	0	0	0	2	0	0	0	0	0	0	0	0	0	0	0	0	0	0	0	0	0	0	0	0
OTU1978	0	11	0	0	0	0	1	0	0	0	2	0	0	0	0	0	0	0	1	25	0	0	0	0	0	0	1	0	0	1	2	2	0	0	0	0	0	0	0	0	0	1	0	0	0	0	6	0	0
OTU1979	0	0	0	0	0	0	0	0	0	0	0	0	0	0	0	0	0	0	0	2	0	0	0	0	0	0	0	0	0	0	0	0	0	0	0	0	0	0	0	0	0	0	0	3	0	0	0	0	0
OTU1972	0	0	0	0	0	0	0	0	2	0	0	0	0	0	0	0	0	0	0	0	0	0	0	1	0	0	0	0	0	0	0	0	0	0	0	0	0	0	0	0	0	0	0	0	0	0	0	0	0
OTU1973	0	0	0	0	0	0	0	0	0	0	0	0	0	0	0	0	0	0	0	0	0	0	0	0	0	0	0	0	2	0	0	0	0	0	0	0	0	0	0	0	0	0	0	0	0	0	0	0	0
OTU1970	0	0	0	0	0	0	0	0	0	0	0	0	0	0	0	0	0	0	0	0	0	0	0	0	0	0	0	0	0	0	0	0	0	0	0	0	0	0	0	0	0	0	0	0	0	0	0	0	0
OTU1971	0	0	0	0	0	0	0	0	0	0	0	0	0	0	0	0	0	0	0	0	0	0	0	0	0	0	0	0	0	0	0	0	0	0	0	0	0	0	0	0	0	0	0	0	0	0	0	0	0
OTU1976	0	0	0	0	0	0	0	0	0	0	0	0	0	0	0	0	0	0	0	0	0	0	0	0	0	1	0	0	0	0	0	0	0	0	0	0	0	0	0	0	0	0	0	0	0	0	0	0	0
OTU1977	0	0	0	0	0	0	0	0	1	0	0	0	0	0	0	0	0	0	0	0	0	0	0	0	0	0	0	3	1	0	0	0	0	0	0	2	0	0	0	1	0	0	0	1	0	0	0	0	0
OTU1974	0	0	0	0	0	0	0	0	0	0	0	0	0	0	0	0	0	0	0	0	0	0	0	0	0	0	0	0	0	0	0	0	0	0	0	0	0	0	0	2	0	0	0	0	0	0	0	0	0
OTU1975	0	0	0	0	0	0	0	0	0	0	0	0	0	8	0	0	0	0	0	0	0	0	0	0	0	0	0	0	0	0	0	0	0	0	0	0	0	14	0	2	0	0	0	1	0	0	0	0	0
OTU567	0	0	0	0	0	0	0	0	0	0	0	0	24	0	0	0	0	0	0	0	0	0	0	0	0	0	0	0	0	0	0	0	0	0	0	0	0	0	0	0	0	0	0	0	0	0	0	0	0
OTU566	0	0	0	0	0	1	0	0	15	0	0	0	0	0	0	0	0	0	0	0	0	2	0	0	0	0	0	0	0	0	0	0	0	0	0	0	0	0	0	0	0	0	0	0	0	0	0	0	0
OTU565	0	0	0	0	0	0	0	0	1	0	3	0	0	0	0	0	0	0	0	1	9	0	0	0	0	0	0	3	0	0	4	0	0	0	0	0	1	0	0	0	3	0	0	1	0	0	0	0	1
OTU564	0	0	0	0	0	0	0	0	9	0	0	0	0	0	0	0	0	5	0	0	0	0	0	0	0	0	0	0	0	0	0	0	0	0	0	0	0	0	0	0	0	0	0	0	0	0	0	0	0
OTU563	0	0	0	0	0	0	0	0	1	0	0	0	0	0	0	0	0	0	0	0	0	0	0	0	0	0	0	0	0	0	0	0	0	0	0	6	0	2	0	10	0	0	0	0	0	0	0	0	0
OTU562	0	0	1	0	1	0	0	0	0	0	0	0	0	0	0	0	0	2	0	0	0	1	0	0	0	0	0	0	0	0	4	0	0	0	0	0	0	0	0	1	0	0	0	0	0	2	0	0	0
OTU561	0	0	0	0	0	0	0	0	0	0	0	0	0	0	0	0	0	30	0	0	0	0	0	0	0	0	0	0	0	0	0	0	0	0	0	0	0	0	0	0	0	0	0	0	0	0	0	0	0
OTU560	0	0	2	1	0	0	0	0	3	0	0	0	0	0	0	0	0	1	1	0	1	1	0	0	1	0	0	0	2	1	3	0	0	1	0	1	0	0	0	0	0	0	1	2	0	0	0	0	0
OTU569	0	0	0	0	0	0	0	0	16	0	0	0	0	0	0	0	0	0	0	0	0	0	0	0	0	0	0	0	0	0	0	0	0	0	0	0	2	0	0	0	0	0	0	0	0	0	0	0	0
OTU568	0	8	0	0	1	1	0	0	1	0	0	0	0	0	0	0	0	1	1	0	0	0	0	0	1	0	0	1	0	0	0	1	0	1	0	2	0	0	0	0	0	0	0	0	0	0	0	0	0
OTU969	0	0	0	0	0	0	0	0	8	1	0	0	1	0	0	0	0	3	0	0	0	0	0	0	0	0	0	0	0	0	0	0	0	0	0	2	0	0	0	0	0	1	1	0	0	2	0	0	0
OTU968	0	0	0	0	0	0	0	0	7	0	0	0	0	0	0	0	0	0	0	0	0	0	0	0	0	0	0	0	0	0	0	0	0	0	0	0	0	0	0	0	0	0	0	0	0	0	0	0	0
OTU219	3	18	0	2	26	0	0	0	0	4	0	0	11	0	0	1	1	4	0	0	0	34	74	0	0	0	0	51	0	0	0	5	0	11	0	96	1	28	0	46	0	0	0	13	0	0	0	0	0
OTU218	0	27	0	0	92	0	2	2	10	24	0	0	0	0	0	3	0	8	0	1	0	56	11	1	0	0	0	0	0	0	0	8	0	10	0	0	3	17	0	20	2	0	3	6	0	0	3	0	2
OTU749	0	0	0	0	0	0	0	0	11	0	0	0	0	0	0	0	0	0	0	0	0	0	0	0	0	0	0	0	0	0	0	0	0	0	0	0	0	0	0	0	0	0	0	0	0	0	0	0	0
OTU748	0	0	1	0	0	0	0	0	0	0	0	0	0	0	0	3	0	0	0	0	0	0	0	0	0	0	0	0	0	0	0	0	0	0	0	0	0	0	0	0	0	0	0	0	0	0	0	0	0
OTU963	0	0	0	0	0	0	1	0	0	0	1	0	0	0	0	0	0	0	0	0	0	0	0	0	0	0	0	0	0	0	0	0	0	0	0	0	0	0	0	0	0	0	0	0	2	0	0	0	0
OTU962	0	0	0	0	0	0	0	0	0	0	0	0	0	0	0	0	0	1	0	0	0	0	0	0	0	0	1	0	0	0	5	0	1	3	0	0	0	0	0	0	0	0	0	1	0	0	0	0	0
OTU961	0	0	0	0	0	0	0	0	8	0	0	1	0	0	0	0	0	0	0	0	0	0	0	0	0	0	0	0	0	0	0	0	0	0	0	0	4	0	0	0	1	0	0	0	0	0	0	0	0
OTU960	0	0	0	0	0	0	0	0	7	0	0	0	0	0	0	0	0	0	0	0	0	0	0	0	0	0	0	0	0	0	0	0	0	0	0	0	0	0	0	0	0	0	0	0	0	0	0	0	0
OTU967	0	0	0	0	0	0	0	0	0	0	0	0	0	0	0	0	0	0	0	0	6	0	0	0	0	0	0	0	0	0	0	0	0	0	0	0	0	0	0	0	0	0	0	0	0	0	0	0	0
OTU966	0	0	0	0	0	0	0	0	8	0	0	0	0	0	0	0	0	0	0	0	0	0	0	0	0	0	0	0	0	0	0	0	0	0	0	0	0	0	0	0	0	0	0	0	0	0	0	0	0
OTU965	0	0	0	0	0	0	0	0	6	0	0	0	0	0	0	0	0	0	0	0	0	0	0	0	0	0	0	0	0	0	0	0	0	0	0	0	0	0	0	0	0	0	0	0	0	0	0	0	0
OTU212	0	0	0	0	0	0	181	0	0	1	0	0	1	0	0	0	0	2	0	0	0	1	0	0	0	0	0	4	0	0	0	0	0	0	0	0	0	1	0	11	0	0	0	0	0	0	0	0	0
OTU691	0	0	0	0	0	0	0	0	14	0	0	0	0	0	0	0	0	0	0	0	0	0	0	0	0	0	0	0	0	0	0	0	0	0	0	0	0	0	0	0	0	0	0	0	0	0	0	0	0
OTU690	0	0	0	0	6	1	0	0	6	0	0	0	0	0	0	5	0	0	0	0	4	0	2	0	0	0	0	0	0	0	2	1	0	2	0	0	0	0	0	0	0	0	0	0	0	0	0	0	0
OTU693	0	0	0	0	0	0	0	0	7	0	2	0	0	0	0	0	0	0	0	0	1	0	0	0	0	0	0	4	0	0	2	0	0	0	0	0	0	0	0	0	0	0	0	0	0	0	0	0	0
OTU692	0	0	0	0	0	0	0	0	0	0	0	0	0	0	0	0	0	0	0	0	0	0	0	0	0	0	0	0	0	0	0	0	0	0	0	0	0	0	0	0	0	0	0	0	0	0	0	1	0
OTU695	0	0	1	2	3	0	3	3	114	0	0	0	1	0	0	15	0	36	0	2	4	0	12	0	0	0	0	153	0	0	0	6	0	77	0	83	2	10	0	241	11	0	0	7	9	16	0	0	4
OTU694	3	31	2	2	5	0	17	15	61	1	2	6	5	3	2	5	2	0	1	52	12	0	8	1	0	22	10	6	2	7	17	0	4	1	2	14	4	11	21	4	2	3	7	1	1	1	9	0	7
OTU697	0	0	0	0	0	0	0	0	11	0	0	0	0	0	0	0	0	0	0	0	0	0	0	0	0	0	0	0	0	0	0	0	0	0	0	0	0	0	0	0	0	0	0	0	0	0	0	0	0
OTU696	3	0	0	0	1	0	0	0	0	6	0	0	0	0	0	1	0	3	3	0	5	0	0	0	0	0	0	0	0	0	1	4	3	0	0	2	0	0	0	0	9	0	0	0	0	0	0	2	1
OTU699	0	0	0	0	0	0	0	0	0	0	0	0	0	0	0	0	0	0	0	0	0	0	0	0	0	0	0	0	0	0	0	0	0	0	0	0	0	6	0	8	0	0	0	0	0	0	0	0	0
OTU698	0	14	0	0	0	0	0	0	0	0	0	0	0	0	0	0	0	0	0	0	0	0	0	0	0	0	0	0	0	0	0	0	0	0	0	0	0	0	0	0	0	0	0	3	0	0	0	0	0
OTU361	0	0	0	0	0	0	0	0	10	23	0	0	0	0	0	42	0	2	0	0	4	0	0	0	0	0	1	0	35	0	0	0	0	0	0	0	0	0	0	0	0	0	0	0	0	0	0	0	0
OTU360	0	0	0	0	0	0	0	0	0	0	0	0	0	0	0	0	0	0	0	0	0	0	0	0	0	0	0	0	0	0	0	0	0	0	0	0	0	0	0	0	0	0	0	4	0	0	0	0	0
OTU363	0	0	1	0	0	0	0	0	33	0	1	0	0	0	0	0	0	0	0	0	0	0	0	1	0	0	0	0	0	0	0	0	0	0	0	0	2	0	0	0	0	0	0	3	0	0	0	0	20
OTU362	0	0	0	0	0	0	0	0	0	0	0	0	0	0	0	0	0	0	0	0	3	0	0	0	0	0	0	0	0	0	0	2	0	45	0	0	0	0	0	0	0	0	0	0	0	0	0	0	0
OTU365	0	191	0	0	16	0	0	0	0	2	4	0	0	0	0	7	0	8	0	0	23	0	0	0	0	0	2	0	0	0	17	1	0	0	0	52	6	24	0	0	0	0	2	0	0	0	4	1	8
OTU364	1	0	1	0	0	0	0	0	0	2	0	0	1	0	0	1	0	0	0	0	0	16	4	0	0	0	0	8	0	0	0	13	0	15	0	0	0	6	0	26	0	0	0	2	0	6	0	0	0
OTU367	0	0	0	0	1	0	0	4	3	0	0	0	0	0	0	1	0	0	0	0	0	9	0	0	1	0	0	0	14	0	3	7	0	23	0	1	20	2	0	0	0	0	3	0	1	0	0	0	0
OTU366	0	0	0	0	0	0	0	2	19	5	1	1	0	0	0	5	0	1	0	0	0	0	0	0	1	0	4	0	0	0	0	3	0	1	0	3	0	0	0	0	1	0	0	0	4	1	0	0	2
OTU369	0	0	0	0	0	0	0	0	0	0	0	0	0	0	0	0	1	0	0	0	1	1	0	0	0	0	0	0	0	0	0	1	0	0	0	0	0	0	0	0	0	0	0	0	0	0	0	0	0
OTU368	0	0	0	0	0	0	0	0	0	0	0	0	0	0	0	0	0	0	0	0	0	0	0	0	0	0	0	8	0	0	7	0	0	0	0	0	0	45	0	0	0	0	0	0	0	0	0	0	0
OTU1693	0	0	0	0	0	0	0	0	0	0	0	3	0	0	0	0	0	0	0	1	1	1	0	0	0	0	0	0	0	0	0	0	0	0	0	0	0	0	0	0	0	0	0	0	0	0	0	0	0
OTU1692	0	0	0	0	0	0	0	0	0	0	0	0	0	0	0	0	0	0	0	0	0	0	0	0	0	0	0	0	1	0	0	1	0	0	0	0	0	0	0	0	0	0	0	0	0	0	0	0	0
OTU2015	0	0	0	0	0	0	0	0	0	0	0	0	0	0	0	0	0	0	0	0	2	0	0	0	0	0	0	0	0	0	0	0	0	0	0	0	0	0	0	0	0	0	0	0	0	0	0	0	0
OTU1691	0	0	0	0	0	0	0	0	0	0	0	0	0	0	0	0	0	0	0	0	0	0	0	0	0	0	0	0	0	0	0	1	0	0	0	0	0	0	0	0	0	0	0	0	0	0	0	0	0
OTU1752	0	0	0	0	0	0	0	0	0	0	1	0	0	0	0	0	0	2	0	0	0	0	0	0	0	0	0	0	0	0	0	0	0	0	0	0	1	0	0	0	2	0	0	0	0	0	0	0	0
OTU1753	0	0	0	0	0	0	0	0	0	0	0	0	0	0	0	3	0	0	0	0	0	0	0	0	0	0	0	0	0	0	0	0	0	0	0	0	0	0	0	0	0	0	0	0	0	0	0	0	0
OTU1750	0	17	0	1	2	0	7	0	0	0	1	0	0	0	2	0	0	0	1	17	0	0	1	0	0	0	8	1	0	1	0	0	0	3	1	0	0	1	0	5	0	1	0	0	0	0	5	0	0
OTU1690	0	0	0	0	0	0	0	0	0	0	0	0	0	0	0	0	0	0	0	0	2	0	0	0	0	0	0	0	0	0	0	0	0	0	0	0	0	0	0	0	0	0	0	0	0	0	0	0	0
OTU1756	0	0	0	0	0	0	0	0	3	0	0	0	0	0	0	0	0	0	0	0	0	0	0	0	0	0	0	0	0	0	0	0	0	0	0	0	0	0	0	0	0	0	0	0	0	0	0	0	0
OTU1757	0	0	0	0	0	0	0	0	0	0	1	0	0	0	0	1	2	0	0	0	0	0	0	0	0	0	0	0	0	0	0	0	0	0	0	0	0	0	0	0	0	0	0	0	0	0	0	0	0
OTU1754	0	0	0	0	0	0	0	0	0	0	0	0	0	0	0	0	0	0	0	0	0	0	0	0	0	0	0	0	0	0	0	0	0	3	0	0	0	0	0	0	0	0	0	0	0	0	0	0	0
OTU1755	0	0	0	0	0	0	0	0	0	0	0	0	0	0	0	2	0	2	0	0	0	1	0	0	0	0	0	0	0	0	0	0	0	0	0	0	0	0	0	0	0	0	0	0	0	0	0	0	0
OTU2065	0	0	0	0	0	0	0	0	0	0	0	0	0	0	0	0	0	0	0	0	0	0	0	0	0	0	0	0	0	0	3	0	0	0	0	0	0	0	0	0	0	0	0	0	0	0	0	0	0
OTU2064	0	0	0	0	0	0	0	0	0	0	0	0	0	0	0	0	0	0	0	0	0	0	0	0	0	0	0	0	0	0	0	0	0	0	0	0	0	0	0	0	0	0	2	0	0	0	0	0	0
OTU1758	0	0	0	0	0	0	0	0	0	0	1	0	0	0	0	0	0	0	0	0	0	0	0	0	0	0	0	0	0	0	0	0	0	0	0	0	1	0	0	0	0	0	0	0	0	0	0	0	0
OTU1759	0	0	0	0	0	0	0	0	0	2	0	0	0	0	0	0	0	0	0	0	0	0	0	0	0	0	0	0	0	0	0	0	0	0	0	0	0	0	0	0	0	0	0	0	0	0	0	0	0
OTU2061	0	0	0	0	0	0	0	0	0	0	0	0	0	0	0	0	0	0	0	0	0	0	0	0	0	0	0	0	4	0	0	0	0	0	0	0	0	0	0	0	0	0	0	0	0	0	0	0	0
OTU2060	0	0	1	0	0	0	0	0	0	0	0	0	0	0	0	0	0	2	0	0	0	0	0	1	1	0	3	1	0	0	0	0	0	0	0	0	0	0	0	0	0	0	0	1	0	0	0	0	0
OTU2063	0	0	0	0	0	0	0	0	0	0	0	0	0	0	0	0	0	0	0	0	0	0	0	0	0	0	0	0	0	0	0	0	0	0	0	0	0	0	0	0	0	0	0	0	0	0	0	0	0
OTU2062	0	0	0	0	0	0	0	0	0	0	0	0	0	0	0	0	0	0	0	0	0	0	0	0	0	0	0	0	0	0	0	0	0	0	0	0	0	0	0	0	0	0	0	0	2	0	0	0	0
OTU1994	0	0	0	0	0	0	0	0	0	0	0	0	0	0	0	0	0	0	0	2	0	0	0	0	0	0	0	0	0	0	0	0	0	0	0	0	0	0	0	0	0	0	0	0	0	0	0	0	0
OTU1995	0	0	0	0	0	0	0	0	0	0	1	0	0	0	0	0	0	0	0	0	0	0	0	0	0	0	0	0	0	0	0	0	0	0	0	0	2	0	0	0	0	0	0	0	0	0	0	0	0
OTU1996	0	0	0	0	0	0	0	0	0	0	0	0	0	0	0	0	0	0	0	0	0	0	0	0	0	0	1	0	0	0	0	0	0	0	0	0	0	0	0	0	0	0	0	0	0	0	0	0	0
OTU1997	0	0	0	0	0	0	0	0	0	0	0	0	0	0	0	0	0	0	0	0	0	0	0	0	0	0	0	0	0	0	0	0	0	0	0	0	0	0	0	0	0	0	0	0	0	0	0	0	0
OTU1990	0	0	0	0	0	0	0	0	0	0	0	0	0	0	0	0	0	0	0	0	0	0	0	0	0	2	1	0	0	0	0	0	0	0	0	0	0	1	0	0	1	0	0	0	0	0	0	0	0
OTU1991	0	0	0	0	0	0	0	0	0	0	0	0	0	0	0	0	0	0	0	0	0	0	0	0	0	0	0	0	0	0	0	0	0	0	0	0	0	0	0	0	0	0	0	0	0	0	0	0	0
OTU1992	0	0	0	0	0	0	0	0	0	0	0	0	0	0	0	0	0	0	0	0	0	0	0	0	0	0	0	0	0	0	0	0	0	0	0	0	0	0	0	0	0	0	0	0	0	0	0	0	0
OTU1993	0	0	0	0	0	0	0	0	0	0	0	0	0	0	0	0	0	0	0	0	0	0	0	0	0	0	0	0	0	0	2	0	0	0	0	0	0	0	0	0	0	0	0	0	0	0	0	0	0
OTU1998	0	0	4	0	0	0	0	0	0	0	0	8	0	0	0	1	5	0	0	0	0	0	0	3	0	0	0	0	1	0	0	0	0	0	0	0	0	0	0	0	0	0	0	0	0	0	0	0	0
OTU1999	0	0	0	0	0	0	0	0	0	0	0	0	0	0	0	1	0	0	0	0	0	0	0	0	0	0	0	0	0	0	0	0	0	0	0	0	0	0	0	0	0	0	0	0	0	0	0	0	0
OTU2009	0	0	0	0	1	0	0	0	0	0	1	0	0	0	0	0	0	0	0	0	0	0	0	0	0	0	1	0	0	0	0	1	0	0	0	0	0	0	0	0	0	0	0	0	0	1	0	0	0
OTU220	0	0	0	0	0	0	0	0	0	0	0	0	184	0	0	0	0	3	0	0	0	0	0	0	0	0	0	0	0	0	0	0	0	0	0	0	0	0	0	0	0	0	0	0	0	0	0	0	0
OTU189	0	0	1	2	16	0	39	0	19	3	0	0	13	0	0	0	1	22	9	0	0	12	7	0	1	0	0	51	0	0	2	1	0	8	8	58	0	4	0	108	0	0	2	0	1	1	0	0	0
OTU188	0	0	0	0	0	0	0	0	0	2	0	0	87	0	0	2	0	0	0	0	0	0	0	0	0	0	0	0	0	0	0	5	0	2	0	0	0	92	0	73	0	6	0	0	0	1	0	0	0
OTU221	0	1	2	1	1	6	0	1	82	7	9	7	0	0	0	14	2	16	3	0	26	0	1	1	6	0	7	4	3	0	4	5	0	2	0	17	12	1	0	1	67	1	0	8	0	7	2	3	5
OTU185	0	0	0	0	0	0	0	0	45	75	1	0	0	0	0	279	0	5	0	0	6	0	0	0	1	0	1	0	113	0	0	15	1	0	0	28	3	0	0	0	2	1	0	12	0	3	0	0	1
OTU184	0	0	0	0	0	0	0	0	0	0	0	0	265	0	0	0	0	0	0	0	0	0	0	0	0	0	0	0	0	0	0	0	0	0	0	0	0	0	0	0	0	0	0	0	0	0	0	0	0
OTU187	6	0	0	1	13	1	0	0	14	13	1	1	0	0	0	1	0	3	9	0	2	39	16	0	0	1	0	149	1	0	5	9	0	211	0	185	0	51	0	175	2	0	5	44	0	14	0	0	2
OTU186	0	0	0	1	4	0	0	0	19	10	0	0	2	0	0	10	0	2	1	2	0	5	38	0	0	2	0	119	0	0	0	2	0	9	53	0	0	35	0	101	2	1	4	6	15	1	0	0	0
OTU181	0	16	1	2	51	0	2	0	0	1	0	0	21	192	0	3	2	4	0	5	4	4	37	0	1	2	0	47	1	0	0	10	0	2	88	7	1	173	0	115	1	3	0	4	2	2	0	0	1
OTU180	0	0	0	1	0	0	0	0	0	0	0	0	30	0	0	0	0	0	0	0	0	0	0	0	0	0	0	0	0	0	0	1	0	0	0	0	0	244	0	0	0	0	0	7	0	1	0	0	1
OTU183	0	0	0	0	0	0	0	0	0	0	0	0	278	0	0	0	0	0	0	0	0	0	0	0	0	0	0	0	0	0	0	0	0	0	0	0	0	0	0	0	0	0	0	0	0	0	0	0	0
OTU182	0	0	0	0	0	2	0	1	148	3	5	3	0	0	0	2	0	6	2	0	2	0	0	0	6	0	4	0	6	0	7	1	0	3	0	4	15	5	0	0	1	0	0	9	8	5	0	2	10
OTU223	0	0	0	0	0	0	0	0	19	25	0	0	46	1	0	4	0	0	0	0	0	1	0	0	6	0	0	0	16	0	0	0	2	1	0	0	0	0	149	0	0	3	1	1	0	0	0	0	1
OTU224	3	0	13	9	32	7	0	37	0	3	3	8	0	0	0	0	0	1	0	0	3	1	3	1	0	0	0	0	1	0	0	33	0	48	0	0	3	0	0	0	12	28	52	0	0	2	6	0	0
OTU1346	0	0	0	0	0	0	0	0	0	0	0	0	0	0	0	0	1	0	0	0	0	0	0	0	0	0	0	0	0	0	0	0	0	0	0	0	0	0	0	0	0	0	0	0	0	0	0	0	0
OTU2008	0	0	0	0	0	0	0	0	0	0	0	0	0	0	0	0	0	0	0	0	0	0	0	0	0	0	0	0	0	0	0	0	0	0	0	0	2	0	0	0	0	0	0	0	0	0	0	0	0
OTU225	0	0	0	47	0	0	0	0	0	0	0	0	69	0	0	2	0	2	0	0	0	0	0	0	0	0	0	0	0	0	0	11	0	0	0	5	0	0	0	32	0	0	0	2	0	2	0	0	0
OTU226	1	0	0	0	7	1	0	6	28	3	0	0	1	0	0	0	0	0	0	0	3	0	2	1	0	0	4	25	0	0	3	0	0	10	0	22	0	24	0	17	0	0	0	31	1	3	0	0	1
OTU227	0	0	0	0	0	0	0	0	0	0	0	0	0	0	0	0	0	2	3	0	0	0	0	0	0	0	0	1	3	0	1	0	0	0	0	0	1	145	0	0	0	0	1	9	0	0	0	1	0
OTU985	0	0	0	0	0	0	0	0	9	0	0	0	0	0	0	0	0	1	1	0	2	0	0	1	1	0	0	0	0	0	0	0	0	0	0	1	0	0	0	0	0	0	0	0	0	4	0	0	0
OTU984	0	0	0	0	0	0	0	0	0	0	0	0	0	0	0	0	0	2	0	0	0	0	0	0	0	0	0	0	0	0	0	0	0	0	0	0	0	0	0	0	0	0	0	0	0	0	0	0	0
OTU987	4	104	17	4	30	7	6	87	342	55	16	4	5	1	4	48	0	125	2	504	65	86	19	0	3	0	5	1153	34	4	343	43	4	18	0	23	251	3	11	51	6	2	40	454	6	9	99	4	33
OTU986	0	0	0	0	0	0	0	0	6	0	0	0	0	0	0	0	0	1	0	0	0	0	0	0	0	0	0	0	0	0	0	0	0	0	0	0	0	0	0	0	0	0	0	0	0	0	0	0	0
OTU981	0	0	0	0	0	0	0	0	0	0	0	0	0	0	0	0	0	0	0	0	0	0	0	0	0	0	0	0	0	0	0	0	0	0	0	0	0	0	0	0	0	0	0	0	0	1	0	0	0
OTU980	0	0	0	0	0	0	0	3	0	0	0	0	0	0	0	1	0	1	0	0	2	0	0	0	0	0	0	0	2	0	0	0	0	0	0	0	3	0	0	1	0	0	0	0	0	0	3	0	0
OTU983	0	0	0	0	0	0	0	0	0	0	0	0	5	0	0	0	0	0	0	0	0	0	0	0	0	0	0	0	0	0	0	0	0	0	0	0	0	0	0	0	0	0	0	0	0	0	0	0	0
OTU982	1	19	0	1	1	0	8	2	1	0	1	3	2	0	0	0	0	0	0	13	0	0	2	0	0	1	2	0	0	6	1	0	0	4	0	0	0	0	0	1	0	2	0	0	1	0	6	0	0
OTU989	0	0	0	0	0	0	0	0	0	0	0	0	0	0	0	0	0	0	0	0	0	0	0	0	0	2	0	0	0	2	0	0	0	0	0	0	0	0	2	0	0	0	0	0	0	0	0	0	0
OTU988	0	0	0	0	0	0	6	0	0	0	0	0	0	0	0	0	0	0	0	0	0	0	0	0	0	0	0	0	0	1	0	0	0	0	0	1	0	0	0	0	1	0	0	0	0	0	0	0	0
OTU1503	0	6	0	0	0	0	3	0	0	0	0	0	0	0	0	0	0	0	0	6	0	0	0	0	0	1	7	0	0	1	0	0	0	0	0	0	0	0	0	0	0	1	0	0	0	0	0	0	0
OTU1502	0	0	0	0	0	0	0	0	3	0	0	0	0	0	0	0	0	0	0	0	0	0	0	0	0	0	0	0	0	0	0	0	0	0	0	0	0	0	0	0	0	0	0	0	0	0	0	0	0
OTU1501	0	0	0	0	0	0	0	0	3	0	0	0	0	0	0	0	0	0	0	0	0	0	0	0	0	0	0	0	0	0	0	0	0	0	0	0	0	0	0	0	0	0	0	0	0	0	0	0	0
OTU1500	0	0	0	0	0	1	0	0	0	0	1	0	0	0	0	0	0	0	0	0	0	1	0	0	0	0	0	0	0	0	0	0	0	0	0	0	0	0	0	0	0	0	0	0	0	0	0	0	0
OTU1507	0	0	0	0	0	0	0	0	0	0	0	0	0	0	0	0	0	0	0	0	0	0	0	0	0	0	0	0	0	0	0	0	0	0	0	0	0	4	2	0	0	0	0	0	0	0	0	0	0
OTU1506	0	0	0	0	0	0	0	0	0	0	0	1	0	0	0	4	0	0	0	0	0	0	0	0	0	0	1	0	0	0	0	0	0	0	0	0	2	0	0	0	0	0	0	0	0	0	0	0	0
OTU1505	0	0	0	0	0	0	0	0	0	0	0	0	0	0	0	0	0	0	0	0	0	0	0	0	0	0	0	0	0	0	0	0	0	0	0	0	0	0	0	0	0	0	0	0	0	0	0	0	3
OTU1504	0	0	0	0	0	0	0	0	0	1	0	0	0	0	0	0	0	0	0	0	0	0	0	0	0	0	0	0	0	0	0	0	0	0	0	0	0	0	0	0	0	0	0	0	0	0	0	0	0
OTU1509	0	0	0	0	0	0	0	0	0	0	0	0	0	0	0	0	0	0	0	0	0	0	0	0	0	0	0	0	0	0	0	0	0	0	0	0	0	0	0	0	0	0	0	0	0	0	0	0	0
OTU1508	0	0	0	0	0	0	0	0	0	0	0	0	0	0	0	1	0	0	0	0	0	0	0	0	0	0	0	0	0	0	0	0	0	0	0	0	0	0	0	0	0	0	0	0	0	0	0	0	3
OTU2087	0	0	0	0	0	0	0	0	0	0	0	0	0	0	0	0	0	0	0	0	0	0	0	0	0	0	0	0	0	0	1	0	0	0	0	0	0	0	0	0	0	0	0	0	0	0	0	0	0
OTU2086	0	0	0	0	0	0	0	0	0	0	0	0	0	0	0	0	0	0	0	0	0	0	0	0	0	0	0	0	0	0	0	0	0	0	0	0	0	0	0	0	0	0	0	0	0	0	0	0	0
OTU2085	0	0	0	0	0	0	0	0	0	0	0	0	0	0	0	0	0	0	0	0	0	0	0	0	0	0	0	0	0	0	0	0	0	0	0	0	0	0	0	0	0	0	0	0	0	0	0	0	0
OTU2084	0	0	0	0	0	0	0	0	0	0	0	0	0	0	0	0	0	0	0	0	0	0	0	0	0	0	0	0	0	0	0	0	0	0	0	0	0	0	0	0	0	0	0	0	0	0	0	0	0
OTU2083	0	0	0	0	0	0	0	0	0	0	1	0	0	0	0	0	0	2	0	0	0	0	0	0	0	0	0	0	0	0	0	0	0	0	0	0	0	0	0	0	0	0	0	0	0	0	0	0	0
OTU2082	0	0	0	0	0	0	0	0	0	0	0	0	0	0	0	0	0	0	0	0	0	0	0	0	0	0	0	0	0	0	0	0	0	0	0	0	0	0	0	0	0	0	0	0	0	0	0	0	0
OTU2081	0	0	0	0	0	0	0	0	0	0	0	0	0	0	0	0	0	0	0	0	0	0	0	0	0	0	0	0	0	0	0	0	0	0	0	0	0	0	0	0	0	0	0	0	0	0	0	0	0
OTU2080	0	0	0	0	0	0	0	0	0	0	0	0	0	0	0	0	0	0	0	0	0	0	0	0	0	0	0	0	0	0	0	0	0	0	0	0	0	0	0	0	0	0	0	0	0	0	0	0	0
OTU2089	0	0	0	0	0	1	0	0	0	0	0	0	0	0	0	0	0	0	0	0	0	0	0	0	0	0	0	0	1	0	0	0	0	0	0	2	0	0	0	0	0	0	0	0	0	0	0	0	0
OTU2088	0	0	0	0	0	0	0	0	0	0	0	0	0	0	0	0	0	0	0	0	0	0	0	0	0	0	0	0	0	0	1	0	0	0	0	0	0	0	0	0	0	0	0	0	0	0	0	0	0
OTU1794	0	0	0	0	0	0	0	0	0	0	0	0	0	0	0	0	0	0	0	0	0	0	0	0	0	0	0	0	0	0	0	0	0	0	0	0	0	0	0	0	0	0	0	0	0	0	0	0	0
OTU2003	0	0	0	0	0	0	0	0	0	0	0	0	0	0	0	0	0	0	0	0	0	0	0	0	0	0	0	0	0	0	0	0	0	0	0	0	0	0	0	0	1	0	0	0	0	0	0	0	0
OTU1219	0	0	1	0	0	0	0	0	0	0	0	0	0	0	1	0	0	0	0	0	0	0	0	0	0	2	0	0	0	0	0	0	0	0	0	0	0	0	0	0	1	0	0	0	0	0	0	0	2
OTU1218	0	48	0	3	7	0	21	0	0	1	0	0	3	0	0	0	0	0	0	68	0	0	1	0	0	0	18	0	0	4	0	3	0	3	0	0	0	0	0	1	0	2	0	0	0	0	10	0	0
OTU1217	0	0	0	0	0	0	0	0	0	0	0	0	0	0	0	0	1	0	0	0	0	0	0	0	0	0	0	0	0	0	2	0	0	0	0	0	0	0	0	0	0	0	0	0	1	0	0	0	0
OTU1216	0	0	0	0	0	0	0	0	0	0	1	0	0	0	0	0	0	0	0	0	0	0	0	0	0	0	0	0	0	0	1	0	0	0	0	0	0	0	0	0	0	0	0	0	0	0	0	0	0
OTU1215	0	0	0	0	0	1	0	0	0	0	0	0	0	0	0	4	0	0	0	0	0	0	0	0	0	0	0	0	0	2	0	0	0	0	0	0	0	0	0	0	0	0	0	0	0	0	0	0	0
OTU1214	0	0	0	0	0	0	0	0	0	0	0	0	0	0	0	0	0	0	0	0	0	0	0	0	0	0	0	0	0	0	0	0	0	0	0	0	0	0	0	0	0	0	0	0	0	0	0	0	0
OTU1213	0	0	0	0	0	0	0	0	0	0	0	0	0	0	0	4	0	0	0	0	0	0	0	0	0	0	0	0	0	0	0	0	0	0	0	0	0	0	0	0	0	0	0	0	0	0	0	0	0
OTU1212	0	0	0	0	0	0	0	0	0	0	0	0	0	0	0	0	0	0	0	0	0	0	0	0	0	0	0	0	0	0	0	0	0	0	0	0	0	0	0	0	0	0	0	0	0	0	0	0	0
OTU1211	0	0	0	0	0	0	0	1	0	0	0	0	1	0	0	0	0	0	0	0	0	1	0	0	0	0	0	0	0	0	0	0	0	0	0	0	0	0	0	0	0	0	0	0	0	0	0	0	0
OTU1210	0	0	0	0	0	0	0	0	0	0	0	0	3	0	0	0	0	0	0	0	0	0	0	0	0	0	0	0	0	0	0	0	0	0	0	0	0	0	0	0	0	0	0	0	0	0	0	0	0
OTU2002	0	0	0	0	0	0	0	0	0	0	0	0	0	0	0	0	0	0	0	0	0	0	0	0	0	0	0	0	0	0	0	0	0	0	0	0	0	0	0	0	0	0	0	0	0	0	0	0	0
OTU1639	0	0	0	0	0	0	0	0	0	0	0	0	0	0	0	0	0	0	0	0	2	0	0	0	0	0	0	0	0	0	0	0	0	0	0	0	0	0	0	0	0	0	0	0	0	0	0	0	0
OTU1638	1	11	5	0	0	4	7	8	0	2	1	3	2	0	0	0	0	68	3	6	0	1	1	6	0	0	2	4	6	0	12	5	0	13	0	2	21	0	0	1	0	0	10	8	0	0	37	0	0
OTU1329	0	0	0	0	0	0	0	0	0	0	0	0	0	0	0	0	0	0	0	0	0	0	0	0	0	0	1	0	2	0	0	0	0	0	0	1	1	0	0	0	0	0	0	0	1	0	0	0	0
OTU1328	0	0	0	0	0	0	0	0	0	0	0	0	0	0	0	0	0	0	0	0	0	0	0	0	0	0	0	5	0	0	0	0	0	0	0	0	0	0	0	0	0	0	0	0	1	0	0	0	0
OTU1323	0	0	0	0	0	0	0	0	0	0	0	0	0	0	0	0	0	1	0	0	0	0	0	0	0	0	0	0	0	2	0	0	0	0	0	0	0	0	0	0	0	0	0	0	0	0	0	0	0
OTU1322	0	0	0	0	0	0	0	0	0	0	0	0	0	0	0	0	0	0	0	0	0	2	0	0	0	0	0	0	0	0	0	0	0	0	0	0	0	0	0	0	1	0	0	0	0	0	0	0	0
OTU1321	0	0	0	0	0	0	0	0	0	0	0	0	0	0	0	0	0	0	0	0	3	0	0	0	0	0	0	0	0	0	0	0	0	0	0	0	0	0	0	0	0	0	0	0	0	0	0	0	0
OTU1320	0	0	0	0	0	0	0	0	2	0	0	0	0	0	0	0	0	0	0	0	0	0	0	0	0	0	0	0	0	0	0	0	0	0	0	0	0	0	0	0	0	0	0	1	0	0	0	0	0
OTU1327	0	0	0	0	0	0	0	0	0	0	0	0	0	0	0	0	0	2	0	0	0	0	0	0	0	0	0	0	0	0	0	0	0	0	0	0	0	0	0	0	0	0	0	0	0	0	0	0	0
OTU1326	0	0	0	0	0	0	0	0	9	0	1	0	0	0	0	0	2	0	0	0	0	0	0	0	0	0	0	0	0	0	0	1	0	0	0	0	1	0	0	0	2	0	0	0	0	0	0	0	0
OTU1325	0	0	0	0	0	0	0	0	0	0	0	0	0	0	0	0	0	0	0	0	0	0	0	0	0	0	0	0	1	0	0	0	0	0	0	0	0	0	0	0	0	0	0	0	0	0	0	0	0
OTU1324	0	0	0	0	0	0	0	0	0	0	0	0	0	0	0	0	0	1	0	0	0	0	0	0	0	0	0	0	0	0	0	0	0	0	0	0	0	0	0	0	0	0	1	1	0	0	0	0	0
OTU354	0	0	0	0	0	0	0	0	0	0	0	0	45	0	0	0	0	4	0	0	6	0	0	0	0	0	0	0	2	0	1	0	0	1	0	0	0	1	0	11	0	0	0	3	0	0	0	0	0
OTU355	0	0	1	0	0	0	0	1	72	1	6	2	0	0	0	2	0	12	1	1	2	4	0	1	5	0	3	0	2	0	2	1	2	0	0	0	6	0	0	0	13	0	1	9	2	0	0	1	1
OTU356	0	0	0	0	0	0	0	0	0	3	0	0	0	0	0	0	0	4	0	0	0	0	0	0	0	1	0	0	0	0	0	2	0	0	0	0	1	5	0	10	1	0	1	22	0	0	0	0	0
OTU357	0	0	0	0	0	0	0	0	0	0	0	0	0	0	0	0	0	0	0	0	0	0	0	0	0	0	0	0	0	0	0	0	0	0	0	0	0	0	0	0	0	0	0	0	0	0	0	0	0
OTU350	0	0	0	0	0	0	0	0	0	0	0	0	0	0	0	0	0	0	0	0	0	0	0	0	0	0	0	0	0	0	1	0	0	0	0	0	0	0	0	0	0	0	0	0	0	0	0	0	0
OTU351	0	0	0	0	0	0	0	0	0	0	0	0	0	0	0	56	0	0	0	0	0	0	0	0	0	0	0	0	0	0	0	0	0	0	0	0	0	0	0	0	0	0	0	0	0	0	0	0	0
OTU1037	0	20	0	0	6	0	17	1	0	1	0	0	1	0	1	0	0	0	1	11	0	0	0	0	0	0	11	0	2	0	0	2	0	0	0	0	0	0	0	1	0	0	1	0	0	0	0	0	0
OTU1036	0	0	0	0	0	0	0	0	0	0	0	0	0	0	0	0	0	0	0	0	0	0	0	0	0	0	0	0	0	0	0	0	0	0	0	0	0	3	0	1	0	0	0	0	0	0	0	0	0
OTU1035	0	0	0	0	0	0	0	0	0	0	0	0	0	0	0	0	0	0	0	0	0	0	0	0	0	0	0	0	0	0	0	0	0	0	0	5	1	0	0	0	2	0	0	0	0	0	0	0	0
OTU1034	0	0	1	0	0	0	0	0	17	7	0	0	0	0	0	1	0	6	0	0	4	0	0	2	0	0	1	0	0	0	0	1	1	0	0	1	13	0	0	0	3	0	0	0	0	0	0	0	2
OTU1033	0	0	0	0	0	0	0	0	5	0	0	0	0	0	0	0	0	0	0	0	0	0	0	0	0	0	0	0	0	0	0	0	0	0	0	0	0	0	0	0	0	0	0	0	0	0	0	0	0
OTU1032	0	0	0	0	0	0	0	0	0	1	0	0	0	0	0	1	0	0	0	0	0	0	0	0	0	0	0	0	0	0	0	0	0	0	0	0	0	0	0	0	0	0	0	9	0	0	0	0	0
OTU1031	0	0	0	3	0	0	0	0	0	0	0	0	0	0	0	0	0	0	2	0	0	0	0	0	0	0	0	2	0	0	0	0	0	0	0	0	0	0	0	0	0	0	0	0	0	0	0	0	0
OTU1030	0	0	0	0	0	0	0	0	0	0	0	0	0	0	0	0	0	0	1	0	0	0	0	0	0	0	0	0	2	0	0	0	0	0	0	0	0	0	0	0	0	0	0	4	0	0	0	0	0
OTU353	0	0	0	0	0	1	0	0	11	0	0	0	0	0	0	0	0	0	0	0	0	1	0	2	2	0	0	1	0	0	0	0	0	0	0	0	2	0	0	0	0	0	0	5	0	0	2	0	4
OTU1039	0	0	0	0	0	0	0	0	0	0	0	1	4	0	0	0	0	1	0	0	0	0	0	0	0	0	0	0	0	0	0	0	0	0	0	0	0	0	0	0	0	0	0	0	0	0	0	0	0
OTU1038	0	6	0	1	0	0	1	1	0	0	0	1	0	0	1	0	0	0	0	5	0	0	1	0	0	0	0	0	0	2	0	0	0	1	0	0	0	0	0	0	0	0	0	0	0	0	2	0	0
OTU1384	0	0	0	0	0	0	0	0	0	0	0	0	0	0	0	0	0	0	0	0	0	0	4	1	0	0	0	0	0	0	0	0	0	0	0	0	1	0	0	0	0	0	0	1	0	0	0	0	0
OTU1382	0	0	0	0	0	0	0	0	0	0	0	0	0	0	0	0	0	0	0	0	0	0	0	0	0	0	0	0	0	0	0	2	0	0	0	0	0	1	0	0	1	0	0	0	0	0	0	0	0
OTU512	0	0	0	0	0	0	0	0	37	1	1	0	0	0	0	3	0	0	0	0	0	0	0	0	0	0	0	0	6	0	0	0	0	7	0	0	2	0	0	0	0	0	0	1	0	3	0	0	0
OTU513	0	4	1	0	0	0	2	0	27	0	1	0	0	0	0	4	0	11	0	1	0	0	0	1	1	0	0	0	0	0	1	1	0	2	0	2	1	0	0	0	0	0	1	7	0	0	3	0	0
OTU510	0	0	0	0	2	0	0	0	0	0	0	0	0	0	0	0	0	0	0	0	0	0	0	0	0	0	0	0	0	0	1	0	0	0	0	2	0	0	0	0	1	0	0	0	0	1	0	0	0
OTU511	0	0	2	0	0	0	0	0	10	1	1	0	1	0	0	1	0	1	0	0	0	0	0	0	1	0	0	0	0	0	0	2	6	0	0	0	0	0	0	0	0	0	0	0	0	2	2	0	0
OTU516	0	2	0	0	0	0	0	0	0	0	0	0	0	0	0	0	0	0	0	0	0	0	0	0	0	0	1	0	0	0	0	0	0	1	0	0	0	0	2	0	0	0	0	0	0	0	2	0	0
OTU517	0	0	0	0	0	0	0	0	0	0	0	0	0	0	0	23	0	0	0	0	0	0	0	0	0	0	0	0	0	0	0	0	0	0	0	0	0	0	0	0	0	0	0	0	0	0	0	0	0
OTU514	0	0	3	0	3	0	1	0	0	0	0	3	0	0	0	0	0	17	0	2	0	3	0	0	1	0	0	0	0	0	0	0	0	0	0	0	0	0	0	0	0	1	0	0	3	0	14	0	0
OTU515	0	0	0	0	0	0	0	0	0	20	0	0	0	0	0	17	0	0	0	0	6	0	0	0	0	0	2	0	5	0	0	0	0	0	0	0	0	0	0	0	0	0	0	0	0	0	0	0	0
OTU518	0	0	0	0	0	0	0	1	1	0	1	0	0	0	0	0	1	2	0	0	0	0	0	0	0	0	0	0	0	2	1	2	0	0	0	0	39	1	0	0	2	0	0	0	0	0	0	0	0
OTU519	0	0	0	0	0	0	0	0	15	0	0	0	0	0	0	3	0	0	0	0	2	0	0	0	0	0	3	0	0	0	0	4	0	0	0	2	0	0	0	0	0	0	1	0	0	2	0	0	0
OTU228	0	0	0	68	0	0	0	0	22	1	0	0	0	0	0	0	0	0	0	0	0	9	0	0	0	0	0	0	1	0	0	3	1	60	0	0	0	0	0	0	0	0	0	0	1	0	0	0	0
OTU229	1	16	3	0	0	2	0	3	0	1	5	2	3	0	0	0	0	22	0	1	0	3	6	1	1	0	0	2	5	5	18	4	0	0	0	8	1	0	0	0	0	0	5	8	1	0	12	0	0
OTU738	0	0	1	0	0	0	0	0	0	0	0	0	0	0	0	2	0	0	0	0	0	0	0	0	0	0	0	0	0	0	3	0	0	0	0	0	0	0	0	0	0	0	0	2	0	1	0	0	1
OTU739	0	0	0	0	0	0	0	0	0	0	0	0	0	0	2	3	0	1	1	0	0	1	2	0	0	0	0	3	0	0	0	0	0	0	0	0	0	0	0	0	0	0	0	0	0	0	0	0	0
OTU1697	0	0	0	0	0	0	0	0	0	0	0	0	0	0	0	0	0	0	0	0	0	0	0	0	0	0	0	0	0	0	0	0	0	0	0	0	0	0	0	0	0	0	0	0	0	0	0	0	0
OTU1696	0	0	0	0	0	0	0	0	0	0	0	0	0	0	0	0	0	0	0	0	0	0	0	0	0	0	0	0	0	0	0	0	0	0	0	0	0	0	0	0	0	0	0	0	0	0	0	0	0
OTU1695	0	0	0	0	0	0	0	0	0	0	0	0	0	0	0	0	0	0	0	0	0	0	0	0	0	0	0	0	0	0	0	0	0	0	0	0	0	0	0	0	0	0	0	0	0	0	0	0	0
OTU1694	0	0	0	0	0	0	0	0	0	0	0	0	0	0	0	0	0	0	0	0	0	0	0	0	0	0	0	0	0	0	0	0	0	0	0	0	0	0	0	0	0	0	0	0	0	0	0	0	2
OTU732	0	0	0	0	0	0	0	0	0	0	0	0	0	0	0	0	0	0	0	0	0	0	0	0	0	0	3	0	0	0	0	0	0	0	0	0	0	0	0	0	2	0	0	11	0	0	0	0	0
OTU733	0	0	0	0	0	0	0	0	16	1	0	1	0	0	0	0	0	0	0	0	1	0	0	1	1	0	0	0	0	0	0	0	0	0	0	0	0	0	0	0	0	0	0	1	0	0	0	0	0
OTU730	0	0	0	0	0	0	0	0	10	0	0	0	0	0	0	0	0	0	0	0	0	0	0	0	0	0	0	0	0	0	0	0	0	0	0	0	0	0	0	0	0	0	0	0	0	0	0	0	0
OTU731	0	0	0	0	0	0	0	0	0	2	0	0	0	0	0	0	0	0	0	0	0	0	0	0	0	0	0	0	0	0	0	0	0	0	0	0	0	0	0	0	0	0	0	0	0	0	0	1	0
OTU736	0	0	0	0	0	0	0	0	0	1	0	1	0	0	0	0	0	0	0	0	0	0	0	1	0	0	0	0	0	0	1	0	0	0	0	0	0	0	0	0	0	0	0	0	0	0	0	0	0
OTU737	0	18	4	1	0	0	0	2	22	0	2	4	0	0	0	1	2	12	0	0	3	0	0	1	0	0	1	1	0	0	3	0	1	3	0	5	2	0	0	1	2	0	1	7	0	3	16	0	4
OTU734	0	0	0	0	0	0	0	1	10	0	2	0	0	0	0	0	0	0	0	0	0	0	0	0	0	0	0	0	0	0	0	0	0	0	0	0	0	0	0	0	2	0	0	0	0	0	0	0	0
OTU735	0	0	0	0	0	0	0	0	0	0	0	0	0	0	0	0	0	0	0	0	0	0	0	0	0	0	0	0	0	0	0	0	0	0	0	0	0	0	0	0	0	0	0	1	0	0	0	0	0
OTU358	0	0	0	0	0	0	65	0	0	0	0	0	0	0	0	0	0	0	0	0	0	0	1	0	0	0	0	0	0	0	0	0	0	0	0	0	0	0	0	0	0	0	0	0	0	0	0	0	0
OTU359	0	0	0	0	0	1	0	0	27	4	6	3	0	0	0	0	1	6	0	0	0	0	0	1	1	0	0	0	2	0	0	0	0	0	0	0	3	0	0	0	1	2	0	7	0	0	0	2	1
OTU428	1	11	0	0	2	0	4	1	6	0	0	0	1	1	1	2	0	0	0	5	0	0	0	0	0	1	3	0	1	2	1	1	0	3	0	2	0	2	2	2	0	0	0	1	0	0	1	0	3
OTU429	0	0	0	0	0	0	0	0	0	3	0	0	4	5	0	0	0	0	0	0	0	0	0	0	0	0	0	0	0	0	0	0	0	0	0	0	0	0	0	3	0	0	0	2	0	0	0	0	0
OTU426	0	31	0	0	0	0	0	0	0	0	0	0	0	0	0	0	0	0	0	0	0	0	0	0	0	0	0	0	0	0	0	0	0	0	0	0	0	0	0	0	0	0	0	0	0	1	0	0	0
OTU427	0	0	0	0	4	0	0	0	0	0	0	0	0	0	0	0	0	0	0	0	0	0	0	0	0	0	0	0	0	0	0	0	0	0	0	0	0	0	0	0	1	0	0	0	0	0	0	0	0
OTU424	0	0	0	0	0	0	0	0	27	0	1	2	0	0	0	0	0	2	0	0	3	0	0	0	0	0	0	0	0	0	0	0	0	0	0	0	0	0	0	2	5	0	1	0	0	0	0	0	0
OTU425	0	0	1	0	3	1	0	0	7	6	1	1	1	0	0	3	1	9	1	0	31	0	2	1	0	0	0	0	1	0	1	29	3	0	0	1	0	0	0	0	1	0	0	3	0	1	0	0	0
OTU422	1	126	0	1	10	0	11	4	1	1	0	0	7	0	0	0	0	0	2	61	0	0	1	0	0	0	18	0	3	6	1	2	0	0	0	0	0	0	1	2	0	1	1	0	0	0	6	0	0
OTU423	0	0	0	0	0	0	0	0	0	0	0	0	28	0	0	0	0	0	0	0	0	0	0	0	0	0	0	0	0	0	0	1	0	0	0	0	0	5	0	3	0	0	0	0	0	0	0	0	0
OTU420	0	22	0	0	0	0	0	0	2	1	0	1	0	0	0	0	0	1	0	0	0	0	0	0	0	0	1	0	0	0	0	19	0	0	0	0	0	0	0	0	3	0	0	0	0	0	1	0	3
OTU421	0	0	0	0	3	0	0	0	23	0	0	0	0	0	0	0	0	0	0	0	0	1	0	0	0	0	0	0	0	0	0	4	0	17	0	0	0	0	0	0	0	0	0	0	0	0	0	0	2
OTU646	0	12	0	0	0	0	0	0	0	0	0	0	0	0	0	0	0	0	0	0	0	0	0	0	0	0	0	0	0	0	0	0	0	0	0	0	0	0	0	0	0	0	0	0	0	0	0	0	0
OTU647	0	0	0	0	0	0	0	0	0	0	0	0	0	0	0	0	0	0	0	0	0	0	0	0	0	0	0	0	0	0	0	0	0	0	0	0	0	0	0	0	0	0	0	0	0	0	0	0	0
OTU644	0	0	0	0	1	0	0	0	5	0	0	0	0	0	0	0	0	0	0	0	0	0	0	0	0	0	0	0	1	0	5	0	0	0	0	0	0	0	0	0	5	0	0	0	0	0	0	0	0
OTU645	0	0	0	0	0	0	0	0	0	0	0	0	0	0	0	0	0	0	0	0	0	0	0	0	0	0	0	0	0	0	0	0	0	0	0	0	0	13	0	0	0	0	0	0	0	0	0	0	0
OTU642	0	0	1	0	0	0	0	0	0	0	0	0	0	0	0	0	0	0	0	0	0	0	0	0	1	0	0	0	0	0	0	0	0	0	0	0	0	0	0	0	0	0	0	0	0	0	12	0	0
OTU643	0	0	0	0	0	0	0	0	0	0	0	0	2	0	0	0	0	0	0	0	0	0	0	0	0	0	0	0	0	0	0	0	0	0	0	0	0	0	0	13	0	0	0	0	0	0	0	0	0
OTU640	0	0	0	0	0	0	0	0	0	0	0	0	0	0	0	0	0	1	0	0	0	0	1	0	0	0	0	1	5	0	0	0	0	0	0	0	0	0	0	2	0	1	0	0	0	3	0	0	0
OTU641	0	13	0	0	0	0	0	0	0	0	0	0	0	0	0	0	0	0	0	0	0	0	0	0	0	0	0	0	0	0	0	0	0	0	0	0	0	0	0	0	0	0	0	0	0	0	0	0	0
OTU648	0	0	0	0	1	0	0	0	0	0	0	1	0	0	0	2	0	0	1	0	2	0	0	0	1	0	0	0	0	0	0	0	0	0	0	0	0	0	0	0	1	0	0	0	0	0	0	0	0
OTU649	0	0	0	0	0	0	0	0	0	0	0	0	0	0	0	15	0	0	0	0	0	0	0	0	0	0	0	0	0	0	0	0	0	0	0	0	0	0	0	0	0	0	0	0	0	0	0	0	0
OTU2078	0	4	0	0	0	0	0	0	0	0	0	0	0	0	0	0	0	0	0	0	0	0	0	0	0	0	0	0	0	0	0	0	0	0	0	0	0	0	0	0	0	0	0	0	0	0	0	0	0
OTU2079	0	0	0	0	0	0	0	0	0	0	0	0	0	0	0	0	0	0	0	0	0	0	0	0	0	0	0	0	0	0	2	0	0	0	0	0	0	0	0	0	0	0	0	0	0	0	0	0	0
OTU2072	0	0	0	0	0	0	0	0	16	0	1	0	0	0	0	0	0	0	0	0	0	0	0	0	0	0	0	0	0	0	0	0	0	0	0	0	0	0	0	0	0	0	0	1	0	0	0	0	0
OTU2073	0	0	1	0	0	0	0	0	0	0	0	0	0	0	0	0	0	0	0	0	0	0	0	1	0	0	0	0	0	0	0	0	0	0	0	0	0	0	0	0	0	0	0	0	0	0	0	0	0
OTU2070	0	0	0	0	0	0	0	0	0	0	0	0	0	0	0	0	0	0	0	0	0	0	0	0	0	0	0	0	0	0	0	0	0	0	0	0	0	0	0	0	1	0	0	0	0	0	0	0	0
OTU2071	0	0	0	0	0	0	0	0	0	0	0	0	0	0	0	0	0	0	0	0	0	0	0	0	0	0	0	0	0	0	0	0	0	0	0	0	0	0	0	0	0	0	0	0	0	0	0	0	0
OTU2076	0	0	0	0	0	0	0	0	0	0	0	0	0	0	0	0	0	0	0	0	0	0	0	0	0	0	0	0	0	0	2	0	0	0	0	0	0	0	0	0	0	0	0	0	0	0	0	0	0
OTU2077	0	0	2	0	0	0	0	0	0	0	0	0	0	0	0	0	0	0	0	0	0	0	0	0	0	0	0	0	0	0	0	0	0	0	0	0	1	0	0	0	0	0	0	0	0	0	0	0	0
OTU2074	0	0	0	0	0	0	0	0	0	0	0	0	0	0	0	0	0	0	0	0	0	0	0	0	0	0	0	0	0	0	0	0	0	0	0	0	0	0	0	0	0	0	0	1	0	0	0	0	0
OTU2075	0	0	0	0	0	0	0	0	0	0	0	0	0	0	0	0	0	0	0	0	0	0	0	0	0	0	0	0	0	0	0	0	0	0	0	0	0	0	0	0	0	0	0	0	0	0	0	0	0
OTU1510	0	0	0	0	0	0	0	0	4	0	0	0	0	0	0	0	0	0	0	0	0	0	0	0	0	0	0	0	0	0	0	0	0	0	0	0	0	0	0	0	0	0	0	0	0	0	0	0	0
OTU1511	0	0	0	0	0	0	0	0	0	0	0	0	0	0	0	0	0	0	0	0	0	0	0	0	0	0	0	0	0	0	0	0	0	0	0	0	0	0	0	0	0	0	0	0	0	0	0	0	0
OTU1512	0	0	0	0	0	0	0	0	0	0	0	0	0	0	0	0	0	0	0	0	0	0	0	0	0	0	0	0	0	0	0	0	0	0	0	0	0	0	0	0	0	0	0	0	0	0	0	0	0
OTU1513	0	0	0	0	0	0	0	0	0	0	0	0	0	0	0	0	0	0	0	0	0	0	0	0	0	0	0	0	0	3	0	0	0	0	0	0	0	0	0	0	0	0	0	0	0	0	0	0	0
OTU1514	0	0	0	0	0	0	0	0	0	0	0	0	0	0	0	0	0	0	0	0	0	0	0	0	0	0	0	0	0	0	0	0	0	0	0	0	0	0	0	0	0	0	0	0	0	0	0	0	0
OTU1515	0	0	0	0	0	0	0	4	0	0	0	0	0	0	0	0	0	0	0	0	0	0	0	0	0	0	0	0	0	0	0	0	0	0	0	0	0	0	0	0	0	0	0	0	0	0	0	0	0
OTU1516	0	0	0	0	0	0	0	0	0	0	0	0	0	0	0	0	0	0	0	0	0	0	0	0	0	0	0	0	0	0	3	0	0	0	0	0	0	0	0	0	0	0	0	0	0	0	0	0	0
OTU1517	0	0	0	0	0	0	0	0	0	0	0	0	0	0	0	0	0	0	0	0	0	0	0	0	0	0	0	0	0	0	0	0	0	0	0	0	0	0	0	0	0	0	0	0	0	0	0	0	0
OTU1518	0	0	0	0	0	0	0	0	0	0	0	0	0	0	0	0	0	0	0	0	0	0	0	0	0	0	0	0	0	0	0	0	0	0	0	0	0	0	0	0	0	0	0	0	0	0	0	0	0
OTU1519	0	0	0	0	0	0	0	0	3	0	0	0	0	0	0	0	0	0	0	0	0	0	0	0	0	0	0	0	0	0	0	0	0	0	0	0	0	0	0	0	0	0	0	0	0	0	0	0	0
OTU2094	0	0	0	0	0	0	0	0	0	2	0	0	0	0	0	0	0	0	0	0	0	0	0	0	0	0	0	0	0	0	0	0	0	0	0	0	1	0	0	0	0	0	0	0	0	0	0	0	0
OTU2095	0	0	0	0	0	0	0	0	0	0	0	0	0	0	0	0	0	0	0	0	1	0	0	0	0	0	0	0	0	0	0	0	0	0	0	2	0	0	0	0	0	0	0	0	0	0	0	0	0
OTU2096	0	0	0	0	0	0	0	0	0	0	0	0	0	0	0	3	0	0	0	0	0	0	0	0	0	0	0	0	0	0	0	0	0	0	0	0	0	0	0	0	0	0	0	0	0	0	0	0	0
OTU2097	0	0	0	0	0	0	0	0	0	0	0	0	0	0	0	0	0	0	0	0	0	0	0	0	0	0	0	0	2	0	0	0	0	0	0	0	0	0	0	0	0	0	0	0	0	0	0	0	0
OTU2090	0	0	0	0	0	0	0	0	0	0	0	0	0	0	0	0	0	0	0	0	0	0	0	0	0	0	0	0	0	0	0	0	0	0	0	0	0	0	0	0	0	0	0	0	0	0	0	0	0
OTU2091	0	0	0	0	2	2	0	0	0	0	0	2	0	0	0	0	0	4	0	4	0	0	0	0	0	0	0	0	2	0	18	0	0	0	0	0	0	0	0	0	1	0	0	9	0	0	4	0	0
OTU2092	0	0	0	0	0	0	0	0	6	0	0	0	0	0	0	0	0	0	0	0	0	0	0	2	0	0	0	0	0	0	0	0	0	0	0	0	0	0	0	0	2	0	0	0	0	0	0	0	0
OTU2093	0	0	0	0	0	0	0	0	0	1	0	0	0	0	0	0	0	4	1	0	0	0	0	0	0	0	0	0	0	0	0	1	0	0	0	0	16	0	0	0	2	0	0	3	0	1	0	0	0
OTU2098	0	0	0	0	0	0	0	0	0	0	0	0	0	0	0	0	0	0	0	0	0	0	0	0	1	0	0	0	0	0	0	0	0	0	0	0	0	0	0	0	0	0	0	0	0	0	0	0	0
OTU2099	0	0	0	0	0	0	0	0	0	0	0	0	0	0	0	0	0	0	0	0	1	0	0	0	0	0	0	0	0	0	0	0	0	0	0	0	0	0	0	0	1	0	0	0	0	0	0	0	0
OTU1790	0	0	0	0	0	0	0	0	0	0	0	0	0	0	0	0	0	0	0	0	0	0	0	0	0	0	0	0	0	0	0	0	0	0	0	0	0	0	0	0	0	0	0	0	0	0	0	0	0
OTU1208	0	0	0	0	0	0	0	0	4	0	0	0	0	0	0	0	0	0	0	0	0	0	0	0	0	0	0	0	0	0	0	0	0	0	0	0	0	0	0	0	0	0	0	0	0	0	0	0	0
OTU1209	0	0	0	0	0	0	0	0	0	0	0	0	0	0	0	0	0	0	0	0	5	0	0	0	0	0	0	0	0	0	0	0	0	0	0	0	0	0	0	0	0	0	0	0	0	0	0	0	0
OTU1204	0	0	0	0	0	0	0	0	0	0	0	0	0	0	0	0	0	3	0	0	0	0	0	0	0	0	0	0	0	0	0	0	0	0	0	0	0	0	0	0	0	0	0	0	0	0	0	0	0
OTU1205	0	0	0	0	0	0	0	0	10	2	0	0	0	0	0	5	0	11	0	0	5	1	0	1	0	0	0	0	0	0	0	0	1	4	0	0	2	0	0	0	2	0	0	0	0	1	0	0	0
OTU1206	0	0	0	0	0	0	0	0	0	0	0	0	0	0	0	0	0	0	0	0	0	0	0	0	0	0	0	0	0	0	0	0	0	0	0	0	0	0	0	0	0	0	0	0	0	0	0	0	0
OTU1207	0	0	0	0	0	0	1	0	0	0	0	2	0	0	0	0	0	0	0	0	2	0	0	0	0	0	0	0	0	0	0	0	0	0	0	0	0	0	0	0	0	0	0	0	0	0	0	0	2
OTU1200	0	0	0	0	0	0	0	3	0	1	0	0	0	0	0	4	0	0	0	0	0	0	0	0	0	0	0	0	0	0	0	0	0	0	0	0	1	0	0	0	0	0	0	0	0	0	0	0	0
OTU1201	0	0	0	0	0	0	3	0	1	0	0	0	0	0	0	0	0	0	0	0	0	0	0	0	0	0	0	0	0	0	0	0	0	0	0	0	1	0	0	0	0	0	0	0	0	0	0	0	0
OTU1202	0	0	0	0	0	0	0	0	0	0	0	0	0	0	0	0	0	0	0	0	0	1	0	1	0	0	0	0	0	0	0	0	0	0	0	0	0	0	0	0	0	0	0	0	0	0	0	0	0
OTU1203	0	0	0	0	0	0	0	0	0	0	0	0	1	0	0	0	0	0	0	0	0	0	0	0	0	0	0	0	0	0	0	0	0	0	0	0	0	0	0	0	0	0	0	0	0	0	0	0	0
OTU1338	0	0	0	0	0	0	0	0	0	0	1	0	0	0	0	0	0	0	0	0	0	0	0	0	0	0	0	0	0	0	0	0	0	0	0	0	1	0	0	0	0	0	0	0	0	0	0	0	0
OTU1339	0	0	0	0	0	0	0	0	0	1	0	0	0	0	0	0	0	0	0	0	0	0	0	0	0	0	2	2	0	0	0	0	0	0	0	0	0	0	0	1	1	0	0	0	0	0	0	0	0
OTU1330	0	0	0	0	0	0	0	0	0	0	0	0	0	0	0	0	0	0	0	0	0	0	0	0	0	0	0	0	0	0	0	0	0	0	0	0	0	0	0	0	0	0	0	0	0	0	0	0	0
OTU1331	0	0	0	0	0	0	0	0	0	0	0	0	0	0	0	3	0	0	0	0	0	0	0	0	0	0	0	0	0	0	0	0	0	0	0	0	0	0	0	0	0	0	0	0	0	0	0	0	0
OTU1332	0	0	0	0	0	0	0	0	0	0	0	0	0	0	0	0	0	0	0	0	0	0	0	0	0	0	0	0	0	0	0	0	0	0	0	0	0	0	0	0	0	0	0	0	0	0	0	0	0
OTU1333	0	0	0	0	0	0	0	0	0	0	0	0	0	0	0	0	0	0	0	0	0	0	0	0	0	0	0	0	0	0	0	0	0	2	0	0	0	0	0	0	0	0	0	0	0	0	0	0	0
OTU1334	0	0	1	0	0	0	0	0	18	0	0	0	0	0	0	0	0	0	0	0	0	0	0	0	0	0	0	0	0	0	0	0	0	0	0	0	0	1	0	0	2	0	0	1	0	0	4	0	0
OTU1335	0	0	0	0	0	0	0	0	0	0	0	0	0	0	0	0	0	0	0	0	0	0	0	0	0	0	0	0	0	0	0	0	0	0	0	0	2	0	0	0	0	0	0	0	0	0	0	0	0
OTU1336	0	1	0	0	0	0	0	0	0	0	0	0	0	0	0	1	0	0	0	2	0	0	0	0	0	0	2	0	0	1	2	0	0	0	0	0	0	0	0	0	0	0	0	0	0	0	0	0	0
OTU1337	0	0	0	0	0	0	0	0	0	0	0	0	0	0	0	0	0	0	0	0	0	0	0	0	0	0	0	0	0	0	0	0	0	0	0	0	0	3	0	0	0	0	0	0	0	0	0	0	0
OTU1024	0	0	0	0	0	0	0	0	2	0	1	0	0	0	0	0	0	0	0	3	0	0	0	0	0	0	0	0	0	0	0	0	0	0	0	0	0	0	0	0	0	0	2	0	0	0	0	0	0
OTU1025	0	0	0	0	0	1	0	0	0	0	0	0	0	0	0	0	0	0	0	0	0	0	0	0	0	0	0	0	0	0	0	0	0	0	0	0	0	0	0	0	0	0	0	0	0	0	0	0	0
OTU1026	0	0	0	0	0	0	0	0	0	0	1	0	0	0	0	0	0	3	0	0	0	0	0	0	0	0	0	0	0	0	0	1	0	0	0	0	2	0	0	0	0	0	0	0	0	0	0	1	0
OTU1027	0	0	0	0	0	0	0	0	5	0	0	0	0	0	0	0	0	0	0	0	0	0	0	0	0	0	0	0	0	0	0	0	0	0	0	0	0	0	0	0	0	0	0	0	0	0	0	0	0
OTU1020	0	0	0	0	1	0	0	0	23	1	1	0	0	0	0	1	1	4	2	0	1	0	0	0	0	0	0	0	0	0	0	0	0	2	0	0	2	0	0	0	2	0	0	2	0	0	0	0	2
OTU1021	0	0	0	0	0	0	0	0	5	0	0	0	0	0	0	0	0	0	0	0	0	0	0	0	0	0	0	0	0	0	0	0	0	0	0	0	0	0	0	0	0	0	0	1	0	0	0	0	0
OTU1022	0	0	0	0	0	0	0	0	0	0	0	0	1	0	0	0	0	0	0	0	0	0	0	0	0	0	0	0	0	0	0	0	0	0	0	0	0	0	0	4	0	0	0	0	0	0	0	0	0
OTU1023	0	0	0	0	0	0	0	0	0	0	0	0	0	0	0	0	0	0	0	0	0	0	0	0	0	0	0	0	0	0	0	0	0	0	0	0	0	0	0	0	0	0	0	0	0	0	0	0	0
OTU1028	0	0	0	0	0	0	0	0	0	0	0	0	0	0	0	0	0	0	0	0	0	0	0	0	0	0	0	0	0	0	0	0	0	0	0	0	0	0	0	0	0	0	0	0	0	0	0	0	0
OTU1029	1	0	0	0	0	0	0	0	0	0	0	0	0	0	0	0	0	0	0	0	0	0	0	1	0	0	0	0	0	0	4	0	0	2	0	0	0	0	0	0	2	0	0	4	0	0	1	1	0
OTU1734	0	0	0	0	0	0	0	0	0	0	0	0	0	0	0	0	0	0	0	0	0	0	0	0	0	0	0	0	0	0	0	0	0	0	0	0	0	0	0	0	0	0	0	0	0	0	0	0	0
OTU1735	0	0	0	0	0	0	0	0	0	0	0	0	0	0	0	0	0	0	0	0	0	0	0	0	0	0	0	8	0	0	0	0	0	0	0	0	1	0	0	2	1	0	0	0	0	0	0	0	0
OTU29	61	7	14	0	1902	322	1024	52	1815	367	439	2	0	0	0	200	192	8	2	0	17	496	1	1	722	1	56	0	2516	5	4	200	7	657	853	16	36	267	214	19	977	322	0	19	31	275	85	10	1
OTU28	103	15	2	1	0	912	1540	222	0	431	60	139	42	74	0	0	0	452	249	137	0	1185	109	0	6	0	232	77	781	9	5784	0	0	4	0	0	512	45	0	23	0	0	418	24	9	0	0	0	0
OTU25	7	19	15	1265	16490	5	11	14	152	69	4	0	890	9899	1	35	5	17	36	12	6	101	167	2	2	10	17	516	17	62	8	76	0	361	0	433	2	2146	0	2806	10	1	18	559	5	74	0	1	29
OTU24	0	30	0	3	31	8	12105	3	27	7	0	1	657	12982	0	7	0	0	0	2	1	13	5	0	0	0	1	736	16	0	12	3	0	15	0	6	1	257	0	595	3	22	5	23	1	7	0	0	0
OTU27	0	13	11	0	1	3	0	3	29	18	5	7	1	0	0	5	4	43	0	1	20	2	2	6	1	0	1	103	0	12	34	6	0	2	0	13976	4	0	0	16	1	0	1	10	10	19	0	1	0
OTU26	89	21	3	0	26	765	4	3	5923	542	3066	444	39	0	0	333	152	1	3	0	6	832	0	27	1494	0	376	1	2895	55	33	221	158	105	0	8	15	632	0	0	2095	59	1	2	0	1748	550	21	3
OTU21	1	0	0	10	115	0	18416	0	26	6	0	1	3118	0	0	2	1	3	0	0	0	18	73	0	1	1	0	149	0	0	0	4	1	2	0	0	0	6	0	24	2	0	4	28	1	1	0	0	0
OTU20	0	0	1	0	0	0	0	0	0	0	2	68	0	0	0	13916	0	0	1	0	0	0	0	1	0	0	0	1	172	0	7	0	0	0	0	0	0	0	7	0	0	0	185	1	0	0	0	0	0
OTU23	1	0	0	0	230	1	0	0	0	1	0	0	0	0	0	0	0	27	2	1	0	0	4	0	0	0	37	278	0	0	7	6	0	1	0	0	0	8	0	184	0	0	0	0	256	0	0	0	0
OTU22	32	2869	294	21	84	171	375	508	19	140	816	171	86	8	0	2	1	4784	137	195	1	204	187	143	66	0	114	103	388	314	4493	482	1	627	0	780	261	1	7	27	2	45	439	1952	153	1	400	0	1
OTU2007	0	0	0	0	0	0	0	0	0	0	0	0	0	0	0	0	0	0	0	0	0	0	0	0	0	0	0	0	0	0	0	0	0	0	0	0	0	0	0	0	0	0	0	0	0	0	0	0	0
OTU2006	0	0	0	0	0	0	0	0	0	1	0	0	0	0	0	0	0	0	0	0	0	0	0	0	0	0	0	0	0	0	0	0	0	0	0	0	0	0	0	0	0	0	0	0	0	0	0	0	0
OTU2005	0	0	2	0	0	0	1	0	0	0	0	0	0	0	0	3	0	0	1	0	0	0	0	0	0	0	0	0	0	2	0	0	0	0	0	0	0	0	0	0	0	1	0	0	0	0	0	0	0
OTU2004	0	0	0	0	0	0	0	1	0	0	0	0	1	0	0	0	0	5	0	0	0	0	0	0	0	0	0	2	1	0	0	0	0	0	0	0	0	0	0	0	0	0	0	0	0	0	0	0	0
OTU1738	0	0	0	0	0	0	0	0	0	0	0	0	0	0	0	0	0	0	0	0	0	0	0	0	0	0	0	0	0	0	0	0	0	0	0	0	0	0	0	0	0	0	0	0	0	0	0	0	0
OTU1739	0	0	0	0	0	0	0	0	0	0	0	0	0	0	0	0	0	0	0	0	0	0	0	0	0	0	0	0	0	0	0	0	0	2	0	0	0	0	0	0	0	0	0	0	0	0	0	0	0
OTU2001	0	0	0	0	0	0	0	0	0	0	0	0	0	0	0	0	0	0	0	0	2	0	0	0	0	0	0	0	0	0	0	0	0	0	0	0	0	0	0	0	0	0	0	0	0	0	0	0	0
OTU2000	0	0	0	0	1	0	0	3	5	0	0	0	0	0	0	0	0	0	0	0	0	0	0	0	0	0	0	0	2	0	0	4	0	0	0	0	0	0	0	0	0	0	0	0	0	0	0	0	0
OTU501	0	0	0	0	0	0	0	0	22	0	0	0	0	0	0	0	0	0	0	0	0	0	0	0	0	0	0	0	0	0	0	0	0	0	0	0	0	0	0	0	0	0	0	0	0	0	0	0	0
OTU500	0	0	0	0	0	1	0	0	0	0	0	0	0	0	0	0	0	2	0	0	0	0	0	0	0	0	0	0	0	0	0	0	0	0	0	0	0	0	0	0	0	0	0	0	0	1	0	0	0
OTU503	0	0	0	0	0	0	0	0	17	2	0	1	0	0	0	0	0	1	0	0	1	0	0	0	0	0	1	0	0	0	0	0	0	2	0	0	1	0	0	0	0	0	0	0	0	0	0	0	0
OTU502	0	0	1	0	0	0	0	0	0	0	0	0	0	0	0	5	3	1	0	0	2	0	0	0	0	0	0	1	3	0	0	0	0	0	0	0	0	0	0	0	1	0	0	1	0	1	0	0	0
OTU505	0	0	0	0	0	0	0	0	11	0	0	0	0	0	0	0	0	2	0	0	0	0	0	0	0	0	0	0	0	0	0	0	0	2	0	0	0	0	0	0	0	0	0	2	0	1	0	0	0
OTU504	0	2	2	0	0	0	1	0	6	0	2	0	0	0	0	3	1	2	0	0	3	0	0	0	0	0	0	0	2	0	0	2	0	0	0	1	1	1	0	0	0	0	2	3	1	0	0	0	1
OTU507	0	0	0	0	0	0	0	0	21	0	4	0	0	0	0	0	0	2	0	0	0	0	0	0	0	0	0	0	0	0	0	0	0	0	0	0	9	0	0	0	1	0	0	0	0	0	0	0	0
OTU506	0	0	1	0	6	1	0	0	5	0	0	0	0	0	0	3	0	0	0	0	0	3	0	0	0	0	0	0	0	0	0	0	0	0	0	0	0	5	1	6	0	0	0	0	0	0	0	0	0
OTU509	0	0	0	0	0	1	1	0	2	1	2	3	0	1	0	19	0	3	0	0	34	0	2	0	1	0	2	0	0	5	3	7	0	0	0	2	0	4	0	0	0	0	0	0	0	0	13	0	5
OTU508	0	0	0	0	0	0	0	0	25	0	0	0	0	0	0	0	0	0	0	0	0	0	0	0	0	0	0	0	0	0	0	0	0	0	0	0	0	0	0	0	0	0	0	0	0	0	0	0	0
OTU729	0	0	1	0	1	0	0	0	0	1	0	0	0	0	0	1	0	0	0	0	0	0	0	0	0	0	0	0	0	0	0	0	0	0	0	0	0	0	0	0	1	0	0	0	0	0	0	0	1
OTU728	0	0	0	0	0	0	0	0	0	0	0	0	0	0	0	0	0	0	0	0	0	0	0	0	0	0	0	0	0	0	0	0	0	0	0	0	0	0	0	0	0	0	0	0	0	0	0	0	0
OTU1682	0	0	0	0	0	1	0	0	0	0	0	0	0	0	0	0	0	0	0	0	0	0	0	0	0	0	0	0	0	0	0	0	0	2	0	0	0	0	0	0	0	0	0	0	0	0	0	0	0
OTU1683	0	0	0	0	0	0	0	0	0	0	0	0	0	0	0	0	0	0	0	0	0	0	0	0	0	0	0	0	0	0	0	0	0	0	0	0	0	0	0	0	0	0	0	0	0	0	0	0	0
OTU1684	0	0	0	0	0	0	0	0	1	0	0	0	0	0	0	0	0	0	0	0	0	0	0	0	0	0	0	0	1	0	0	0	0	0	0	0	0	0	0	0	0	0	0	0	0	0	2	0	0
OTU1685	0	0	0	0	0	0	0	0	0	0	0	0	0	0	0	0	0	0	0	1	0	0	0	0	0	0	1	0	0	0	0	0	0	0	0	0	0	0	0	0	0	0	0	0	0	0	0	0	0
OTU1686	0	0	0	0	0	0	0	0	0	0	0	0	0	0	0	3	0	0	0	0	0	0	0	0	0	0	0	0	0	0	0	0	0	0	0	0	0	0	0	0	0	0	0	0	0	0	0	0	0
OTU1687	0	0	0	0	0	0	0	0	0	0	0	0	0	0	0	0	0	0	0	0	0	0	0	0	0	0	0	0	0	0	0	0	0	0	0	0	0	0	0	0	0	0	2	1	0	0	0	0	0
OTU721	0	0	0	0	0	0	0	0	0	0	0	0	0	0	0	0	0	1	0	0	0	0	1	0	0	0	0	1	1	0	7	1	0	0	0	0	0	0	0	1	0	0	0	0	0	0	0	0	0
OTU720	0	0	0	0	2	0	0	0	0	2	0	0	0	0	0	0	0	0	0	0	0	0	0	0	0	0	0	0	0	0	0	0	0	0	0	0	0	0	0	11	0	0	0	5	0	0	0	0	0
OTU723	0	0	1	0	0	0	0	0	0	0	1	0	0	0	0	0	0	0	0	0	8	0	0	0	0	7	1	0	2	0	0	0	5	0	0	0	0	0	0	0	3	0	0	0	0	0	0	0	0
OTU722	0	0	0	0	0	0	0	0	0	0	0	0	0	0	0	0	0	0	0	0	0	0	0	0	0	0	0	0	0	0	0	0	0	0	0	0	0	0	0	0	0	0	0	0	0	0	0	0	0
OTU725	0	0	2	0	0	1	0	0	0	0	1	3	0	0	0	0	0	12	0	1	0	0	0	0	0	0	0	0	0	0	0	0	0	0	0	0	0	0	0	0	0	0	0	0	1	0	3	0	0
OTU724	0	0	0	0	0	0	0	0	11	0	0	1	0	0	0	0	0	0	0	0	0	0	0	0	0	0	0	0	0	0	0	0	0	0	0	0	0	0	0	0	0	0	0	0	0	0	0	0	0
OTU727	0	0	0	0	0	0	0	0	11	0	0	0	0	0	0	0	0	0	0	0	0	0	0	0	0	0	0	0	0	0	0	0	0	0	0	0	0	0	0	0	0	0	0	0	0	0	0	0	0
OTU726	0	10	0	0	0	0	0	0	0	0	0	0	0	0	0	0	0	0	0	0	0	0	0	0	0	0	0	0	0	0	0	0	0	0	0	0	0	0	0	0	0	0	0	0	0	0	0	0	0
OTU349	0	0	0	0	0	0	0	0	0	0	0	0	0	0	0	1	0	0	0	0	0	0	0	0	0	0	0	0	0	0	0	0	0	0	0	0	0	3	0	0	0	0	0	0	0	0	0	0	0
OTU348	4	73	3	4	24	1	0	3	186	9	4	1	63	0	0	54	1	14	1	9	23	8	55	1	3	9	0	269	2	0	18	3	0	133	10	159	3	180	1	591	17	3	31	195	7	12	0	2	18
OTU439	0	0	0	0	0	1	4	0	29	2	0	0	3	0	0	2	0	0	0	0	12	3	0	0	0	0	1	0	0	0	3	1	4	1	0	9	4	0	0	2	0	0	0	2	0	0	2	0	2
OTU438	16	0	23	1	88	8	0	21	299	28	15	0	5	0	0	33	5	42	0	8	12	8	890	5	2	4	15275	3103	9	1	132	8	0	102	0	317	3	348	0	941	40	7	54	589	188	8	7	2	7
OTU343	0	0	1	0	0	0	3	61	0	0	0	0	1	0	0	1	0	0	0	0	3	0	0	0	0	0	0	31	0	0	14	1	0	0	0	0	0	6	0	3	0	0	0	1	0	0	0	0	0
OTU434	0	0	0	0	3	0	0	0	0	0	0	0	0	0	0	0	0	1	0	0	2	1	1	0	0	0	0	0	0	0	1	0	0	0	0	1	0	0	0	0	0	0	1	0	0	1	0	0	0
OTU341	0	0	0	1	0	0	0	0	0	0	0	0	0	0	0	0	0	0	0	0	0	0	0	0	0	0	0	0	0	0	0	0	0	0	0	0	0	0	55	0	0	0	0	0	0	0	0	0	0
OTU340	0	0	0	0	0	1	0	0	22	1	1	1	0	0	0	5	0	0	0	0	8	0	0	1	0	0	2	0	1	1	13	7	0	0	0	0	2	0	0	0	1	0	0	1	0	6	0	0	0
OTU347	0	0	0	0	1	0	0	0	25	0	1	0	0	0	0	8	0	0	0	0	2	0	0	1	0	0	0	0	2	0	0	0	0	0	0	0	1	0	0	0	0	1	0	0	0	0	0	0	1
OTU346	0	0	0	0	3	0	0	0	0	0	1	0	0	0	0	0	0	0	0	0	0	0	0	0	0	0	2	0	3	0	30	0	0	2	0	0	0	0	0	0	0	0	0	4	0	0	0	1	0
OTU345	0	0	7	0	0	1	2	0	0	0	0	4	0	0	0	0	0	31	0	9	0	5	1	0	1	0	0	0	0	4	0	0	0	0	0	0	0	0	0	1	0	1	0	0	4	0	23	0	0
OTU344	0	0	0	0	0	0	0	0	0	36	0	0	0	0	0	25	0	0	0	0	0	0	0	0	0	0	0	0	24	0	0	0	0	0	0	0	0	0	0	0	0	0	0	0	0	0	0	0	0
OTU655	0	0	0	0	0	0	0	0	0	0	0	0	0	0	0	0	1	0	0	0	0	0	0	0	0	0	0	0	1	0	0	0	0	0	0	10	0	0	0	0	0	0	0	0	1	0	0	0	1
OTU654	0	0	0	0	0	0	0	0	0	0	0	0	0	0	0	0	0	0	0	0	0	0	0	0	0	0	0	0	0	0	0	0	0	0	0	0	15	0	0	0	0	0	0	0	0	0	0	0	0
OTU657	0	0	0	0	0	0	1	0	0	0	2	0	0	0	0	0	0	4	0	1	0	0	0	1	1	0	0	0	0	0	2	0	0	0	0	0	0	0	1	0	0	0	1	1	0	0	0	0	1
OTU656	0	0	0	0	0	0	0	0	13	0	0	0	0	0	0	0	0	0	0	0	0	0	0	0	0	0	0	0	0	0	0	0	0	0	0	0	0	0	0	0	0	0	0	0	0	0	0	0	0
OTU651	0	0	0	0	1	0	0	0	28	0	1	0	0	0	0	8	2	0	0	0	1	2	0	0	0	0	1	0	0	0	0	1	0	0	0	0	1	0	0	1	3	0	0	2	0	1	0	0	2
OTU650	0	0	0	0	0	0	0	0	0	0	0	0	0	0	0	0	0	0	0	0	0	0	0	0	0	0	0	0	0	0	8	0	0	0	0	0	0	0	0	0	0	0	0	1	0	0	0	0	0
OTU653	0	0	1	0	0	0	0	0	2	3	0	0	0	0	0	0	0	6	0	0	0	0	0	0	0	0	0	0	0	0	0	0	0	4	0	0	0	0	0	0	0	0	1	1	0	0	0	0	0
OTU652	0	0	0	0	0	1	0	0	5	1	0	0	0	0	0	1	0	0	0	0	0	0	0	0	0	0	0	0	0	0	16	0	0	0	0	0	0	0	0	0	0	0	0	0	0	0	0	0	0
OTU659	0	0	0	0	0	0	0	0	7	0	0	0	0	0	0	1	0	0	0	0	3	0	0	0	0	0	0	0	0	0	0	0	0	0	0	1	0	0	0	0	0	0	0	0	0	0	0	0	0
OTU658	0	0	0	0	0	0	0	0	12	0	0	0	0	0	0	0	0	0	0	0	0	0	0	0	0	0	0	0	0	0	0	0	0	0	0	0	0	0	0	0	0	0	0	0	0	0	0	0	0
OTU237	0	0	0	0	9	0	0	3	12	4	1	0	0	0	0	7	0	3	0	2	2	9	0	0	0	0	0	0	0	0	0	11	0	105	0	24	0	0	0	30	0	0	0	79	0	14	0	0	4
OTU236	2	0	3	0	119	0	0	0	0	1	0	0	0	0	0	0	0	0	0	0	0	0	0	0	0	0	0	0	0	0	0	27	0	0	0	0	0	0	0	0	0	0	0	0	0	0	0	0	0
OTU235	0	9	0	0	4	0	0	0	0	0	0	0	171	0	0	0	0	0	0	0	0	0	0	0	0	0	0	0	0	0	0	0	0	0	0	0	0	0	0	0	0	0	0	0	0	0	0	0	0
OTU234	0	0	0	0	0	0	0	0	0	0	0	0	0	0	0	0	0	0	0	0	0	0	0	0	0	0	0	0	0	0	130	0	0	0	0	0	0	0	0	0	0	0	0	0	0	0	0	0	0
OTU233	0	0	0	0	1	0	0	0	0	0	0	0	137	0	0	0	0	0	0	0	0	0	0	0	0	0	0	0	0	0	0	0	0	0	0	0	0	41	0	2	0	0	0	0	0	0	0	0	0
OTU232	0	0	0	0	8	0	0	0	0	14	0	0	0	0	0	1	0	1	0	0	0	0	3	0	0	0	0	4	0	0	0	1	0	4	0	5	1	12	0	71	0	0	3	3	0	13	0	0	0
OTU231	3	4	1	0	0	0	1	10	31	0	1	0	3	0	9	0	2	0	2	57	2	0	2	1	0	3	2	0	2	18	15	4	0	3	1	1	0	3	24	4	0	2	3	1	1	0	13	1	14
OTU230	0	0	0	0	0	0	0	0	0	0	0	0	0	0	0	1	0	0	0	0	0	4	0	0	0	0	0	0	0	0	0	0	0	7	0	0	0	152	0	0	0	0	0	0	0	0	0	0	0
OTU239	0	1	0	0	1	0	0	12	29	13	0	1	6	1	0	17	0	0	0	0	2	273	17	0	0	1	0	5	1	0	0	21	0	132	0	0	0	27	0	33	7	0	9	66	0	14	0	0	3
OTU238	0	0	3	0	0	1	0	0	37	0	5	0	19	0	0	1	3	4	0	0	18	4	1	0	0	0	0	1	2	0	63	1	0	2	0	9	2	0	0	0	1	0	0	1	1	2	7	1	2
OTU1544	0	18	5	0	0	12	0	22	126	11	10	5	2	0	0	266	4	17	5	0	38	10	2	7	10	1	8	0	17	3	21	4	7	4	0	12	22	3	0	0	10	1	6	77	5	3	7	4	12
OTU1529	0	0	0	0	0	0	0	0	0	0	0	0	0	0	0	0	0	0	0	0	0	0	0	0	0	0	0	0	0	0	0	0	0	0	0	0	0	0	0	0	0	0	0	0	0	0	0	0	0
OTU1528	0	0	0	0	0	0	0	0	0	0	0	0	0	0	0	0	0	0	0	0	0	0	0	0	0	0	0	0	0	0	0	0	0	0	0	0	0	0	0	0	0	0	0	0	0	0	0	0	0
OTU1525	0	0	0	0	0	0	0	0	0	0	0	0	0	0	0	0	0	0	0	0	0	0	0	0	0	0	0	0	0	0	0	0	0	0	0	0	0	0	0	0	0	0	0	1	0	0	0	0	0
OTU754	0	0	0	0	0	0	0	0	11	0	0	0	0	0	0	2	0	0	0	0	0	0	0	0	0	0	0	0	0	0	0	0	0	0	0	0	0	0	0	0	0	0	0	0	0	0	0	0	0
OTU1527	0	0	0	0	0	0	0	0	0	0	0	0	0	0	0	0	0	0	0	0	0	0	0	0	0	0	0	0	0	0	0	0	0	0	0	0	0	0	0	0	0	0	0	0	0	0	0	0	0
OTU1526	0	0	0	0	0	0	0	0	0	0	0	1	0	0	0	0	0	0	0	0	0	0	0	0	0	0	0	0	0	0	0	0	0	0	0	0	0	0	0	0	0	0	0	0	0	0	0	0	0
OTU1521	0	0	0	0	0	0	0	0	0	0	0	0	0	0	0	0	0	0	0	0	0	0	0	0	0	0	0	0	0	0	0	0	0	0	0	0	0	0	0	0	0	0	0	0	0	0	0	0	0
OTU1520	0	0	0	0	0	0	0	0	5	0	0	0	0	0	0	0	0	0	0	0	0	0	0	0	0	0	0	0	0	0	0	0	0	0	0	0	0	0	0	0	0	0	0	0	0	0	0	0	0
OTU1523	0	0	0	0	0	0	0	0	0	0	0	0	0	0	0	0	0	0	0	0	0	0	0	0	0	0	0	0	0	0	0	0	0	0	0	0	0	0	0	0	0	1	0	0	0	0	0	0	0
OTU755	0	0	0	1	0	0	0	8	29	1	0	0	0	0	0	3	0	2	26	4	0	0	67	0	0	0	0	115	1	0	1	2	0	3	0	16	0	60	0	424	4	0	2	0	1	0	0	0	2
OTU208	0	17	0	0	27	0	0	0	0	0	0	0	3	0	0	0	0	0	0	0	0	1	0	0	0	0	0	0	0	0	3	0	0	0	0	0	0	0	0	4	0	0	2	1	1	0	0	0	0
OTU209	0	0	0	0	4	1	1	9	14	0	2	0	5	0	0	2	0	22	0	0	2	0	0	0	1	0	0	75	4	0	7	1	1	1	0	2	0	0	0	108	1	0	0	1	4	0	0	0	0
OTU974	0	0	0	0	0	0	0	0	0	0	0	0	0	0	0	0	0	2	0	0	0	0	0	0	0	0	0	0	2	0	0	0	0	0	0	0	0	0	0	0	0	0	0	0	0	0	0	0	0
OTU975	42	0	0	0	0	0	0	0	0	0	0	0	0	0	0	0	0	0	0	0	0	0	0	0	0	0	3	0	0	0	0	0	0	0	0	0	0	0	0	1	0	0	0	0	0	0	0	0	0
OTU976	0	0	0	0	0	0	0	0	6	0	0	0	0	0	0	0	0	0	0	0	0	0	0	0	0	0	0	0	0	0	0	0	0	0	0	0	0	0	0	0	0	0	0	0	0	0	0	0	0
OTU205	0	0	1	0	0	0	0	0	0	2	0	0	0	0	0	0	0	0	0	0	0	0	1	0	0	0	0	0	0	0	0	1	0	0	0	8	0	82	0	88	1	0	0	0	0	9	0	0	0
OTU970	0	0	0	0	1	0	0	0	0	1	0	0	0	0	0	0	0	0	0	0	0	0	0	0	0	0	0	0	0	0	0	0	1	0	0	0	0	0	0	0	0	0	0	0	0	0	0	0	0
OTU971	0	0	0	0	0	0	0	0	0	0	0	0	0	0	0	2	0	0	0	0	0	0	0	0	0	0	0	0	0	0	0	0	0	0	0	0	0	0	0	0	0	0	0	0	0	0	0	0	0
OTU972	0	0	1	0	1	0	0	0	5	0	0	0	0	0	0	0	0	0	0	0	0	0	0	0	0	0	0	0	0	0	0	0	0	0	0	0	0	0	0	0	0	0	0	0	0	0	0	0	0
OTU973	0	0	0	0	0	0	0	0	6	0	0	0	0	0	0	0	0	0	0	0	0	0	0	0	0	0	0	0	0	0	0	0	0	0	0	0	0	0	0	0	0	0	0	0	0	0	0	0	0
OTU1239	0	0	0	0	0	0	0	0	0	7	0	0	0	0	0	0	0	0	0	0	0	0	0	0	0	0	0	0	0	0	0	0	0	0	0	0	0	0	0	0	0	0	0	0	0	0	0	0	0
OTU1238	0	0	2	0	4	1	2	3	55	6	14	1	7	0	0	28	2	5	0	6	18	1	0	0	1	2	6	1	10	0	4	1	2	0	0	13	3	0	4	0	10	1	0	2	1	7	2	1	9
OTU1231	0	0	0	0	0	0	0	0	0	0	2	0	0	0	0	1	0	0	0	0	0	0	0	0	0	0	0	0	0	0	0	0	0	0	0	0	0	0	0	0	0	0	0	0	0	0	0	0	0
OTU1230	0	0	1	0	0	0	2	1	0	0	0	0	0	0	0	0	0	0	0	3	0	0	0	1	0	1	0	0	0	0	0	0	0	0	0	1	0	0	0	0	0	0	0	0	0	0	1	0	0
OTU1233	0	0	0	0	0	0	0	0	4	0	0	0	0	0	0	0	0	0	0	0	0	0	0	0	0	0	0	0	0	0	0	0	0	0	0	0	0	0	0	0	0	0	0	0	0	0	0	0	0
OTU1232	0	0	0	0	0	0	0	0	0	0	0	0	0	0	0	0	0	0	0	0	0	0	0	0	0	0	0	0	0	0	0	0	0	0	0	0	0	0	0	0	0	0	0	0	0	0	0	0	0
OTU1235	0	0	0	0	0	0	0	0	0	0	0	0	0	0	0	0	0	0	0	0	0	0	0	0	0	0	0	0	0	0	4	0	0	0	0	0	0	0	0	0	0	0	0	0	0	0	0	0	0
OTU1234	0	1	0	0	0	0	0	0	0	0	0	0	2	0	0	0	0	0	0	19	0	0	1	0	0	0	1	0	0	1	2	0	0	0	0	0	0	0	0	0	0	0	0	0	0	0	0	0	0
OTU1237	0	0	0	0	0	0	0	0	12	2	1	0	0	0	0	0	0	0	0	0	6	1	0	0	0	0	0	0	0	0	0	0	0	0	0	0	0	0	3	0	0	0	0	0	0	0	0	0	0
OTU1236	0	2	1	0	0	0	0	0	0	0	0	0	0	0	0	0	0	0	0	1	0	0	0	0	0	0	2	0	0	0	0	0	0	0	0	0	0	0	3	0	0	0	0	0	0	0	0	0	0
OTU352	0	14	0	0	0	0	0	0	0	1	0	2	0	0	0	0	0	0	0	1	0	0	2	1	0	0	0	0	2	0	1	2	0	4	0	2	0	0	0	1	0	0	0	1	0	0	4	0	0
OTU1305	0	0	0	0	0	0	0	0	0	0	0	0	0	0	0	0	0	3	0	0	0	0	0	0	0	0	0	0	0	0	0	0	0	0	0	0	0	0	0	0	0	0	0	0	0	0	0	0	0
OTU1304	0	0	0	0	0	0	0	0	0	0	0	0	0	0	0	0	0	0	0	0	0	0	0	0	0	0	0	0	0	0	0	0	0	0	0	0	0	0	0	0	0	0	0	0	0	0	0	0	0
OTU1307	0	0	0	0	0	0	0	0	0	1	0	0	0	0	0	0	0	0	0	0	4	0	0	0	0	0	0	0	0	0	0	0	0	0	0	0	0	0	0	0	0	0	0	0	0	1	0	0	1
OTU1306	0	1	0	0	0	0	1	0	0	0	0	0	0	0	0	0	0	0	0	0	0	0	0	0	0	0	0	0	0	0	0	0	0	0	0	0	0	0	0	0	0	0	1	0	0	0	0	0	0
OTU1301	0	1	0	0	0	0	0	0	2	0	0	0	0	0	0	0	0	0	0	2	1	0	0	0	0	0	1	0	0	0	1	0	0	2	0	1	0	0	1	0	0	0	0	0	0	0	2	0	0
OTU1300	0	8	0	0	1	0	2	0	0	1	0	0	1	0	0	0	0	0	0	15	0	0	0	0	0	0	2	0	0	0	0	0	0	0	0	0	1	0	0	1	0	0	0	0	0	0	0	0	0
OTU1303	0	0	0	0	0	0	0	0	0	0	0	0	0	0	0	0	0	0	0	0	0	0	0	0	1	0	0	0	0	0	0	0	0	0	0	0	1	0	0	0	0	0	0	0	0	0	0	0	0
OTU1302	0	0	0	0	0	0	0	0	0	0	0	0	0	0	0	0	0	0	0	0	0	0	0	0	0	0	0	0	0	0	0	0	0	0	0	0	0	0	0	0	0	0	0	0	0	0	0	0	0
OTU1309	0	0	0	0	0	0	0	0	0	0	0	0	0	0	0	0	0	0	0	0	0	0	0	0	0	0	0	0	0	0	0	0	0	0	0	0	0	1	0	0	0	0	0	0	0	6	0	0	0
OTU1308	0	0	1	0	0	0	1	0	0	0	0	0	0	0	0	0	0	1	0	0	0	0	0	0	0	0	0	0	0	0	2	0	0	0	0	0	0	0	0	0	0	0	0	0	0	0	0	0	0
OTU256	0	0	0	0	0	0	0	0	0	0	0	0	126	0	0	0	0	0	0	0	0	0	0	0	0	0	0	0	0	0	0	0	0	0	0	0	0	0	0	0	0	0	0	0	0	0	0	0	0
OTU1011	0	0	0	0	0	0	0	0	5	0	0	0	0	0	0	0	0	0	0	0	0	0	0	0	0	0	0	0	0	0	0	0	0	0	0	0	0	0	0	0	0	0	0	0	0	0	0	0	0
OTU1010	0	0	0	0	0	0	0	0	0	0	0	0	0	0	0	0	0	1	0	0	0	0	0	1	0	0	0	0	0	0	5	0	0	0	0	0	0	0	0	0	0	0	0	0	0	0	0	0	0
OTU1013	0	0	0	0	0	0	0	1	0	0	0	0	0	0	0	0	0	0	0	0	0	0	0	0	0	0	1	0	0	0	0	0	0	0	0	0	0	0	0	0	0	0	2	0	0	1	0	0	1
OTU1012	0	0	0	0	0	0	0	0	0	0	0	0	0	0	0	0	0	0	0	0	0	0	0	0	0	0	0	0	0	0	5	0	0	0	0	0	0	0	0	0	0	0	0	0	0	0	0	0	0
OTU1015	0	0	0	0	0	0	0	0	0	0	0	0	0	0	0	0	2	0	0	0	3	0	0	0	0	0	0	0	0	0	0	0	0	0	0	0	0	0	0	0	0	0	0	0	0	0	0	0	0
OTU1014	0	0	0	0	0	0	0	0	5	0	0	0	0	0	0	0	0	0	0	0	0	0	0	0	0	0	0	0	0	0	0	0	0	0	0	0	0	0	0	0	0	0	0	0	0	0	0	0	0
OTU1017	0	0	0	0	0	1	0	0	0	0	0	0	0	0	0	0	0	0	0	0	0	0	0	0	0	0	0	0	0	0	0	0	0	0	0	0	2	0	0	0	0	0	0	0	0	0	0	0	0
OTU1016	0	0	0	0	0	0	0	0	0	0	0	0	0	0	0	1	0	0	0	0	1	0	0	0	0	0	0	0	0	0	1	1	0	0	0	0	0	0	0	0	0	0	0	0	0	0	3	0	0
OTU1019	0	0	0	0	0	0	0	0	0	0	1	0	0	0	0	0	0	0	0	0	0	0	0	0	0	0	0	0	0	0	0	0	0	0	0	0	0	0	0	0	0	0	0	0	0	0	0	0	0
OTU1018	0	1	0	0	0	0	0	0	4	0	0	0	0	0	0	0	0	0	0	0	0	0	0	0	0	0	0	0	0	0	0	0	0	0	0	0	0	0	0	0	0	0	0	0	0	0	0	0	0
OTU38	11	1094	119	3	33	68	113	150	1	56	330	71	87	2	1	3	5	1681	56	61	3	74	82	57	30	0	43	37	106	132	1454	213	3	239	0	325	89	0	6	6	8	29	145	613	41	3	173	2	9
OTU39	0	0	1	501	4546	751	589	3	48	2	2	1	0	0	0	4	0	0	0	0	9	4	2	0	0	0	0	0	4	0	0	35	0	354	0	4	11	278	233	27	53	635	3	0	0	0	2	0	0
OTU36	0	1892	5	5	14	6	0	22	321	20	13	2	1088	0	0	55	2	31	8	10	23	27	13	5	1	11	3	137	3	0	74	13	0	100	0	67	4	425	0	683	15	6	19	158	18	24	10	1	19
OTU37	0	2	0	0	0	0	0	0	0	0	0	0	0	0	0	0	0	0	0	0	1	0	0	0	0	0	0	0	0	0	64	0	0	0	0	6916	0	0	0	0	0	0	0	0	5	1	0	0	0
OTU34	1	0	67	0	11	456	0	0	113	149	1402	506	6	0	0	249	139	14	0	0	13	119	2	28	53	2	509	9	1912	21	0	11	6	75	0	323	35	365	0	0	549	29	153	4	15	354	191	0	109
OTU35	14	794	51	6	25	72	232	244	40	27	54	93	59	4	0	0	0	2240	55	62	5	91	24	90	31	0	19	28	304	112	383	179	0	214	0	72	107	0	0	20	1	47	217	460	16	2	707	0	2
OTU32	0	20	1	3	23	1	3	2	0	13	0	0	431	7033	0	4	2	1	0	0	3	8	5	0	0	7	0	258	4	0	6	4	0	45	0	19	4	633	0	15	2	0	1	47	0	0	0	0	2
OTU33	5	433	4	98	353	7	1608	43	179	69	3	3	8080	5	0	127	13	160	10	20	101	119	1789	5	7	27	4	1831	3	0	201	33	1	721	0	976	18	723	2	2619	76	3	52	1213	22	73	5	1	23
OTU30	3	0	7	6426	5	1	0	2	932	2	0	1	212	0	0	0	0	23	1	0	10	1	4	2	0	0	0	334	2	0	0	20	0	79	0	381	0	644	0	1079	0	1	0	3	1	17	6	0	5
OTU31	0	0	3	0	0	0	0	0	71	0	1	0	0	0	2	2	1	9	2	10	4	1	1	1	0	0	0	84	3	0	3	1	0	1	0	47	0	30	0	906	1	24	6	12	3	2	0	8	5
OTU538	0	0	0	0	3	0	0	0	12	1	4	0	0	0	0	0	0	8	0	0	0	0	1	0	0	0	0	0	0	0	2	1	0	0	0	3	11	1	0	0	4	0	0	0	1	1	0	0	0
OTU539	0	0	3	0	2	2	3	0	12	8	2	0	2	0	0	1	2	14	0	0	9	5	1	0	1	0	0	28	2	0	7	34	0	9	0	0	3	0	0	9	0	0	0	22	14	21	1	0	5
OTU534	0	0	0	0	0	0	0	0	4	0	0	0	0	0	0	0	0	3	0	0	0	0	0	0	0	0	0	24	0	0	0	0	0	0	0	0	0	0	0	0	0	1	0	0	0	2	0	0	0
OTU535	0	0	0	0	5	0	0	0	0	1	1	0	0	0	0	0	0	2	0	1	0	0	0	0	0	0	0	0	0	0	10	0	0	0	0	5	0	1	0	0	0	0	0	2	0	1	0	0	1
OTU536	0	0	0	25	0	0	0	0	0	0	0	0	0	0	0	0	0	0	0	0	0	0	0	0	0	0	1	0	1	0	0	0	0	0	0	0	0	0	0	0	0	0	0	0	0	0	0	0	0
OTU537	0	0	0	0	2	0	0	0	0	0	1	0	0	0	0	0	1	1	1	0	0	0	0	0	0	0	0	0	1	0	1	0	1	0	0	0	0	0	0	0	0	0	0	1	0	1	0	0	0
OTU530	0	10	2	0	30	3	2	0	62	3	18	8	0	0	0	20	5	21	0	0	24	6	0	3	4	0	2	5	11	0	9	10	1	1	0	11	16	7	0	5	12	0	1	18	1	6	13	1	2
OTU531	0	0	0	0	0	0	0	0	0	0	0	0	23	0	0	0	0	0	0	0	0	0	0	0	0	0	0	0	0	0	0	0	0	0	0	0	0	0	0	1	0	0	0	0	0	0	0	0	0
OTU532	0	0	0	0	0	0	0	0	0	0	0	0	0	0	0	0	0	0	0	0	0	0	0	0	0	0	0	0	0	0	0	0	0	0	0	0	0	0	0	0	0	0	0	0	0	0	0	0	0
OTU533	0	0	0	0	0	0	0	0	18	0	0	0	0	0	0	0	0	0	0	0	0	0	0	0	0	0	0	0	0	0	0	0	0	0	0	0	0	0	0	0	0	0	0	0	0	0	0	0	0
OTU1839	0	0	0	0	0	0	0	0	0	0	0	0	0	0	0	0	0	0	0	0	0	0	0	0	0	0	1	0	0	0	0	0	0	0	0	0	0	0	0	0	0	0	0	0	0	0	0	0	0
OTU1838	0	2	0	0	0	0	0	0	0	0	0	0	0	0	0	0	0	0	0	0	0	0	0	0	0	0	0	0	0	0	0	0	0	0	0	0	0	0	0	0	0	0	0	0	0	0	0	0	0
OTU1837	0	2	0	0	0	0	3	0	0	0	1	1	0	0	1	0	0	0	0	2	0	0	0	0	0	0	1	0	0	2	0	0	0	0	0	0	0	0	0	0	0	0	0	0	0	0	5	0	0
OTU1836	0	0	0	0	0	0	0	0	2	0	0	0	0	0	0	0	0	0	0	0	0	0	0	0	0	0	0	0	0	0	0	0	0	0	0	0	0	0	0	0	0	0	0	0	0	0	0	0	0
OTU1835	0	0	0	0	0	0	0	0	0	0	0	0	0	0	0	0	0	0	0	0	0	0	0	0	0	0	0	0	0	0	0	0	0	0	0	0	0	0	0	0	0	0	0	0	0	0	4	0	0
OTU1834	0	0	0	0	0	0	0	0	0	0	0	0	0	0	0	0	0	0	0	1	0	0	0	0	0	0	0	0	0	1	0	0	0	0	0	0	0	0	0	0	0	0	0	0	0	0	0	0	0
OTU1833	0	0	0	0	0	0	0	0	0	0	0	0	1	0	0	0	0	0	0	0	0	0	0	0	0	0	0	0	0	0	0	0	0	0	0	0	0	0	0	0	0	0	0	0	0	0	0	0	0
OTU1832	0	0	0	0	0	0	0	0	0	0	0	0	0	0	0	0	0	0	0	0	0	0	0	0	0	0	0	0	0	0	0	0	0	0	0	0	0	0	0	0	0	0	0	0	0	0	0	0	0
OTU1831	0	0	0	0	0	0	0	0	0	0	0	0	0	0	0	0	0	0	0	0	0	0	0	0	0	0	0	0	0	0	0	0	0	0	0	0	0	0	0	0	0	0	0	0	1	0	0	0	0
OTU1830	0	0	0	0	0	0	0	0	0	0	0	0	0	0	0	0	0	0	0	0	0	0	0	1	1	0	0	0	0	0	0	0	0	0	0	0	0	0	0	0	0	0	0	0	0	0	0	0	0
OTU408	0	0	4	0	0	1	1	0	0	0	0	2	0	0	0	0	0	19	0	2	0	0	1	1	0	0	0	0	0	0	0	0	0	0	0	0	0	0	0	0	0	0	0	0	1	0	5	0	0
OTU409	0	0	0	0	1	0	0	0	0	1	0	0	30	0	0	1	0	0	0	0	0	0	0	0	0	0	0	0	0	0	0	5	0	0	0	0	0	4	0	0	0	0	0	0	0	2	0	0	0
OTU400	0	14	1	0	0	0	0	0	35	1	1	0	0	0	0	0	0	0	0	0	0	0	0	0	2	0	0	1	0	0	0	0	0	0	0	0	0	0	0	0	0	0	0	1	0	0	0	0	3
OTU401	0	0	0	0	0	0	0	0	0	0	0	0	0	0	0	0	0	12	0	0	0	0	0	0	0	0	0	0	0	0	0	0	0	0	0	0	0	0	0	12	0	0	0	1	1	0	0	0	0
OTU402	0	0	0	0	0	1	0	1	5	4	1	1	0	0	0	1	0	6	0	0	0	0	0	0	0	0	0	0	0	0	5	0	0	0	0	0	0	0	0	0	0	0	0	0	0	0	3	0	1
OTU403	1	17	2	0	2	0	1	14	71	3	5	1	0	0	0	2	1	36	0	14	6	1	0	0	0	0	2	1	2	0	33	2	2	1	0	8	53	0	0	0	2	2	1	34	1	0	10	0	3
OTU404	0	0	0	0	0	3	0	0	14	1	5	0	0	0	0	1	0	5	0	0	2	1	0	0	3	0	0	0	1	0	0	0	0	0	0	3	2	0	0	0	1	0	0	1	1	1	0	1	10
OTU405	0	0	0	0	0	0	0	0	22	2	2	1	0	0	0	5	3	0	0	0	0	0	0	0	1	0	0	0	0	0	0	0	0	0	0	1	0	0	0	0	0	0	0	10	0	0	0	0	6
OTU406	0	0	0	0	0	0	0	0	0	38	0	0	0	0	0	0	0	0	0	0	0	0	0	0	0	0	0	0	0	0	0	0	0	0	0	0	0	1	0	0	0	0	0	0	0	0	0	0	0
OTU407	0	0	0	0	0	0	0	0	0	0	0	0	7	0	0	0	0	3	0	0	0	0	0	0	0	0	0	0	0	0	0	0	0	0	0	0	0	0	0	0	0	0	0	0	0	0	0	0	0
OTU660	0	0	0	0	0	0	0	0	12	0	0	0	0	0	0	0	0	0	0	0	0	0	0	0	0	0	0	0	0	0	0	0	0	0	0	0	0	0	0	0	1	0	0	1	0	0	0	0	0
OTU661	0	0	0	0	0	0	0	0	0	0	0	0	0	0	0	0	0	0	0	0	0	0	0	0	0	0	0	0	0	0	0	0	0	0	0	0	0	0	0	0	0	0	0	0	0	0	0	0	0
OTU662	0	0	0	1	0	0	0	0	12	0	0	0	0	0	0	0	0	0	0	0	0	0	0	0	1	0	0	0	0	0	0	0	0	0	0	1	0	0	0	0	1	0	0	0	0	0	0	0	0
OTU663	0	0	0	0	0	0	0	2	0	0	1	0	0	0	0	0	0	0	0	0	0	0	0	0	0	0	0	0	1	0	0	0	0	0	0	0	0	0	0	0	3	0	0	0	0	0	0	0	1
OTU888	0	0	1	0	2	0	0	0	0	0	0	0	0	0	0	0	8	3	0	0	0	1	0	0	0	0	0	30	0	0	2	0	0	4	0	2	2	1	0	1	0	0	0	2	0	0	0	0	0
OTU889	0	0	0	0	0	0	0	0	8	0	0	0	0	0	0	0	0	0	0	0	0	0	0	0	0	0	0	0	0	0	0	0	0	0	0	1	0	0	0	0	1	0	0	0	0	0	0	0	0
OTU666	0	0	0	0	0	0	0	0	10	0	0	0	0	0	0	2	0	0	0	0	0	0	0	0	0	0	0	0	0	0	0	0	0	0	0	0	1	0	0	0	0	0	0	0	0	0	0	2	0
OTU667	0	0	0	0	0	0	0	0	0	0	0	0	0	0	0	0	0	0	0	0	0	0	0	0	0	0	0	0	0	0	0	17	0	0	0	0	0	0	0	0	0	0	0	0	0	2	0	0	0
OTU884	0	0	0	0	0	0	0	1	6	3	3	0	0	0	0	0	0	3	0	0	1	0	0	0	1	3	0	0	0	0	0	3	0	0	0	0	1	2	0	0	0	0	0	2	0	0	0	0	0
OTU885	0	0	3	0	0	0	0	0	0	1	1	0	0	0	0	0	0	0	0	0	0	0	0	0	0	0	0	0	0	0	0	0	0	0	0	0	0	0	0	0	0	0	0	0	0	0	0	0	0
OTU886	0	0	0	0	0	0	0	0	0	0	0	0	0	0	0	0	0	2	0	0	0	0	0	0	0	0	0	0	2	0	9	0	0	0	0	0	0	0	0	0	1	0	0	0	0	0	0	0	0
OTU887	0	12	0	0	0	0	0	0	0	0	0	0	0	0	0	0	0	0	0	0	0	0	0	0	0	0	0	0	0	0	0	0	0	0	0	0	0	0	0	0	0	0	0	0	0	0	0	0	0
OTU880	0	0	0	0	0	0	0	0	0	0	0	0	0	0	0	0	0	0	0	0	0	0	0	0	0	0	0	0	0	0	0	0	0	0	0	0	0	0	0	0	0	0	0	0	0	0	0	0	0
OTU881	4	0	151	1	0	8	0	0	0	17	0	82	0	0	0	4	109	2	0	0	0	1	0	84	0	0	0	0	41	0	0	0	0	0	0	0	0	25	0	0	24	13	0	1	0	4	0	4	0
OTU882	0	0	0	0	0	0	0	0	9	0	0	0	0	0	0	0	0	0	0	0	0	0	0	0	0	0	0	0	0	0	0	0	0	0	0	0	0	0	0	0	0	0	0	0	0	0	0	0	0
OTU883	0	0	0	0	0	0	0	0	0	0	1	0	0	0	0	1	0	0	0	0	0	0	0	0	0	0	0	2	1	0	0	0	0	0	0	0	0	0	0	0	0	0	0	0	0	0	0	0	0
OTU390	0	9	0	0	1	0	3	3	0	0	0	0	0	0	0	0	0	0	0	0	0	0	0	0	0	0	0	1	0	5	0	0	0	7	0	0	0	0	0	0	0	0	0	1	0	0	2	0	0
OTU391	0	0	1	0	1	2	2	12	57	4	9	3	3	0	0	10	5	14	11	11	68	1	0	4	2	0	20	0	8	3	10	12	2	4	0	6	15	1	0	0	12	1	1	41	2	1	16	1	13
OTU392	0	24	0	0	0	0	0	0	15	0	3	5	0	0	0	2	1	1	0	2	2	0	0	4	0	0	1	0	3	0	0	0	1	0	0	0	4	0	0	0	1	0	0	5	2	0	0	1	3
OTU393	0	0	1	0	0	0	0	3	25	2	4	2	0	0	0	6	3	5	0	0	4	0	0	2	5	0	0	0	7	0	2	1	0	0	0	11	0	0	0	0	1	0	1	2	0	0	0	0	3
OTU394	0	33	0	0	0	0	0	0	0	0	0	1	0	0	0	0	0	1	0	0	0	0	0	0	0	0	0	2	0	0	0	0	0	0	0	0	0	0	0	0	0	0	0	0	0	0	0	0	0
OTU395	0	0	0	0	0	1	0	0	32	0	1	1	0	0	0	5	0	2	0	0	4	1	0	0	1	0	0	0	0	0	4	2	0	0	0	1	1	0	0	0	0	0	0	1	0	0	0	1	1
OTU396	0	0	0	0	3	0	0	6	8	0	0	0	0	0	0	0	0	0	0	0	1	1	0	0	0	0	0	0	0	0	1	49	0	57	0	0	0	0	0	0	0	0	0	0	0	1	0	0	0
OTU397	0	0	0	0	0	0	3	3	0	0	1	0	1	0	0	0	0	7	1	0	2	0	2	0	0	0	1	0	1	0	10	0	1	8	0	0	2	0	1	0	0	0	1	6	1	1	0	0	1
OTU398	0	0	0	0	0	0	0	0	38	0	0	0	0	0	0	0	0	0	0	0	0	0	0	0	0	0	0	0	0	0	0	0	0	0	0	0	1	0	0	0	0	0	0	0	0	0	0	0	0
OTU399	0	0	0	29	0	0	0	0	0	0	0	0	4	1	0	0	0	0	0	0	0	0	0	0	0	0	0	0	0	0	0	0	0	0	0	0	0	5	0	3	0	0	0	0	0	0	0	0	0
OTU1783	0	0	0	0	0	0	0	0	0	0	0	0	0	0	0	0	0	0	0	0	0	0	0	0	0	0	0	0	0	0	0	0	0	0	0	0	0	0	0	0	0	0	0	0	0	0	0	0	0
OTU1782	0	0	0	0	0	0	0	0	0	0	0	0	0	0	0	0	0	0	0	0	0	0	0	0	0	0	0	0	0	0	0	0	0	0	0	0	0	0	0	0	0	0	0	0	0	0	0	0	0
OTU1785	0	0	0	0	0	0	0	0	0	0	0	0	0	0	0	0	0	0	0	0	0	0	0	0	0	0	0	0	0	0	0	0	0	0	0	0	0	0	0	0	0	0	0	0	0	0	0	0	0
OTU1784	0	0	0	0	0	0	0	0	0	0	0	0	0	0	0	0	0	0	0	0	0	0	0	0	0	0	0	0	0	0	0	0	0	0	0	0	0	0	0	0	0	0	0	0	0	0	0	0	0
OTU1787	0	0	0	0	0	0	0	0	0	1	0	0	0	0	0	0	0	0	0	0	0	0	0	0	0	0	0	0	0	0	0	0	0	0	0	2	1	0	0	0	0	0	0	0	0	0	0	0	0
OTU1786	0	0	0	0	0	0	0	0	0	0	0	0	0	0	0	0	0	0	0	0	0	0	0	0	0	0	0	0	0	0	0	0	0	0	0	0	0	0	0	0	0	0	0	0	0	0	0	0	0
OTU2050	0	0	0	0	0	0	0	0	0	0	0	0	0	0	0	0	0	0	0	0	0	0	0	0	0	0	0	0	0	0	0	0	0	0	0	0	1	0	0	0	0	0	0	0	0	0	0	0	0
OTU2051	0	0	0	0	0	0	0	0	0	0	0	0	0	0	0	0	0	0	0	0	0	0	0	0	0	0	0	0	0	0	0	0	0	0	0	0	0	0	0	0	0	0	0	0	0	0	0	0	0
OTU2052	0	0	0	0	0	0	0	0	0	0	0	0	0	0	0	0	0	0	0	0	0	0	0	0	0	0	0	0	0	0	0	0	0	0	0	0	0	0	0	0	0	0	0	0	0	0	0	0	0
OTU242	0	14	2	1	0	2	1	5	9	5	7	1	0	1	0	0	0	22	0	0	0	2	0	1	1	0	5	2	6	1	16	2	0	7	0	4	5	0	0	1	0	0	1	8	1	1	1	0	1
OTU243	0	0	0	0	10	0	0	0	0	0	0	0	0	0	0	0	1	0	0	0	0	0	0	0	0	0	0	0	0	0	0	0	0	0	0	0	0	0	0	0	0	0	0	0	0	0	0	0	0
OTU716	0	0	0	0	0	0	0	0	10	0	0	0	0	0	0	0	0	0	0	0	0	0	0	0	0	0	0	0	0	0	0	0	0	0	0	0	0	0	0	0	0	0	0	0	0	0	0	0	0
OTU241	0	28	0	1	7	2	0	0	0	1	1	0	80	0	0	28	1	0	0	0	0	1	0	0	0	0	0	1	0	0	8	0	1	0	0	3	0	0	0	0	0	0	1	0	0	0	0	0	0
OTU246	0	0	0	0	1	0	0	2	0	2	0	0	0	0	0	0	0	4	0	13	0	0	0	0	0	0	0	156	0	0	0	0	0	1	0	0	0	0	0	19	0	0	0	7	1	1	0	0	0
OTU711	0	0	0	0	0	0	0	3	0	0	0	0	0	0	0	0	0	0	0	3	0	0	0	0	0	0	0	0	0	0	6	0	0	0	0	0	0	0	0	0	0	0	0	8	0	0	0	0	0
OTU712	0	0	0	0	0	0	0	0	6	0	0	0	0	0	0	0	0	0	0	0	0	0	0	0	0	0	0	0	0	0	0	0	0	0	0	4	0	0	0	0	0	0	0	0	0	0	0	0	0
OTU713	0	0	0	0	0	0	0	0	0	0	0	0	0	0	0	0	0	0	0	0	0	0	0	0	0	0	0	0	0	0	0	0	0	0	0	0	0	0	0	0	0	0	0	0	0	0	0	1	0
OTU2054	0	0	0	0	0	0	0	0	0	0	0	0	0	0	0	0	0	0	0	0	0	0	0	0	0	0	0	0	0	0	0	0	0	0	0	0	0	0	0	0	0	0	0	0	0	1	0	0	0
OTU248	0	0	4	2	0	1	0	11	0	1	1	1	0	0	0	0	0	0	0	0	0	0	0	0	1	0	0	0	1	0	0	0	4	0	0	0	0	0	0	0	0	1	1	0	0	4	0	0	0
OTU249	0	27	3	0	5	1	3	4	34	1	1	2	2	0	0	9	6	44	1	3	10	3	0	1	0	1	1	2	5	0	27	4	3	5	0	9	13	1	8	0	2	1	3	27	0	6	7	0	8
OTU718	0	0	0	0	0	0	0	0	0	0	0	0	0	0	0	0	0	0	0	0	0	0	0	0	0	0	0	0	0	0	0	0	0	0	0	0	0	0	0	6	0	0	0	0	0	0	0	0	0
OTU719	0	0	0	0	0	0	0	0	27	0	0	0	0	0	0	0	0	0	0	0	3	0	0	0	0	0	0	0	0	0	0	0	0	0	0	0	0	0	0	0	0	0	0	0	0	0	0	0	0
OTU2055	0	0	0	0	0	0	0	0	0	0	0	0	0	0	0	0	0	0	0	0	0	0	0	0	0	0	0	0	0	0	0	0	0	0	0	0	4	0	0	0	0	0	0	0	0	0	0	0	0
OTU2056	0	0	0	0	0	0	0	0	0	0	0	0	0	0	0	0	0	0	0	0	0	0	0	0	0	0	0	0	1	0	0	0	0	0	0	0	1	0	0	0	0	0	0	0	0	0	0	0	0
OTU2057	0	0	0	0	0	0	0	0	0	0	0	0	0	0	0	0	0	0	0	0	0	0	0	0	0	0	0	0	0	0	0	0	0	0	0	0	1	0	0	0	0	0	0	0	0	0	2	0	0
OTU1657	0	0	0	0	0	0	0	0	0	1	0	0	0	0	0	0	0	1	0	0	0	0	0	0	0	0	0	0	1	2	0	0	0	0	0	0	0	0	0	0	0	0	0	0	0	0	0	0	0
OTU1656	0	0	0	0	0	0	0	0	0	0	0	0	0	0	0	0	0	0	0	0	2	0	0	0	0	0	0	0	0	0	0	0	0	0	0	0	0	0	0	0	0	0	0	0	0	0	0	0	0
OTU1655	0	0	0	0	0	0	0	0	0	0	0	0	0	0	0	0	0	0	0	0	0	0	0	0	0	0	0	0	0	0	0	0	0	0	0	0	0	0	0	0	0	0	0	0	0	0	0	0	0
OTU1654	0	0	0	0	0	0	0	0	0	0	0	1	0	0	0	0	0	0	0	0	0	0	0	0	0	0	1	0	0	0	0	1	0	0	0	0	0	0	0	0	0	0	0	0	0	0	0	0	0
OTU1653	0	0	0	0	0	0	0	0	0	0	0	0	0	0	0	0	0	0	0	0	0	0	0	0	0	0	0	0	0	0	0	0	0	0	0	0	0	0	0	0	0	0	0	0	0	0	0	0	0
OTU1652	0	0	0	0	0	0	0	0	0	0	0	0	0	0	0	0	0	0	0	0	0	0	0	0	0	0	0	0	0	0	4	0	0	0	0	0	0	0	0	0	0	0	0	0	0	0	0	0	0
OTU1651	0	0	0	0	0	0	0	0	0	0	0	0	0	0	0	0	0	0	0	0	0	0	0	0	0	0	0	0	1	0	2	0	0	0	0	0	0	0	0	0	0	0	0	0	0	0	0	0	0
OTU1650	0	0	0	0	0	0	0	0	0	0	0	0	0	0	0	0	0	0	0	0	0	0	0	0	0	0	0	0	0	0	0	0	0	0	0	0	0	0	0	0	0	0	0	0	0	0	0	0	0
OTU1659	0	0	0	0	2	0	0	0	0	0	0	0	0	0	0	0	0	0	0	0	0	0	4	0	0	0	0	0	0	0	0	3	0	0	0	0	0	22	0	1	0	0	0	0	0	0	0	0	0
OTU1658	0	0	0	0	0	0	0	0	0	0	0	0	0	0	0	0	0	0	0	0	0	0	0	0	0	0	0	0	0	0	0	0	0	0	0	0	0	0	0	0	0	0	0	0	0	0	0	0	0
OTU1538	0	0	0	0	0	0	0	0	0	0	0	0	0	0	0	0	0	0	0	0	0	0	0	0	0	0	0	0	0	0	0	0	0	0	0	0	0	0	0	0	0	0	0	0	0	0	0	1	0
OTU1539	0	0	0	0	0	0	0	0	0	0	0	0	0	0	0	0	0	0	0	0	0	0	0	0	0	0	0	0	0	0	0	0	0	0	0	0	0	0	0	0	0	0	0	0	0	0	0	0	0
OTU1532	0	0	0	0	0	0	0	0	0	0	0	0	0	0	0	0	0	3	0	0	0	0	0	0	0	0	0	0	0	0	0	0	0	0	0	0	0	0	0	0	0	0	0	1	0	0	0	0	0
OTU1533	0	0	0	0	0	0	0	0	4	1	0	0	0	0	0	0	3	3	0	0	0	1	0	0	0	0	0	0	0	0	0	2	0	0	0	0	0	0	0	0	1	0	1	0	0	0	1	0	0
OTU1530	0	0	0	0	0	0	0	0	0	0	0	0	0	0	0	0	0	3	0	0	0	0	0	0	0	0	0	0	0	0	0	0	0	0	0	0	0	0	0	0	0	0	0	0	0	0	0	0	0
OTU1531	0	0	0	0	0	0	0	1	0	0	0	0	0	0	0	0	0	1	0	0	4	0	0	0	0	0	0	1	0	0	3	0	0	1	0	1	0	0	0	0	0	0	0	1	0	1	0	0	0
OTU1536	0	0	0	0	0	0	0	0	0	0	0	0	0	0	0	0	0	0	0	0	0	0	0	0	0	0	0	0	0	0	0	0	0	0	0	0	0	0	0	0	0	0	0	0	0	0	0	0	0
OTU1537	0	0	0	0	0	0	0	0	2	0	0	0	0	0	0	0	0	0	0	0	1	0	0	0	0	0	0	0	0	0	0	0	0	0	0	0	0	0	0	0	0	0	0	0	0	0	0	0	0
OTU1534	0	0	0	0	0	0	0	0	0	0	0	0	0	0	0	0	0	0	0	0	0	0	0	0	0	0	0	0	0	0	3	0	0	0	0	0	0	0	0	0	0	0	0	0	0	0	0	0	0
OTU1535	0	0	0	0	0	0	0	0	0	0	0	0	0	0	0	0	0	0	0	0	0	0	0	0	0	0	0	0	0	0	0	0	0	0	0	0	0	0	0	0	0	0	0	0	0	0	0	0	0
OTU866	0	0	0	0	0	0	0	0	0	0	0	0	0	0	0	0	0	0	0	0	0	1	0	0	0	0	0	0	0	0	0	6	0	1	0	0	0	0	0	0	0	0	0	0	0	0	0	0	0
OTU867	0	0	0	0	0	0	0	0	0	1	1	0	3	0	0	0	0	0	0	0	0	0	0	1	0	0	0	0	0	0	0	0	0	0	0	0	1	0	0	0	0	0	0	1	0	0	0	0	0
OTU864	0	0	0	0	0	0	0	0	0	0	0	0	0	0	0	0	0	0	0	0	0	0	0	0	0	0	0	0	0	0	0	0	0	0	0	0	0	0	0	0	0	0	0	0	0	0	0	0	0
OTU865	0	0	0	0	1	0	0	0	0	0	0	0	0	0	0	2	0	0	0	0	0	0	0	0	0	0	0	0	0	0	4	0	0	0	0	0	0	0	0	0	0	0	0	1	0	0	0	0	0
OTU862	0	0	0	0	0	0	0	0	0	0	0	0	11	0	0	0	0	0	0	0	0	0	0	0	0	0	0	0	0	0	0	0	0	0	0	0	0	0	0	0	0	0	0	0	0	0	0	0	0
OTU863	0	0	0	0	0	0	0	0	0	0	0	0	0	0	0	0	0	0	0	0	0	0	0	0	0	0	0	0	0	0	0	0	0	0	0	0	0	0	0	0	0	0	0	0	0	0	0	0	0
OTU860	0	0	0	0	0	0	0	0	0	3	0	0	0	0	0	0	0	0	0	0	0	0	0	0	0	0	1	0	0	0	5	0	1	0	0	0	0	0	0	0	0	0	0	0	0	0	0	0	0
OTU861	0	0	0	0	0	0	0	0	0	0	0	0	0	0	0	0	0	0	0	0	0	0	0	0	0	0	2	0	0	0	0	0	0	0	0	0	0	0	0	0	0	0	0	0	0	0	0	0	0
OTU868	0	0	0	0	0	0	0	0	0	0	0	0	0	0	0	0	0	0	0	0	0	0	0	0	0	0	0	0	0	0	0	0	0	8	0	0	0	0	0	0	0	0	0	0	0	0	0	0	0
OTU869	0	0	0	0	0	0	0	0	0	0	0	0	0	0	0	0	0	0	0	0	0	0	0	0	0	0	0	0	0	0	2	0	0	0	0	4	0	0	4	0	1	0	0	1	0	0	0	0	0
OTU1226	0	0	0	0	0	0	0	0	0	1	0	0	0	0	0	0	0	0	0	3	0	0	0	0	0	0	0	0	0	0	0	0	0	0	0	0	0	0	0	1	0	0	0	0	0	0	3	0	2
OTU1227	0	0	0	0	0	0	0	0	4	0	0	0	0	0	0	0	0	0	0	0	0	0	0	0	0	0	0	0	0	0	0	0	0	0	0	0	0	0	0	0	0	0	0	0	0	0	0	0	0
OTU1224	0	0	0	0	0	0	0	0	0	0	0	0	0	0	0	0	0	0	0	0	0	0	0	0	0	0	0	0	0	0	0	0	0	0	0	0	0	0	0	0	0	0	0	0	0	0	0	0	0
OTU1225	0	0	0	0	0	0	0	0	0	0	0	0	0	0	0	0	0	0	0	0	0	0	0	0	0	0	0	0	0	0	0	0	0	0	0	0	0	0	0	0	0	0	0	0	0	0	0	0	0
OTU1222	0	0	0	0	3	0	0	0	0	0	0	0	0	0	0	0	0	0	0	0	0	1	0	0	0	0	0	0	0	0	0	0	0	2	0	0	0	0	0	0	0	0	0	0	0	0	0	0	0
OTU1223	0	0	0	0	0	0	0	0	0	0	0	0	0	0	0	0	0	0	0	0	0	0	0	0	0	0	0	0	0	0	0	0	0	0	0	0	0	0	0	0	0	0	0	0	0	0	0	0	0
OTU1220	0	0	0	0	0	0	0	0	0	0	0	0	0	0	0	0	0	0	0	0	0	0	0	0	0	0	0	0	0	0	0	0	0	0	0	0	4	0	0	0	0	0	0	0	0	0	0	0	0
OTU1221	0	0	0	0	0	0	0	0	0	0	0	0	0	0	0	4	0	0	0	0	1	0	0	0	0	0	0	0	0	0	0	0	0	0	0	0	0	0	0	0	0	0	0	0	0	0	0	0	0
OTU1228	0	0	0	0	3	0	0	0	0	0	0	0	0	0	0	0	0	0	0	0	0	0	0	0	0	0	0	4	0	0	0	0	0	0	0	0	0	3	0	34	0	0	1	0	0	0	0	0	0
OTU1229	0	0	0	0	0	0	0	0	0	0	0	0	0	0	0	0	0	0	0	0	0	0	0	0	0	0	1	0	0	0	0	0	0	0	0	0	0	0	0	0	0	0	0	1	0	0	0	0	0
OTU1312	0	0	0	0	0	0	0	0	0	0	0	0	0	0	0	0	0	1	0	0	0	0	0	0	0	0	0	0	0	0	0	0	0	0	0	0	0	0	0	0	0	0	0	1	0	0	0	0	0
OTU1313	0	0	0	0	0	0	0	0	0	1	0	0	0	0	0	0	0	0	0	0	0	0	0	0	0	0	0	0	0	0	0	0	0	0	0	0	0	0	0	0	0	0	0	0	0	0	0	0	0
OTU1310	0	0	0	0	0	0	0	0	0	0	0	0	0	0	0	0	0	0	0	0	0	0	0	0	0	0	0	0	0	0	0	0	0	0	0	4	0	0	0	0	0	0	0	0	0	0	0	0	0
OTU1311	0	0	0	0	0	0	0	0	2	0	0	0	0	0	0	0	0	0	0	1	0	0	0	0	0	0	0	0	0	0	0	0	0	0	0	0	0	0	0	0	0	0	0	0	0	0	0	0	0
OTU1316	0	0	0	0	0	0	0	0	0	0	0	0	0	0	0	0	0	0	0	0	3	0	0	0	0	0	0	0	0	0	0	0	0	0	0	0	0	0	0	0	0	0	0	0	0	0	0	0	0
OTU1317	0	0	0	0	0	0	0	0	0	0	0	0	0	0	0	0	0	0	0	0	0	0	0	0	0	0	0	0	0	0	0	0	0	0	0	0	0	0	0	0	0	0	0	0	0	0	0	0	0
OTU1314	0	0	0	0	0	0	0	0	3	0	0	0	0	0	0	0	0	0	0	0	0	0	0	0	0	0	0	0	0	0	0	0	0	0	0	0	0	0	0	0	0	0	0	0	0	0	0	0	0
OTU1315	0	0	0	0	0	0	0	0	0	0	0	0	0	0	0	0	0	0	0	0	0	0	0	0	0	0	0	0	0	0	0	0	0	0	0	0	0	0	0	0	0	0	0	0	0	0	0	0	0
OTU1318	0	0	0	0	0	0	0	0	0	0	0	0	0	0	0	0	0	0	0	0	0	0	0	0	0	0	0	0	2	0	0	0	0	0	0	0	0	0	0	0	0	0	0	0	0	0	0	0	0
OTU1319	0	0	0	0	0	0	0	0	0	0	0	0	0	0	0	0	0	0	0	0	0	0	0	0	0	0	0	0	0	3	0	0	0	0	0	0	0	0	0	0	0	0	0	0	0	0	0	0	0
OTU1008	0	0	0	0	27	0	0	0	3	0	4	0	79	0	0	18	0	9	0	1	2	5	1	0	0	0	0	44	0	0	116	0	0	0	0	1	3	2	0	0	14	0	0	8	1	1	6	0	0
OTU1009	2	0	0	0	0	0	0	0	0	0	0	0	0	0	0	0	0	0	0	0	1	0	0	0	0	0	0	0	0	0	0	0	0	0	0	0	0	0	0	0	0	0	0	0	0	0	0	0	1
OTU1006	0	0	0	0	0	1	0	0	0	0	0	0	0	0	0	0	0	2	0	2	0	0	0	0	0	0	0	0	0	0	0	0	0	0	0	0	0	0	0	1	0	0	0	0	0	0	0	0	0
OTU1007	0	0	0	0	0	0	0	0	0	0	0	0	0	0	0	2	0	0	0	0	0	0	0	0	0	0	0	0	2	0	0	0	0	0	0	0	0	0	0	0	1	0	0	0	0	0	0	0	0
OTU1004	0	0	0	0	0	0	0	0	0	0	0	0	0	0	0	0	0	0	0	0	0	0	0	0	0	0	0	0	0	0	0	0	0	0	0	0	0	0	0	0	0	0	0	0	0	0	0	0	0
OTU1005	0	0	0	0	0	0	0	0	0	0	0	0	0	0	0	0	0	0	0	0	0	5	0	1	0	0	0	0	0	0	0	0	2	0	0	0	0	0	0	0	0	0	0	2	0	0	0	0	0
OTU1002	0	0	0	0	0	0	0	0	6	0	0	0	0	0	0	0	0	0	0	0	0	0	0	0	0	0	0	0	0	0	0	0	0	0	0	0	0	0	0	0	0	0	0	0	0	0	0	0	0
OTU1003	0	0	0	0	0	0	0	0	0	0	0	0	0	0	0	0	0	5	0	0	0	0	0	0	0	0	0	0	1	0	0	0	0	0	0	0	0	0	0	0	0	0	0	0	0	0	0	0	0
OTU1000	0	0	0	0	0	0	0	0	0	0	0	0	0	0	0	0	0	0	0	0	1	0	0	0	0	0	0	0	0	0	5	0	0	0	0	0	0	0	0	0	0	0	0	0	0	0	0	0	0
OTU1001	0	0	1	0	0	0	0	0	0	0	0	0	0	0	0	0	0	0	0	0	1	1	0	0	0	0	0	0	0	0	0	0	1	0	0	4	1	0	0	0	0	0	0	0	0	0	0	0	0
OTU1943	0	0	2	0	0	0	0	0	0	0	0	0	0	0	0	0	0	0	0	0	0	0	0	0	0	0	0	0	0	0	0	0	0	0	0	0	0	0	0	0	0	0	0	0	0	0	0	0	0
OTU1942	0	0	0	0	0	0	0	0	0	0	0	0	0	0	0	0	0	1	0	0	0	1	0	0	0	0	0	0	0	0	0	0	0	0	0	0	0	0	0	0	0	0	0	0	0	0	0	0	0
OTU529	0	0	0	0	1	0	1	5	10	1	1	1	2	0	0	6	2	1	0	1	0	2	0	0	1	0	1	0	0	3	9	2	0	0	0	0	0	0	0	0	0	0	2	6	0	1	3	0	3
OTU528	0	0	0	0	0	10	0	0	0	9	0	0	0	0	14	0	0	0	0	0	0	21	0	2	0	0	0	0	0	0	0	0	0	0	0	0	0	0	0	0	0	0	1	0	1	17	0	0	0
OTU523	0	0	0	0	0	0	0	0	0	0	0	0	21	0	0	0	0	0	0	0	0	0	0	0	0	0	0	0	0	0	0	0	0	0	0	0	0	0	0	0	0	0	0	0	0	0	0	0	0
OTU522	0	0	0	0	0	0	0	0	0	11	0	0	0	0	0	4	0	0	0	0	0	0	0	0	0	0	0	0	11	0	0	0	0	0	0	0	0	0	0	0	0	0	0	0	0	0	0	0	0
OTU521	0	0	0	0	0	0	0	0	0	0	0	0	1	0	0	31	0	0	0	0	4	0	0	0	0	0	0	0	0	0	0	0	0	0	0	0	0	0	0	0	0	0	0	0	0	0	0	0	0
OTU520	0	0	0	0	0	0	0	0	18	0	0	0	0	0	0	0	0	1	0	0	1	0	0	0	1	0	0	0	0	0	0	0	0	0	0	0	3	0	0	0	0	0	0	0	0	0	0	0	0
OTU527	0	0	2	0	0	0	10	0	0	0	0	1	0	0	0	0	0	5	0	1	0	0	0	1	2	0	0	0	0	1	0	2	0	0	0	0	1	0	0	0	1	0	0	2	0	0	0	0	1
OTU526	0	0	2	0	1	0	0	0	43	2	2	3	0	1	0	8	2	27	4	0	13	3	0	1	1	0	1	0	1	1	13	3	0	0	0	1	3	0	0	0	3	0	0	0	0	0	0	0	5
OTU525	0	0	0	0	0	0	0	0	0	0	0	0	0	0	0	0	0	0	0	0	0	0	0	0	0	0	0	0	0	0	0	0	0	0	0	0	0	0	0	30	0	0	0	0	0	0	0	0	0
OTU524	0	0	0	0	0	0	0	1	23	0	0	0	1	0	0	0	1	3	0	2	1	0	0	0	1	0	1	0	0	0	1	1	2	0	0	3	2	1	0	0	5	0	0	26	0	2	0	0	1
OTU1949	0	0	0	0	0	0	0	0	1	0	0	0	0	0	0	0	0	0	0	0	0	0	0	0	0	0	0	0	0	0	0	0	0	0	0	0	0	0	0	0	0	0	0	0	0	0	0	1	0
OTU1948	0	0	0	0	0	0	0	0	0	0	0	0	0	0	0	0	0	0	0	0	0	0	0	0	0	0	0	0	0	0	0	0	0	0	0	0	0	0	0	0	0	0	0	0	0	0	0	0	0
OTU1714	0	3	0	0	0	0	1	0	0	0	0	1	0	0	0	0	0	0	0	8	0	0	1	0	0	0	1	1	0	0	0	0	0	0	0	0	0	0	0	0	0	0	0	0	0	0	0	0	0
OTU1828	0	0	0	0	0	0	0	0	0	0	0	0	0	0	0	0	0	0	0	0	0	0	0	0	0	0	0	0	0	0	0	0	0	0	0	0	0	0	0	0	0	0	0	0	0	0	0	0	0
OTU1829	0	0	0	0	0	0	0	0	0	0	0	0	0	0	0	0	0	0	0	0	0	0	0	0	0	0	0	0	0	0	0	0	0	0	0	0	0	0	0	0	0	0	0	0	0	0	0	0	0
OTU1824	0	0	0	0	0	0	0	0	0	0	0	0	0	0	0	0	0	0	0	0	0	0	0	0	0	0	0	0	0	0	0	0	0	0	0	0	0	0	0	0	0	0	0	0	0	0	0	0	2
OTU1825	0	1	0	0	0	0	0	0	0	0	0	0	0	0	0	0	0	0	0	1	0	0	0	0	0	0	0	0	0	0	0	0	0	0	0	0	0	0	0	0	0	0	0	0	0	0	0	0	0
OTU1826	0	0	0	0	0	0	0	0	0	0	1	0	0	0	0	0	0	0	0	0	0	0	0	0	0	0	0	0	0	0	0	0	0	0	0	0	0	0	0	0	0	0	0	0	0	0	0	0	0
OTU1827	0	0	0	0	0	0	0	0	0	0	0	0	0	0	0	0	0	0	0	0	0	0	0	0	0	0	0	0	0	0	1	0	0	0	0	0	0	0	0	0	0	0	1	0	0	0	0	0	0
OTU1820	0	0	0	0	0	0	0	0	0	0	0	0	0	0	0	5	1	0	0	0	0	0	0	0	0	0	0	0	0	0	0	0	0	0	0	0	0	0	0	0	0	0	0	0	0	0	0	0	0
OTU1821	0	0	0	0	0	0	0	0	0	0	0	0	0	0	0	0	0	0	0	0	0	0	0	0	0	0	0	0	0	0	0	0	0	0	0	0	0	0	0	0	0	0	0	0	0	0	0	0	0
OTU1822	0	0	0	0	0	0	0	0	0	0	0	0	0	0	0	0	0	0	0	0	0	0	0	0	0	0	0	0	0	0	0	0	0	0	0	0	0	0	0	0	0	0	0	0	0	0	0	0	0
OTU1823	0	0	0	0	0	0	0	0	0	0	0	0	0	0	0	0	0	0	0	0	0	0	0	0	0	0	0	0	0	0	0	0	0	0	0	0	0	0	0	0	0	0	0	0	0	0	0	0	2
OTU417	1	22	1	2	0	0	6	4	7	0	0	0	0	0	2	0	0	0	2	12	1	0	1	1	0	4	10	1	0	7	3	0	0	1	1	1	0	0	0	5	0	0	1	0	0	0	1	1	0
OTU416	0	0	0	0	0	0	0	0	42	0	0	0	0	0	0	0	0	0	0	0	0	0	0	0	0	0	0	0	0	0	0	0	0	1	0	0	0	0	0	0	0	0	0	0	0	0	0	0	1
OTU415	0	0	1	0	1	0	0	0	22	0	0	0	0	0	0	0	0	1	0	0	1	0	0	0	0	0	0	0	0	0	0	0	0	14	0	7	2	3	0	8	0	0	0	0	0	0	0	0	0
OTU414	0	0	0	0	0	0	0	0	0	0	0	0	1	0	0	0	3	1	0	0	0	0	1	0	0	0	0	1	0	0	0	0	0	0	0	0	1	0	0	0	1	0	0	1	0	0	2	0	13
OTU413	0	27	0	0	0	0	0	0	0	0	1	0	8	0	0	0	0	2	0	0	0	0	0	0	0	0	2	0	0	0	8	1	0	0	0	4	0	0	0	1	0	0	0	0	0	16	0	0	0
OTU412	0	0	0	0	0	0	0	0	0	0	0	0	42	0	0	0	0	0	0	0	0	0	0	0	0	0	0	0	0	0	0	0	0	0	0	0	0	0	0	0	0	0	0	0	0	0	0	0	0
OTU411	0	0	0	0	0	0	0	0	0	1	0	0	0	0	0	0	0	0	0	0	0	0	0	0	0	0	0	0	0	0	0	0	0	0	0	0	0	26	0	13	0	0	0	3	0	0	0	0	0
OTU410	0	0	0	0	2	0	0	0	15	0	1	0	0	0	0	1	0	1	0	0	10	1	0	1	0	0	0	0	1	0	0	1	1	0	0	2	1	0	0	0	0	0	0	3	0	0	0	0	0
OTU419	0	33	0	0	0	0	0	0	0	0	0	0	0	0	0	0	0	0	0	0	0	0	0	0	0	0	0	0	0	0	0	0	0	0	0	0	0	0	0	0	1	0	0	0	0	0	0	0	0
OTU418	0	0	0	0	0	0	0	0	0	0	0	0	27	0	0	0	0	0	0	0	0	0	0	0	0	0	0	0	0	0	0	0	0	1	0	2	0	1	0	5	0	0	0	0	0	0	0	0	0
OTU1796	0	14	0	0	1	0	0	0	0	3	2	0	0	0	0	0	0	1	1	0	0	5	0	0	0	0	0	0	0	0	0	1	0	0	0	0	0	0	0	0	0	0	0	0	1	0	0	0	0
OTU1797	0	0	0	0	0	0	0	0	0	0	0	0	0	0	0	0	0	0	0	0	0	0	0	0	0	0	0	0	0	0	0	0	0	0	0	0	0	0	0	0	0	0	0	0	0	0	0	0	0
OTU899	0	0	0	8	0	0	0	0	0	0	0	0	0	0	0	0	0	0	0	0	0	0	0	0	0	0	0	0	0	0	0	0	0	0	0	0	0	0	0	0	0	0	0	0	0	0	0	0	0
OTU898	0	0	0	0	0	1	0	0	0	0	0	0	0	0	0	0	0	0	0	0	0	1	0	0	1	0	0	0	0	0	0	0	0	0	0	0	0	0	0	0	0	0	0	0	0	0	0	0	0
OTU1792	0	0	0	0	0	0	0	0	0	0	0	0	0	0	0	0	0	0	0	0	0	0	0	0	0	0	0	0	0	0	0	0	0	0	0	0	0	0	0	0	0	0	0	0	0	0	0	0	0
OTU1793	0	0	0	0	0	0	1	1	0	0	0	0	0	0	0	0	0	3	0	0	0	0	0	0	0	0	0	0	1	0	0	0	0	0	0	0	0	0	0	0	2	0	0	0	0	0	0	0	0
OTU679	0	0	0	0	0	0	0	0	4	2	10	3	0	0	0	1	0	0	0	0	0	0	0	0	0	0	0	2	0	0	1	2	0	0	0	0	0	0	0	0	0	0	0	0	0	0	0	0	0
OTU678	0	0	0	0	0	0	0	0	11	0	0	0	0	0	0	0	0	0	0	0	0	0	0	0	0	0	0	0	0	0	0	0	0	0	0	0	0	0	0	0	0	0	0	0	0	0	0	0	0
OTU677	0	0	0	0	0	0	0	0	0	1	0	0	0	0	0	0	1	0	0	0	1	14	0	0	0	0	0	0	0	0	0	0	0	0	0	2	0	2	0	2	0	0	0	0	0	3	0	0	0
OTU892	0	0	0	0	0	0	0	0	6	0	0	0	0	0	0	0	0	0	0	0	0	0	0	0	0	0	0	0	0	0	0	0	0	0	0	0	0	0	0	0	0	0	0	0	0	0	0	0	0
OTU891	0	0	1	0	1	0	0	0	5	0	1	0	0	0	0	3	0	6	6	0	0	0	0	0	0	0	1	0	3	0	4	1	0	0	0	0	0	0	0	0	1	0	0	3	0	2	0	0	1
OTU890	0	0	1	0	0	0	0	0	0	0	0	0	0	0	0	0	0	0	0	0	0	0	0	0	0	0	0	0	0	0	0	0	0	0	0	0	0	0	0	0	0	0	0	0	0	0	0	0	0
OTU897	0	0	0	0	1	0	0	0	0	0	2	0	7	0	0	0	0	5	0	0	1	0	0	0	0	0	0	0	0	0	0	0	0	0	0	0	0	0	0	0	0	0	0	0	0	0	0	0	0
OTU896	0	0	0	0	0	0	0	0	0	0	0	0	0	0	0	0	0	0	0	0	0	0	0	0	0	0	0	0	0	0	0	0	0	0	0	0	0	0	0	0	0	0	0	0	0	0	0	0	0
OTU895	0	0	0	0	0	0	0	0	0	0	0	0	0	0	0	0	0	2	0	0	3	0	0	0	0	0	0	1	0	0	0	0	0	0	0	4	0	0	0	0	0	0	3	0	0	0	0	0	0
OTU894	0	0	1	0	0	0	0	0	0	0	0	0	0	0	0	0	0	12	0	0	0	1	0	0	0	0	0	1	0	0	1	0	0	0	0	0	1	0	0	0	0	0	0	0	0	0	0	0	0
OTU389	0	0	0	0	5	0	0	17	0	0	0	0	0	0	0	0	0	0	0	0	0	1	0	0	0	0	0	0	0	0	0	4	0	13	0	0	0	0	0	4	0	0	0	0	0	0	2	0	0
OTU388	0	0	2	0	1	1	0	2	78	5	8	1	0	0	0	9	0	3	1	0	10	1	0	2	0	2	6	0	6	0	4	6	2	0	0	5	6	3	0	0	48	0	0	4	0	4	0	0	3
OTU387	0	3	0	0	1	0	0	1	0	0	0	0	0	0	0	0	0	4	8	0	0	0	0	0	0	0	0	0	1	0	2	0	0	10	0	0	0	0	0	0	0	0	0	20	0	0	0	1	0
OTU386	0	0	4	0	0	0	1	1	7	2	2	3	1	0	0	4	0	6	0	0	0	1	0	1	0	1	0	87	1	2	1	3	0	0	0	2	3	0	0	6	2	1	0	2	0	6	0	0	1
OTU385	0	0	1	0	0	0	0	2	11	0	3	0	0	0	0	1	1	0	0	0	13	0	0	1	1	0	0	0	0	0	0	0	0	0	0	4	3	0	0	0	1	1	1	7	0	0	5	0	26
OTU384	0	13	1	0	0	1	6	55	18	3	1	0	19	0	0	2	3	1	0	1	5	0	0	0	5	0	0	1	2	0	0	0	0	0	0	1	6	0	0	1	1	0	1	0	1	1	0	0	2
OTU383	0	0	0	0	0	0	0	0	0	1	0	0	0	0	0	0	0	0	0	0	0	0	0	0	0	0	0	0	0	0	0	0	0	0	0	0	0	0	0	0	0	0	0	0	0	0	0	0	0
OTU382	0	0	0	1	0	1	0	2	4	0	0	0	0	0	0	0	0	0	0	0	1	0	0	0	0	0	0	0	0	0	0	25	0	48	0	0	0	0	0	0	0	13	0	1	0	0	0	0	0
OTU381	0	0	0	0	1	0	0	0	17	5	0	0	0	0	0	0	0	0	0	0	0	0	0	1	0	0	3	0	0	0	1	0	0	0	0	0	1	0	0	1	0	0	0	1	0	1	0	0	1
OTU380	0	0	0	0	0	0	0	0	0	0	0	0	0	0	0	0	0	0	0	0	0	0	0	0	0	0	0	0	0	0	0	1	0	0	0	0	0	0	0	0	1	0	0	0	0	0	0	0	0
OTU251	0	20	15	0	0	2	0	0	28	1	5	1	0	0	0	12	9	1	1	0	23	0	2	1	2	0	0	0	0	3	97	40	1	7	0	7	0	0	0	0	2	0	4	0	0	4	3	3	4
OTU702	0	0	0	0	0	0	0	0	11	0	2	0	0	0	0	0	0	0	0	0	0	0	0	0	0	0	0	0	0	0	0	0	0	0	0	0	0	0	0	0	0	0	0	0	0	0	0	0	0
OTU253	0	54	2	0	3	4	22	7	11	8	20	2	3	0	1	2	2	99	4	4	6	10	2	5	6	0	0	1	21	17	84	7	0	12	0	13	51	0	0	0	0	0	14	39	8	2	10	0	5
OTU252	0	59	0	0	1	0	0	0	15	0	1	1	0	0	0	100	0	20	1	1	8	0	0	0	1	0	2	0	1	0	0	3	0	0	0	5	2	0	0	0	3	0	2	1	1	0	0	0	1
OTU255	0	0	0	0	8	0	0	1	0	2	0	0	0	0	0	5	0	2	0	0	3	1	0	0	0	0	0	25	0	0	0	3	0	2	0	0	0	120	0	72	0	0	2	1	0	2	0	0	1
OTU706	0	0	0	0	0	0	0	0	11	0	0	0	0	0	0	0	0	0	0	0	0	0	0	0	0	0	0	0	0	0	0	0	0	0	0	0	0	0	0	0	0	0	0	0	0	0	0	0	0
OTU257	0	0	15	0	5	3	7	0	0	0	0	1	3	0	0	0	0	49	0	10	0	11	4	1	0	0	0	0	0	4	0	0	0	0	0	0	0	0	0	1	0	6	0	0	5	0	7	0	0
OTU704	0	0	0	0	0	0	0	0	1	1	0	0	0	0	0	0	2	0	0	0	3	0	0	0	0	0	0	0	0	0	8	0	0	0	0	8	0	0	0	0	0	0	0	2	0	0	0	1	1
OTU259	0	0	0	0	0	0	0	0	0	0	1	0	0	0	1	0	0	0	0	0	1	1	0	0	0	0	0	0	0	0	1	0	0	0	0	0	4	2	0	3	6	0	0	2	1	1	0	1	5
OTU258	0	11	0	2	1	1	0	3	1	3	6	0	1	1	0	2	0	61	0	1	2	3	2	3	1	0	0	0	0	0	12	4	0	5	0	1	8	0	0	0	0	1	1	10	0	0	0	0	0
OTU709	0	0	1	0	0	0	0	1	6	0	1	0	0	0	0	1	3	0	0	0	1	0	0	0	0	0	0	0	0	0	1	0	0	0	0	4	0	1	0	0	0	0	1	1	0	0	0	0	2
OTU708	0	0	1	0	0	0	0	0	2	0	0	0	0	0	0	1	0	1	0	0	0	0	0	0	0	0	0	0	0	0	1	0	0	0	0	0	0	0	0	0	1	0	0	0	0	1	0	0	3
OTU1644	0	0	0	0	0	0	1	0	1	0	0	0	0	0	1	0	0	0	0	1	0	0	0	0	0	0	1	0	0	2	0	0	0	0	0	1	0	0	0	0	0	0	0	0	0	0	0	0	0
OTU1645	0	0	0	0	0	0	0	0	0	1	0	0	0	0	0	0	0	0	0	0	0	0	0	0	0	0	0	0	0	0	0	0	0	0	0	0	0	0	0	0	0	0	0	1	0	0	0	0	0
OTU1646	0	0	0	0	0	0	0	0	0	0	0	0	0	0	0	0	0	0	0	0	0	0	0	0	0	0	0	2	0	0	0	0	0	0	0	0	0	0	0	0	0	0	0	0	0	0	0	0	0
OTU1647	0	0	0	0	1	0	0	0	0	0	0	0	0	0	0	0	0	0	0	0	0	0	0	0	0	0	0	0	0	0	0	0	0	0	0	0	0	0	0	0	0	0	0	0	0	0	0	0	0
OTU1640	0	0	0	0	0	0	0	0	0	0	0	0	0	0	0	0	0	0	0	0	0	0	0	0	0	0	0	0	1	0	0	0	0	0	0	0	0	0	0	0	0	0	0	0	0	0	0	0	0
OTU1641	0	0	0	0	0	0	0	0	0	0	0	0	0	0	0	0	0	0	0	0	0	0	0	0	0	0	0	0	0	0	5	0	0	0	0	0	0	0	0	0	0	0	0	0	0	0	0	0	0
OTU1642	0	0	0	0	0	0	0	0	0	0	0	0	0	0	0	0	0	0	0	0	0	0	0	0	0	0	0	0	0	0	0	0	0	0	0	0	0	0	0	0	0	0	0	0	0	0	0	0	0
OTU1643	0	0	0	0	0	0	0	0	0	0	0	0	0	0	0	0	0	0	0	0	0	0	1	0	0	0	0	0	0	0	0	0	0	0	0	0	0	0	0	0	0	0	0	0	0	0	0	0	0
OTU1648	0	0	0	0	0	0	0	0	0	0	0	0	0	0	0	0	0	0	0	0	0	0	0	0	0	0	0	0	0	0	0	0	0	0	0	0	0	0	0	0	0	0	0	0	0	0	0	0	0
OTU1649	3	20	35	0	5545	1	5	1	6	7	4	0	0	617	0	8	4	5499	0	0	26	5	0	0	0	0	9	39	2	3	3	6	1	64	0	30	1	1614	0	213	9	75	234	3	0	186	3	7	5
OTU875	0	0	0	0	0	0	0	0	0	0	0	0	0	0	0	0	0	0	0	6	0	0	1	0	0	0	1	0	0	0	0	0	0	0	0	0	0	0	0	0	0	0	0	0	0	0	0	0	0
OTU874	0	0	0	0	0	0	0	0	0	0	0	1	0	0	0	0	0	0	0	0	0	0	0	0	0	0	0	0	0	0	0	0	0	0	0	0	0	0	0	0	5	0	0	0	0	0	0	0	0
OTU877	0	0	0	0	0	0	0	0	0	0	0	0	0	0	0	0	0	0	0	0	0	0	0	0	0	0	0	0	0	0	0	0	0	0	0	0	0	0	0	0	0	0	0	0	0	0	0	0	0
OTU876	0	0	0	0	0	0	0	0	0	0	0	0	0	0	0	0	0	1	0	0	0	0	0	0	0	0	0	0	0	0	0	0	0	0	0	0	0	4	0	10	0	0	0	0	0	0	0	0	0
OTU871	0	0	0	0	0	0	0	0	0	0	0	0	0	0	0	0	0	1	0	0	0	0	0	0	0	0	0	0	0	0	0	0	0	1	0	0	0	0	0	0	0	0	0	0	0	0	0	0	0
OTU870	0	0	0	0	0	0	1	0	16	0	0	0	0	0	0	1	0	1	0	0	5	0	2	0	0	0	0	0	0	1	0	1	0	0	0	1	1	0	0	0	1	0	0	0	0	1	0	0	0
OTU873	0	0	1	0	0	0	0	1	19	1	2	1	0	0	0	2	0	4	0	0	3	0	1	1	0	0	0	0	1	0	0	1	0	1	0	1	4	0	0	0	2	0	0	6	0	0	0	0	2
OTU872	0	0	0	0	0	0	0	0	0	0	0	0	0	0	0	0	0	0	0	0	0	0	0	0	0	0	0	0	0	0	0	0	0	0	0	0	0	0	0	0	0	0	0	0	0	0	7	0	0
OTU879	0	0	0	0	0	0	1	0	0	0	2	0	0	0	0	0	4	4	0	0	0	0	0	0	0	0	0	0	0	0	0	0	0	0	0	0	0	0	0	0	1	0	0	4	0	0	0	0	0
OTU878	0	0	0	0	0	0	0	0	7	0	0	0	0	0	0	0	0	0	0	0	3	0	0	0	0	0	0	0	0	0	0	1	0	0	0	0	0	0	0	0	0	0	0	0	0	0	0	0	0
OTU1253	0	0	0	0	0	0	0	0	0	0	1	0	0	0	0	0	0	0	0	0	0	0	0	0	0	0	0	0	0	0	0	0	0	0	0	0	0	0	0	0	0	0	0	1	0	0	0	0	0
OTU1252	0	0	0	0	0	0	0	0	0	0	0	0	0	0	0	0	0	0	0	0	5	0	0	0	0	0	0	0	0	0	0	0	0	0	0	0	1	0	0	0	0	0	0	0	0	0	0	0	0
OTU1251	0	0	0	0	0	0	0	0	0	0	2	0	0	0	0	0	0	0	0	0	0	0	0	0	0	0	0	0	0	0	0	0	0	0	0	0	0	0	0	0	0	0	0	0	0	0	0	0	0
OTU1250	0	0	0	0	0	0	0	0	0	0	1	0	0	0	0	0	0	0	0	0	0	0	0	0	0	0	0	0	0	0	0	0	0	4	0	0	0	0	0	0	0	0	0	0	0	0	0	0	0
OTU1257	0	0	0	0	0	0	0	0	5	0	0	2	0	0	0	2	0	0	0	0	0	0	0	0	0	0	0	0	0	0	0	0	0	0	0	0	0	0	0	0	0	0	0	0	0	0	0	0	0
OTU1256	0	0	2	0	0	0	0	0	0	0	0	0	0	0	0	0	0	3	0	0	0	0	0	0	0	0	0	0	0	0	0	0	0	0	0	0	1	0	0	0	0	0	0	0	0	0	0	0	0
OTU1255	0	0	0	0	0	0	0	0	0	0	0	0	0	0	0	0	0	0	0	0	0	0	0	0	0	0	0	0	0	0	0	0	0	0	0	0	0	0	0	0	0	0	0	0	0	0	0	0	0
OTU1254	0	0	0	0	0	0	0	0	0	0	0	0	0	5	0	0	0	0	0	0	0	0	0	0	0	0	0	1	0	0	0	0	0	0	1	0	0	0	0	3	0	0	0	0	0	0	0	0	0
OTU1259	0	0	0	0	0	0	0	0	0	0	0	0	0	0	0	0	0	0	0	0	0	1	1	0	0	0	0	0	0	0	0	1	0	1	0	0	0	0	0	1	0	0	0	0	0	0	0	0	0
OTU1258	0	0	0	0	0	0	0	0	0	0	0	1	0	0	0	0	0	1	0	0	0	0	0	0	0	0	0	0	0	0	3	0	0	0	0	0	0	0	0	0	0	0	0	0	0	1	0	0	0
OTU1495	0	0	0	0	0	0	0	0	0	0	0	0	0	0	0	0	0	0	0	0	0	0	0	0	0	0	0	0	0	0	0	0	0	0	0	0	0	0	0	0	0	0	0	0	0	0	0	0	0
OTU1494	0	0	0	0	0	0	0	0	0	0	0	0	0	0	0	0	0	0	0	0	0	0	0	0	0	0	0	0	0	0	0	0	0	0	0	0	0	0	0	0	0	0	0	0	0	0	0	0	0
OTU1497	0	0	0	0	0	0	0	0	0	0	0	0	0	0	0	0	0	0	0	0	3	0	0	0	0	0	0	0	0	0	0	0	0	0	0	0	0	0	0	0	0	0	0	0	0	0	0	0	0
OTU1496	0	0	0	0	0	0	0	0	0	0	0	0	0	0	0	0	0	0	0	0	0	0	0	0	0	0	0	0	0	0	3	0	0	0	0	0	0	0	0	0	0	0	0	0	0	0	0	0	0
OTU1491	0	0	0	0	0	0	0	0	0	0	0	0	0	0	0	0	0	0	0	0	0	0	0	0	0	0	0	0	0	0	0	0	0	0	0	2	0	0	0	0	0	0	0	0	0	0	0	0	0
OTU1490	0	0	0	0	0	0	0	0	0	0	0	0	0	0	0	1	0	0	0	0	0	0	0	0	0	0	0	0	0	0	0	0	0	0	0	0	0	0	0	0	2	0	0	0	0	0	0	0	0
OTU1493	2	0	11	0	0	4	0	30143	0	17	0	0	0	0	0	0	2	0	2	0	8	0	11	0	0	0	1	1	1	0	0	0	0	2	0	0	0	0	0	0	2	1	15	30	11	1	0	0	0
OTU1492	0	0	0	0	0	0	0	0	0	0	0	0	0	0	0	0	0	0	0	0	0	0	2	0	0	0	0	0	0	0	0	0	0	0	0	0	0	0	0	0	0	0	0	0	0	0	0	0	0
OTU1499	0	0	1	0	0	0	0	0	3	0	0	0	0	0	0	0	0	0	0	0	0	0	0	0	0	2	0	0	0	0	0	0	0	0	0	0	0	0	0	0	0	0	0	0	0	0	0	0	2
OTU1498	0	0	0	0	0	0	0	0	4	0	0	0	0	0	0	0	0	0	0	0	0	0	0	0	0	0	0	0	0	0	0	0	0	0	0	0	0	0	0	0	0	0	0	0	0	0	0	0	0
OTU776	0	0	0	0	0	0	0	0	9	0	0	0	0	0	0	0	0	0	0	0	0	0	0	0	0	0	0	0	0	0	0	0	0	0	0	0	0	0	0	0	0	0	0	0	0	0	0	0	0
OTU953	0	0	0	0	0	0	0	0	0	0	0	0	0	0	0	0	0	0	0	0	0	0	0	0	0	0	0	0	0	3	0	0	0	0	0	0	0	0	0	0	0	0	0	0	0	0	0	0	0
OTU774	0	0	0	0	0	0	0	0	7	0	0	0	0	0	0	0	0	0	0	0	0	0	0	0	0	0	0	0	0	0	0	1	0	0	0	0	0	0	0	4	0	0	0	0	0	0	0	0	0
OTU775	0	0	0	0	0	0	0	0	13	0	0	0	0	0	0	0	0	0	0	0	0	0	0	0	0	0	0	0	0	0	0	0	0	0	0	0	0	0	0	0	0	0	0	0	0	0	0	0	0
OTU956	0	0	1	0	0	0	0	0	0	0	1	0	0	0	0	0	0	2	1	0	0	0	0	0	0	0	0	0	0	0	0	0	0	0	0	2	0	0	0	0	0	0	0	0	0	0	0	0	0
OTU957	0	0	0	0	0	0	0	0	0	0	0	0	0	0	0	0	0	0	0	0	0	0	0	0	0	0	0	0	0	0	0	0	0	1	0	0	0	0	0	0	0	0	0	0	0	0	0	0	0
OTU770	0	30	10	0	4	5	1	13	118	7	20	20	5	0	0	23	19	40	5	3	85	15	2	15	20	0	6	26	22	57	32	30	6	1	0	49	30	2	0	1	40	0	3	97	11	11	38	3	15
OTU771	0	0	0	0	0	0	0	0	10	0	0	0	0	0	0	0	0	0	0	0	0	0	0	0	0	0	0	0	0	0	0	0	0	0	0	0	0	0	0	0	0	0	0	0	0	0	0	0	0
OTU893	0	0	0	0	0	0	0	0	0	0	2	0	0	0	0	0	0	2	0	0	0	0	0	0	0	0	0	0	0	0	0	2	0	0	0	0	0	0	0	0	0	0	0	2	0	0	0	0	0
OTU676	0	0	0	0	0	0	0	0	11	0	0	0	0	0	0	0	0	0	0	0	0	0	0	0	0	0	0	0	0	0	0	0	0	0	0	0	0	0	0	0	0	0	0	0	0	0	0	0	0
OTU675	0	0	0	0	3	0	0	0	2	0	1	0	0	0	0	1	1	2	0	0	0	0	0	0	0	0	0	0	1	0	2	0	1	3	0	0	0	0	0	0	0	0	0	1	0	0	0	0	0
OTU674	0	0	0	0	0	0	0	0	0	0	0	0	0	0	0	0	0	0	0	0	2	0	0	0	0	0	0	0	0	0	0	0	0	0	0	0	0	0	0	0	0	0	0	0	0	0	0	0	0
OTU673	0	0	0	0	0	0	0	0	8	0	0	0	0	0	0	0	0	0	0	0	0	1	0	0	0	0	0	0	0	0	0	0	0	0	0	2	0	0	0	0	0	0	0	0	0	0	0	1	0
OTU672	0	0	0	0	0	0	0	0	4	0	0	0	0	0	0	0	0	1	1	1	1	0	0	0	0	0	0	0	0	0	0	0	0	0	0	0	0	0	0	0	0	0	0	0	0	1	0	0	0
OTU671	0	0	0	0	0	0	0	0	0	0	0	0	0	0	0	0	0	0	0	0	0	0	0	0	0	0	0	0	0	0	0	0	0	12	0	0	0	0	0	0	0	0	0	2	0	0	0	0	0
OTU670	0	52	0	0	3	0	2	0	0	0	0	0	5	0	0	0	0	0	2	16	0	0	0	0	0	0	3	0	0	10	0	1	0	0	0	0	0	0	0	0	0	0	0	0	0	0	4	0	0
OTU1079	0	0	0	0	0	0	0	0	0	0	1	0	0	0	0	0	0	0	0	0	0	0	0	0	0	0	0	0	0	0	0	0	0	0	0	0	0	0	0	0	0	0	0	0	0	0	7	0	0
OTU1078	0	0	0	0	0	0	0	0	0	0	0	0	0	0	0	0	0	0	0	0	0	0	0	0	0	0	0	0	0	0	0	0	0	0	0	0	0	0	0	6	0	0	0	0	0	0	0	0	0
OTU1073	0	0	0	0	0	0	0	0	0	0	0	0	0	0	0	0	0	0	1	0	0	0	0	0	0	0	1	0	0	0	0	0	0	0	0	0	0	0	0	0	0	0	1	0	0	0	0	0	0
OTU1072	0	0	0	0	0	0	0	2	0	0	0	0	0	0	0	0	0	0	0	0	0	0	0	0	0	0	0	0	0	0	0	0	0	0	0	0	0	0	0	0	0	5	0	0	0	0	0	0	0
OTU1071	0	0	0	0	2	0	0	2	1	2	5	2	0	0	0	5	0	2	0	0	2	0	0	0	0	0	1	0	2	0	3	0	0	0	0	5	2	0	0	0	3	0	0	5	1	1	0	0	11
OTU1070	0	0	0	0	0	0	0	0	0	0	1	0	0	0	0	0	0	1	0	0	0	0	0	0	0	0	0	0	0	0	0	0	0	0	0	0	0	0	0	0	0	0	0	0	0	0	0	0	0
OTU1077	0	0	0	0	0	0	0	0	5	0	0	0	0	0	0	0	0	0	0	0	0	0	0	0	0	0	0	0	0	0	0	0	0	0	0	0	0	0	0	0	0	0	0	0	0	0	0	0	0
OTU1076	0	0	0	0	0	0	0	0	2	0	0	0	0	0	0	0	0	0	0	0	0	0	0	0	0	0	0	0	0	0	0	1	0	0	0	4	0	0	0	0	0	0	0	0	0	0	0	0	0
OTU1075	0	0	0	0	0	0	0	0	0	0	0	0	0	0	0	0	0	0	0	0	7	0	0	0	0	0	0	0	0	0	0	0	0	0	0	0	0	0	0	0	0	0	0	0	0	0	0	0	0
OTU1074	0	0	0	0	0	0	0	0	0	0	0	0	0	0	0	0	0	0	0	0	0	0	0	0	0	0	0	12	0	0	0	0	0	0	0	0	0	0	0	0	0	0	0	1	0	0	0	0	0
OTU14	0	0	2	18921	0	2	8	2	5	13	1	0	628	13532	0	2	1	5	7	0	0	11	2	0	1	1	0	146	13	3	14	8	0	3	11386	2	9	1635	0	3701	2	1	1	40	0	3	2	0	1
OTU15	144	888	135	11	6773	1001	1336	761	3	475	544	242	88	98	0	0	6	4241	595	357	8	1348	217	510	53	0	332	178	660	832	10077	225	0	110	0	3378	627	290	0	30	3	67	535	4140	54	0	100	1	4
OTU16	0	1	26	432	33	1	0	4	92	6	6	9	18	0	0	471	16	28	1	1	22	13	2	3	3	0	2	25	5	0	10	416	1	119	0	5	6	16	18	8	49	5	3	31	1	12	2	12	2
OTU17	9	1672	151	39	684	34	2018	89	2038	101	48	3	2068	4	1	366	26	523	15	38	151	110	366	4	17	30	29	1494	26	1	97	45	7	579	66	1003	17	5228	6	5455	371	6	200	1686	215	132	60	2	88
OTU10	27	9	28	0	49	11	8	19	1771	152	16	1	23	4	983	179	5	150	3	171	105	164	25	3	3	74	10	3777	5	0	218	13	0	689	0	488	16	532	0	5164	132	4	130	2171	103	53	45	30	17
OTU11	0	0	0	111	0	0	0	12	0	255	0	0	0	1	0	13	0	0	0	0	6	47	1	0	374	0	0	0	18	0	0	6	0	85	43792	2	2	156	0	0	0	578	0	0	0	0	0	0	0
OTU12	2012	25	6550	0	0	1024	0	286	0	5968	0	3	3	0	0	1	439	0	4756	0	8460	1	16912	0	1	0	2080	0	427	0	8	0	0	20	0	1	1	0	552	0	1084	737	8604	11705	4576	42	0	0	141
OTU13	2418	559	132	12	2047	1304	1913	846	71	721	574	295	73	116	0	16	0	2989	577	473	6	1711	328	195	57	0	471	540	1112	521	10711	175	1	136	0	555	1005	4	0	150	6	37	700	3060	80	35	83	1	573
OTU18	0	0	0	0	0	0	0	0	0	0	0	0	0	0	0	0	0	0	0	0	0	0	0	0	0	0	0	0	0	0	0	0	0	0	0	0	0	0	0	0	0	0	0	1	0	0	0	0	0
OTU19	268	16	378	700	83	1225	0	16	10	1294	766	826	0	77	0	690	1	12	4	0	6	1955	0	35	4540	2	268	1	7663	0	2	108	1	435	0	33	6	529	5457	29	3324	1661	9	10	1	402	0	4	0
OTU1107	0	0	0	0	0	0	0	0	0	0	0	0	0	0	0	0	0	0	0	0	0	0	0	0	0	0	0	0	0	0	0	0	0	0	0	0	0	0	0	0	5	0	0	0	0	0	0	0	0
OTU1106	0	4	0	0	0	0	0	0	0	0	0	0	0	0	0	0	0	0	0	0	0	0	0	0	0	0	0	0	0	0	0	0	0	0	0	0	0	0	0	0	0	0	0	0	0	0	0	0	0
OTU1105	0	11	9	1	0	7	33	6	0	4	4	0	151	0	0	11	0	12	0	2	0	14	6	0	1	0	0	43	1	0	0	0	0	39	0	24	6	114	0	12	1	1	1	54	2	6	2	5	0
OTU1104	0	0	0	0	0	0	0	0	0	0	0	0	0	0	0	0	0	0	0	0	0	0	0	0	0	0	0	0	2	0	2	0	0	1	0	0	0	0	0	0	0	0	0	1	0	2	0	0	0
OTU1103	0	0	0	0	0	0	0	0	0	0	0	0	0	0	0	0	0	0	0	0	0	0	0	0	0	0	0	0	0	0	0	0	0	0	0	0	0	0	0	0	0	0	0	0	0	0	0	0	0
OTU1102	0	0	0	0	0	0	0	0	6	1	0	0	0	0	0	0	0	0	0	0	1	0	0	0	0	0	6	0	6	0	0	0	0	0	0	0	0	0	0	0	0	0	0	6	0	0	0	0	0
OTU1101	0	0	0	0	0	0	0	0	0	0	0	0	0	0	0	0	0	2	0	0	0	0	2	0	0	0	0	0	0	0	0	0	0	0	0	0	0	0	0	0	0	0	0	0	0	0	0	0	0
OTU1100	0	0	0	0	0	0	0	0	0	0	1	0	0	0	0	1	0	1	0	0	1	1	1	0	0	0	0	0	0	0	0	0	1	0	0	2	0	0	0	0	2	0	0	2	0	0	0	0	0
OTU1109	0	0	0	0	0	0	0	0	0	0	0	0	0	0	0	0	0	0	0	0	2	0	0	0	0	0	0	0	0	0	1	0	0	0	0	3	0	0	0	0	0	0	0	0	0	0	0	0	0
OTU1108	0	0	0	0	0	0	0	0	0	0	0	0	0	0	0	0	0	0	0	0	0	0	0	0	0	0	0	0	0	0	0	0	0	0	0	0	0	0	0	0	0	0	0	0	0	0	0	0	0
OTU1891	0	0	0	0	0	0	0	0	0	0	0	0	0	0	0	0	0	0	0	0	0	0	0	0	0	0	0	0	0	0	0	0	0	0	0	0	0	0	0	0	0	0	0	0	0	0	0	0	3
OTU1819	0	0	0	0	0	0	0	0	0	0	0	0	0	0	0	0	0	0	0	0	0	0	0	0	0	0	0	0	0	0	2	0	0	0	0	0	0	0	0	0	0	0	0	0	0	0	0	0	0
OTU1818	0	0	0	0	0	0	0	0	0	1	0	1	0	0	0	0	0	0	0	0	0	0	0	0	0	0	0	0	0	0	0	0	0	0	0	0	0	0	0	0	0	0	0	0	0	0	1	0	0
OTU1811	0	0	0	0	0	0	0	0	0	0	0	0	0	0	0	0	0	0	0	0	0	0	0	0	0	0	0	0	0	0	0	0	0	0	0	0	0	0	0	0	0	0	0	0	0	1	0	0	1
OTU1810	1	16	0	0	1	0	244	0	5	5	4	2	24	0	0	2	0	3	0	29	63	0	0	0	2	0	0	3	1	0	32	1	2	1	0	4	10	0	0	1	1	0	0	0	0	0	0	0	1
OTU1813	0	0	0	0	0	0	0	0	0	0	0	0	0	0	0	0	0	0	0	0	0	0	0	0	0	0	0	0	0	0	0	0	0	0	0	0	0	0	0	0	0	0	0	0	0	0	0	0	0
OTU1812	0	0	0	0	0	0	0	0	0	1	0	0	0	0	0	0	0	0	0	0	0	0	0	0	0	0	0	0	0	0	0	0	0	0	0	0	0	0	0	0	0	0	0	0	0	0	0	0	0
OTU1815	0	0	0	0	0	0	0	0	0	0	0	0	0	0	0	0	0	0	0	0	0	0	0	0	0	0	0	0	0	0	0	0	0	0	0	0	0	0	0	0	0	0	0	0	0	0	3	0	0
OTU1814	0	0	0	0	0	0	0	0	0	0	1	0	0	0	0	0	0	0	0	0	0	0	0	0	0	0	0	0	0	0	0	1	0	0	0	0	0	0	0	0	0	0	0	0	0	0	0	0	0
OTU1817	0	0	0	0	0	0	0	0	0	0	0	0	0	0	0	0	0	0	0	0	0	0	0	0	0	0	0	0	0	0	1	0	0	0	0	0	0	0	0	0	0	0	0	0	0	0	0	0	0
OTU1816	0	0	0	0	0	0	0	0	0	0	0	0	0	0	0	0	0	0	0	0	2	0	0	0	0	0	0	0	0	0	0	0	0	0	0	0	0	0	0	0	0	0	0	0	0	0	0	0	0
OTU462	0	0	0	1	5	0	0	1	6	1	4	1	1	0	0	2	0	2	0	0	1	0	0	10	4	0	0	0	2	0	1	0	0	0	0	0	12	0	0	0	8	0	0	10	0	0	0	0	7
OTU703	0	0	0	0	0	0	0	0	14	0	0	0	0	0	0	0	0	0	0	0	0	0	0	0	0	0	0	0	0	0	0	0	0	0	0	0	0	0	0	0	0	0	0	0	0	0	0	0	0
OTU460	0	0	1	0	2	0	0	0	36	0	0	0	0	0	0	1	0	0	0	0	0	0	0	0	1	0	0	0	0	0	0	0	0	0	0	0	1	3	0	0	5	0	0	9	0	0	1	1	1
OTU461	0	0	0	0	4	0	3	0	0	0	0	0	0	0	0	1	0	4	0	0	4	0	0	0	0	0	0	0	0	0	1	1	0	1	0	1	1	3	0	0	0	0	0	1	0	0	0	0	0
OTU466	0	0	4	1	1	0	3	1	0	0	0	3	1	0	0	1	4	43	0	13	0	6	4	4	2	0	0	0	0	5	0	0	0	0	0	5	1	0	0	0	0	3	0	0	3	3	4	0	7
OTU467	0	0	0	0	0	0	0	0	0	0	0	0	0	0	0	0	0	0	0	0	0	0	0	0	0	0	0	0	0	0	0	0	0	0	0	0	0	4	0	23	0	0	0	0	0	0	0	0	0
OTU464	0	0	0	0	0	0	0	0	0	0	0	0	0	0	0	0	0	0	0	0	0	0	0	0	0	0	0	0	0	0	0	0	0	0	0	0	0	0	0	0	0	0	0	0	0	0	0	0	0
OTU250	0	0	0	0	0	0	0	0	9	8	0	0	2	0	0	0	0	0	0	0	0	3	0	0	0	3	0	0	0	0	0	43	0	0	0	0	10	0	0	30	0	0	0	22	0	0	0	0	6
OTU468	0	0	0	0	0	0	0	2	6	0	0	0	0	0	0	0	0	0	0	0	0	2	0	0	0	2	0	0	0	0	1	1	0	10	0	0	0	1	0	9	0	0	0	5	1	2	0	0	0
OTU469	0	13	0	0	0	0	0	0	5	0	1	0	0	0	0	0	0	1	1	0	0	1	0	0	0	0	0	0	1	0	6	1	0	0	0	0	0	0	0	0	0	0	0	0	0	1	0	0	0
OTU701	0	0	0	0	1	0	0	0	0	0	0	0	0	0	0	0	0	0	0	0	0	0	0	0	0	0	0	0	0	0	0	0	0	0	0	0	0	0	0	0	0	0	0	0	0	0	0	0	0
OTU700	0	3	0	0	0	0	0	0	0	0	2	0	0	0	0	0	0	2	2	0	0	0	0	0	0	0	0	0	0	0	0	1	1	3	0	0	0	0	0	0	0	1	0	5	0	0	0	0	0
OTU707	0	0	0	0	0	0	0	0	11	0	0	0	0	0	0	0	0	0	0	0	0	0	0	0	0	0	0	0	0	0	0	0	0	0	0	0	0	0	0	0	0	0	0	0	0	0	0	0	0
OTU254	0	116	0	0	0	0	0	0	0	0	0	0	0	0	0	2	0	0	0	0	0	0	0	0	0	0	0	0	0	0	0	0	0	0	0	0	0	0	0	0	0	0	0	0	0	0	0	0	0
OTU608	0	0	2	0	0	0	0	0	21	2	0	0	0	0	0	0	0	1	0	0	0	0	0	0	0	0	0	0	0	0	0	0	0	0	0	0	1	0	0	0	0	0	0	0	0	0	1	0	0
OTU609	0	0	0	0	0	0	0	0	10	0	0	0	0	0	0	3	0	0	0	0	0	2	0	0	1	0	0	0	2	0	0	0	0	0	0	0	0	0	0	0	0	0	0	0	1	1	0	0	3
OTU705	0	0	0	0	0	0	2	0	0	0	0	0	0	1	0	0	0	0	0	0	0	0	0	0	0	0	12	0	2	0	0	0	0	0	0	0	0	0	0	0	0	0	0	0	0	0	1	0	0
OTU602	0	0	0	0	0	0	0	0	15	0	0	0	0	0	0	0	0	0	0	0	0	0	0	0	0	0	0	0	0	0	0	0	0	0	0	0	0	0	0	0	0	0	0	0	0	0	0	0	0
OTU603	0	12	2	0	0	1	0	0	0	0	4	1	0	0	0	1	0	1	0	1	5	0	1	3	2	0	0	0	1	1	0	0	0	0	0	0	3	0	1	0	1	0	0	1	0	0	1	0	3
OTU600	0	0	3	0	0	2	0	0	0	1	0	0	0	0	0	1	0	2	0	0	1	0	0	1	0	0	0	0	0	0	1	1	0	0	0	1	0	0	0	0	0	0	0	1	0	0	0	0	0
OTU601	0	0	0	0	0	0	0	3	11	0	0	0	0	0	0	0	0	0	0	0	0	0	0	0	0	0	0	0	0	0	0	0	0	0	0	0	0	0	0	0	0	0	0	0	0	0	0	0	0
OTU606	0	0	0	0	0	0	3	0	7	0	0	0	0	0	0	2	0	0	0	0	0	0	0	0	0	0	0	0	0	0	12	0	0	0	0	0	0	0	0	0	0	1	0	0	0	0	0	0	0
OTU607	0	0	0	0	0	0	2	0	12	0	0	0	0	0	0	0	0	0	0	0	1	1	0	0	0	0	0	0	0	0	4	0	0	0	0	0	4	0	0	0	0	0	0	1	0	0	0	0	0
OTU604	0	0	0	0	0	0	0	0	0	1	1	5	3	0	0	1	1	3	0	0	1	0	2	0	0	0	2	0	0	0	0	0	0	0	0	1	1	0	0	0	4	0	0	1	0	1	0	0	1
OTU605	0	0	0	0	0	1	0	0	17	0	0	0	0	0	0	0	0	0	0	0	0	0	0	0	0	0	0	0	0	0	0	0	0	0	0	0	0	0	0	0	0	0	0	0	0	0	0	0	0
OTU268	0	0	0	0	0	0	0	0	33	0	0	0	0	0	0	8	11	0	0	2	0	0	0	0	0	1	0	0	0	0	0	0	1	0	0	0	0	0	0	0	3	0	0	0	0	8	0	1	8
OTU269	0	0	0	0	0	0	0	1	0	0	0	0	0	0	0	0	0	0	0	0	0	0	0	0	0	0	0	31	0	0	0	0	0	0	0	19	0	11	0	34	0	0	0	0	0	4	0	0	0
OTU264	0	11	0	0	0	1	0	0	31	0	0	0	0	0	0	1	1	3	0	2	16	1	0	2	1	0	0	0	9	0	48	0	0	0	0	0	5	0	0	0	2	0	0	0	0	0	0	0	1
OTU265	0	0	0	0	0	0	0	0	2	42	0	0	0	0	0	8	0	1	0	0	0	0	0	0	0	0	0	0	55	0	0	1	2	0	0	3	0	0	0	0	0	0	0	0	0	0	0	0	2
OTU266	0	0	0	0	1	0	0	0	13	0	0	0	0	0	0	0	0	0	0	1	0	0	4	0	0	0	0	25	0	0	0	0	0	0	0	1	0	16	0	37	3	0	3	3	0	2	0	0	0
OTU267	0	0	1	0	1	2	0	2	112	5	7	3	0	0	0	3	0	11	0	0	13	0	0	3	2	0	8	0	9	0	9	0	1	0	0	2	5	0	0	0	1	0	0	7	1	1	1	4	7
OTU260	0	0	0	0	1	0	0	0	0	0	0	0	175	0	0	1	0	1	0	0	0	4	1	0	0	0	0	0	0	0	0	0	0	0	0	0	0	19	0	10	0	0	0	1	0	0	0	0	1
OTU261	0	9	6	1	2	3	0	9	37	8	6	6	2	0	0	9	4	11	0	2	6	2	2	2	0	0	1	3	6	3	17	28	0	1	0	3	1	1	0	0	3	0	1	1	2	3	1	1	0
OTU262	0	0	0	0	0	0	0	0	0	1	0	0	0	0	0	0	0	0	0	0	0	0	0	0	0	0	0	0	0	0	0	0	0	1	0	0	1	38	0	106	0	0	0	0	0	0	0	0	0
OTU263	0	0	0	21	0	0	0	0	0	0	0	0	0	67	0	0	0	0	0	0	0	0	0	0	0	0	0	0	0	0	0	1	0	0	0	0	0	42	0	0	0	6	0	0	0	0	0	0	0
OTU116	0	0	0	0	0	0	0	0	11	0	0	0	803	0	0	1	0	0	0	0	0	0	0	0	0	0	0	0	0	0	0	0	0	0	0	0	0	0	0	614	2	0	0	0	0	0	0	0	0
OTU117	0	0	5	0	3	0	0	0	279	2	0	0	1	0	0	0	0	149	0	0	30	2	0	0	0	0	0	6	0	0	0	1	0	16	0	198	0	0	0	108	0	0	0	1	0	2	0	0	0
OTU114	0	153	0	0	21	0	0	0	0	0	0	0	6	0	0	0	0	15	0	0	0	0	0	0	0	4	0	0	0	0	2	0	0	0	0	0	9	0	0	0	0	0	1	0	0	0	0	0	1
OTU115	0	0	0	0	73	0	0	2	10	2	1	1	1	0	0	1	2	7	0	0	2	0	0	0	2	0	1	1	5	0	4	0	1	2	0	4	1	0	0	0	2	0	0	3	0	0	1	0	2
OTU112	0	0	0	0	1	0	0	0	0	0	0	0	207	542	0	0	0	0	4	0	0	0	0	0	0	0	0	0	4	0	4	0	0	0	0	0	0	0	0	65	0	0	2	0	0	0	0	0	0
OTU113	5	6	2	0	2	2	0	2	76	53	0	2	6	0	0	10	0	0	1	0	0	469	17	0	0	13	1	70	2	0	1	104	0	1014	0	85	2	34	0	111	13	0	13	31	1	89	12	0	3
OTU110	22	181	1	8	22	0	68	35	33	23	0	9	5	1	1	0	0	0	0	90	0	0	30	0	0	4	40	16	3	47	30	6	1	23	1	16	3	2	4	38	0	19	4	0	0	0	20	0	6
OTU111	1	0	0	0	38	1	0	0	4	5	1	0	0	0	0	52	0	7	0	40	2	16	5	0	0	6	0	0	0	0	29	5	0	125	0	447	0	8	0	110	1	3	1	64	1	13	0	28	8
OTU118	0	5	0	0	1	0	0	0	0	1	0	0	43	0	0	0	0	9	0	0	2	2	0	0	1	0	0	823	14	0	7	1	0	0	0	0	0	0	0	14	1	0	0	0	3	1	0	0	5
OTU119	0	0	0	0	1	0	0	0	0	0	0	0	777	0	0	0	0	0	0	0	0	0	0	0	0	0	0	0	0	0	4	0	0	0	0	0	0	7	0	2	0	0	0	0	0	0	0	0	0
OTU286	1	0	1	1	1	0	0	0	32	2	2	0	0	0	0	0	3	17	0	0	1	0	1	2	0	0	0	9	0	0	0	0	0	0	0	0	1	0	0	0	0	0	1	19	1	1	0	0	2
OTU287	1	0	0	0	2	1	0	0	39	0	6	2	16	0	0	7	0	1	0	0	7	2	1	2	1	0	1	1	2	5	3	0	1	0	0	0	1	0	0	2	1	0	0	19	1	1	1	0	1
OTU284	1	0	0	0	0	0	0	0	0	3	0	0	0	0	0	0	0	0	0	0	0	0	0	0	0	0	0	0	0	0	0	2	0	14	0	27	0	6	0	16	0	0	0	1	0	6	2	0	0
OTU285	0	0	0	0	0	0	0	0	0	0	0	0	0	0	0	0	0	26	0	0	2	0	0	0	0	0	0	0	0	0	0	0	0	0	0	0	0	0	0	0	1	0	0	0	0	0	0	0	0
OTU282	0	22	0	0	2	0	0	0	0	4	0	0	2	0	0	0	0	0	0	0	0	1	1	0	0	0	0	3	0	0	0	3	0	42	0	0	0	8	0	13	1	1	0	5	0	1	0	0	1
OTU283	0	0	0	2	8	0	0	11	24	5	0	0	12	0	0	4	1	0	0	0	0	96	32	0	0	0	0	32	0	0	0	11	0	118	0	5	0	8	0	16	2	0	0	10	0	19	0	0	2
OTU280	0	0	4	1	3	3	0	0	0	0	0	5	1	0	1	3	0	52	0	1	0	5	1	6	0	0	0	0	0	6	0	0	0	0	0	0	0	0	0	0	1	1	0	0	3	0	20	0	6
OTU281	0	0	2	0	0	0	0	0	13	3	0	0	0	0	0	3	0	1	0	0	4	0	0	0	0	0	4	0	13	0	4	2	2	0	0	3	3	0	0	0	3	0	0	2	0	0	0	0	2
OTU288	0	0	1	0	2	0	0	0	5	0	2	0	90	0	0	9	3	9	1	0	0	3	0	2	0	0	0	11	12	0	3	3	0	0	0	0	1	0	0	8	0	0	0	6	0	0	0	0	0
OTU289	0	0	0	0	0	0	0	1	3	15	0	0	0	0	0	0	0	0	0	0	0	0	0	0	7	0	0	0	0	0	0	0	0	0	0	0	4	0	0	0	0	0	0	0	0	0	0	0	0
OTU1671	0	0	0	0	0	0	0	0	0	0	0	0	0	0	0	0	0	0	0	0	0	0	0	0	0	0	0	0	0	0	0	0	0	0	0	0	0	0	0	0	0	0	0	0	0	0	0	0	0
OTU1670	0	0	0	0	0	0	0	0	0	0	2	0	0	0	0	0	0	0	0	0	0	0	0	0	0	0	0	0	0	0	0	0	0	0	0	0	0	0	0	0	0	0	0	0	0	0	0	0	0
OTU1673	0	0	0	0	0	0	0	0	0	0	0	0	0	0	0	0	0	0	0	0	3	0	0	0	0	0	0	0	0	0	0	0	0	0	0	0	0	0	0	0	0	0	0	0	0	0	0	0	0
OTU1672	0	0	0	0	0	0	0	0	0	0	0	0	0	0	0	0	0	0	0	0	0	0	0	0	0	0	0	0	0	0	0	0	0	0	0	1	0	0	0	0	0	0	0	0	0	0	0	0	0
OTU1675	0	0	0	0	0	0	0	0	0	0	0	0	0	0	0	0	0	2	0	0	0	0	0	0	0	0	0	0	0	0	0	0	0	0	0	0	0	0	0	0	0	0	0	1	0	0	0	0	0
OTU1674	0	0	0	0	0	0	0	0	0	0	0	0	0	0	0	0	0	0	0	0	0	0	0	0	0	0	0	0	0	0	2	0	0	0	0	0	0	0	0	0	0	0	0	0	0	0	0	0	0
OTU1677	0	0	0	0	0	0	0	0	0	0	0	0	0	0	0	0	0	0	0	0	0	0	0	0	0	0	0	0	0	0	0	0	0	0	0	0	0	0	0	0	0	0	0	0	0	0	0	0	0
OTU1676	0	0	0	0	0	0	0	0	0	0	1	0	0	0	0	5	0	0	0	0	1	0	0	0	0	0	0	0	2	0	4	0	0	0	0	0	0	0	0	0	0	0	0	0	0	0	0	0	1
OTU1679	0	0	0	0	0	0	0	0	0	0	0	0	0	0	0	0	0	0	0	0	0	0	0	0	0	0	0	0	0	0	3	0	0	0	0	0	0	0	0	0	0	0	0	0	0	0	0	0	0
OTU1678	0	0	0	0	0	0	0	0	0	0	0	0	0	0	0	0	0	0	0	0	0	0	0	0	0	0	0	0	0	0	0	0	0	0	0	0	0	0	0	0	0	0	1	0	0	0	0	0	0
OTU840	0	0	1	0	0	0	0	0	0	0	1	0	0	0	0	0	0	0	0	0	0	0	0	0	0	0	0	2	0	0	1	0	0	0	0	0	0	0	0	0	0	0	0	0	0	0	0	0	0
OTU841	0	0	0	0	0	0	1	0	0	0	0	0	0	0	0	0	0	6	0	0	2	0	0	0	0	0	0	0	1	0	0	0	0	0	0	0	0	0	0	0	0	0	0	0	0	0	0	0	0
OTU842	0	0	0	0	0	0	0	0	0	0	0	0	0	0	0	0	0	0	0	0	0	0	0	0	0	0	0	0	0	0	0	0	0	0	0	0	0	0	0	0	0	0	0	1	0	0	0	0	0
OTU843	0	0	0	0	0	0	0	0	4	0	0	0	0	0	0	0	0	0	0	0	1	0	0	0	0	0	0	0	0	0	0	0	0	0	0	0	0	0	0	0	0	0	0	0	0	0	0	0	0
OTU844	0	0	0	0	0	0	0	0	3	2	1	0	0	0	0	0	0	1	0	0	0	0	0	0	0	0	0	0	2	0	0	0	0	0	0	0	0	0	0	0	0	0	0	0	0	0	0	0	0
OTU845	0	0	0	0	0	0	0	0	0	0	0	0	0	0	0	0	0	0	0	0	0	0	0	0	0	0	0	0	0	0	0	0	0	0	0	0	0	0	0	0	0	0	0	0	0	0	0	0	0
OTU846	0	52	0	0	2	0	3	0	0	0	0	1	3	0	0	0	0	0	0	15	0	0	2	0	0	0	5	0	0	6	0	2	0	2	0	0	0	0	0	3	0	1	0	0	0	0	0	0	0
OTU847	0	0	0	0	0	0	0	0	0	0	0	0	0	0	0	1	0	0	0	0	0	0	0	0	0	0	0	0	0	0	0	0	0	1	0	0	0	0	0	0	1	0	0	0	0	0	0	0	0
OTU848	0	0	0	0	0	0	0	0	0	1	0	0	0	0	0	0	0	0	0	2	0	0	1	0	0	0	3	0	0	1	0	0	0	0	0	1	0	0	0	0	0	0	1	0	0	0	1	0	0
OTU849	0	0	0	0	0	0	0	0	7	0	0	1	0	0	0	0	0	0	0	0	2	0	0	0	0	0	0	0	0	0	0	0	0	0	0	0	0	0	0	0	0	0	0	0	0	0	0	0	0
OTU1240	0	6	1	0	2	0	0	0	0	2	3	0	0	0	0	2	0	0	0	0	9	0	0	0	1	0	0	0	0	0	0	0	1	1	0	10	5	0	0	0	3	0	0	0	0	4	0	0	1
OTU1241	0	0	0	0	0	0	0	0	0	0	0	0	0	0	0	0	0	0	0	0	0	0	0	0	0	0	0	0	0	0	0	0	0	0	0	0	0	0	0	0	0	0	0	0	0	0	0	0	0
OTU1242	0	0	0	0	0	0	0	0	0	0	0	0	0	0	0	0	0	4	0	0	0	0	0	0	0	0	0	0	0	0	0	0	0	0	0	0	0	0	0	0	0	0	0	0	0	0	0	0	0
OTU1243	0	0	0	0	0	0	0	0	0	0	0	0	0	0	0	0	0	0	1	12	0	0	0	0	0	0	0	0	0	0	0	1	0	0	0	0	0	0	0	0	0	0	0	0	0	0	0	0	0
OTU1244	0	0	0	0	0	0	2	0	0	0	0	2	0	0	0	3	3	2	0	0	0	1	0	0	0	0	0	1	0	1	0	0	0	0	0	0	0	0	0	0	0	1	0	0	0	0	2	0	3
OTU1245	0	0	0	0	0	0	0	0	4	0	0	0	0	0	0	0	0	0	0	0	0	0	0	0	0	0	0	0	0	0	0	0	0	0	0	0	0	0	0	0	0	0	0	0	0	0	0	0	0
OTU1246	0	0	0	0	0	0	0	0	0	0	0	0	0	0	0	0	0	0	0	0	0	0	0	0	0	0	2	0	0	0	0	4	0	0	0	0	0	0	0	0	0	0	0	0	0	0	0	0	0
OTU1247	0	0	0	0	0	0	0	0	0	0	0	0	0	0	0	3	0	0	0	0	0	0	0	0	0	0	0	0	0	0	0	0	0	0	0	0	5	0	0	0	1	0	0	0	0	0	0	0	2
OTU1248	0	4	0	0	0	0	0	0	0	0	0	0	0	0	0	0	0	0	0	0	0	0	0	0	0	0	0	0	0	0	0	0	0	0	0	0	0	0	0	0	0	0	0	0	0	0	0	0	0
OTU1249	0	0	0	0	0	0	0	0	0	0	0	0	1	0	0	0	0	0	0	0	0	0	0	0	0	0	0	0	0	0	1	0	0	0	0	0	0	0	0	0	0	0	0	0	0	0	0	0	0
OTU1482	0	0	0	0	0	0	0	0	0	0	0	0	0	0	0	0	0	0	0	0	0	0	0	0	0	0	0	0	0	0	0	0	0	0	0	0	0	0	0	0	0	0	0	3	0	0	0	0	0
OTU1483	0	0	0	0	0	0	0	0	0	0	0	0	0	0	0	0	0	0	0	0	0	0	0	0	0	0	0	0	0	0	0	0	0	0	0	0	0	0	0	0	0	0	0	0	0	0	0	0	0
OTU1480	0	0	0	0	0	0	0	0	0	0	0	0	0	0	0	0	0	1	0	1	0	0	0	0	0	0	0	0	0	0	0	0	0	0	0	0	1	0	0	0	0	0	0	0	0	0	0	0	0
OTU1481	0	0	0	0	0	0	0	0	0	0	0	0	0	0	0	0	0	0	0	0	0	0	0	0	0	0	0	0	0	0	0	0	0	0	0	0	0	0	0	0	0	0	0	0	0	0	0	0	0
OTU1486	0	0	0	0	0	0	0	0	0	0	0	0	0	0	0	0	0	1	0	0	0	1	0	0	0	0	0	0	0	0	0	0	0	0	0	0	0	0	0	0	0	0	0	0	0	0	0	0	0
OTU1487	0	0	0	0	0	0	0	0	0	0	0	0	0	0	0	0	0	0	0	0	0	0	0	0	0	0	0	0	0	0	0	0	0	0	0	0	0	0	0	0	0	0	0	0	0	0	0	0	0
OTU1484	0	0	0	0	0	0	0	0	0	0	0	0	0	0	0	0	0	0	0	0	0	0	0	0	0	0	0	0	0	0	0	0	0	0	0	0	0	0	0	0	0	0	0	0	0	0	0	0	0
OTU1485	0	0	0	0	0	0	0	0	0	0	0	0	0	0	0	0	0	0	0	0	0	0	0	0	0	0	0	0	0	0	0	0	0	0	0	7	0	0	0	0	0	0	0	1	0	0	0	0	0
OTU1488	0	0	0	0	0	0	0	0	0	0	0	0	0	0	0	0	0	0	0	0	0	0	0	0	0	0	0	0	0	0	0	0	0	0	0	0	0	0	0	0	0	0	0	0	0	0	0	1	0
OTU1489	0	0	0	0	0	0	0	0	0	0	0	0	0	1	0	0	0	0	0	0	0	0	0	0	0	0	0	0	0	0	0	0	0	0	0	0	0	0	0	0	0	0	0	0	0	0	0	0	0
OTU463	0	0	4	0	0	0	0	0	13	1	5	0	0	0	0	1	0	3	0	0	2	1	0	0	0	0	2	0	3	1	0	3	1	0	0	0	2	0	0	0	3	1	0	4	0	1	0	0	2
OTU1068	0	0	0	0	12	0	0	0	0	0	0	0	16	0	0	2	0	0	0	0	0	0	0	0	0	0	0	0	0	0	0	0	0	0	0	0	0	0	0	0	2	0	1	0	0	0	0	0	0
OTU1069	0	0	0	0	0	0	0	0	7	1	1	0	0	0	0	1	0	2	0	0	0	0	0	0	0	0	0	0	0	0	0	0	0	0	0	0	0	0	0	0	1	0	0	1	1	0	0	0	0
OTU1060	0	0	0	0	0	0	0	0	5	0	0	0	0	0	0	0	0	0	0	0	0	0	0	0	0	0	0	0	0	0	0	0	0	0	0	0	0	0	0	0	0	0	0	0	0	0	0	0	0
OTU1061	0	0	0	0	0	0	1	0	0	0	0	0	0	0	0	0	0	4	0	0	0	0	0	0	0	0	0	0	0	0	0	0	0	0	0	0	0	0	0	0	0	0	0	0	0	0	0	0	0
OTU1062	0	0	0	0	0	0	0	0	4	0	0	0	0	0	0	0	0	0	0	0	2	0	0	0	0	0	0	0	0	0	0	0	0	0	0	0	0	0	0	0	0	0	0	0	0	0	0	0	0
OTU1063	0	0	0	0	0	0	0	0	0	0	0	0	0	0	0	0	0	0	0	0	0	0	0	0	0	0	0	0	0	0	0	0	0	0	0	0	0	0	0	0	0	0	0	0	0	0	0	0	0
OTU1064	0	0	0	0	0	0	0	0	0	0	0	0	0	0	0	0	0	0	0	0	0	0	0	0	0	0	0	0	0	0	0	0	0	0	0	0	0	0	0	0	0	0	0	0	0	0	0	0	0
OTU1065	0	0	0	0	0	0	0	0	6	0	0	0	0	0	0	0	0	0	0	0	0	0	0	0	0	0	0	0	0	0	0	0	0	0	0	0	0	0	0	0	0	0	0	0	0	0	0	0	0
OTU1066	0	17	0	0	0	0	2	0	0	1	0	0	0	0	0	0	0	0	2	2	0	0	0	0	0	0	1	0	0	1	0	0	0	0	0	0	0	0	0	3	0	0	0	0	0	0	4	0	0
OTU1067	0	0	0	0	0	0	0	0	0	0	0	0	0	0	0	0	0	0	0	0	0	0	0	0	0	0	0	0	0	0	0	0	0	0	0	0	0	0	0	0	0	0	0	0	0	0	0	0	0
OTU1680	0	0	0	0	0	0	0	0	0	0	0	0	0	0	0	0	0	0	0	0	0	0	0	0	0	0	0	0	0	0	0	0	0	0	0	0	0	0	0	0	0	0	0	0	0	0	0	0	0
OTU61	0	0	0	0	0	0	0	0	2	0	0	0	0	0	0	0	0	0	0	0	0	0	0	0	0	0	0	0	0	0	0	0	0	0	0	0	0	0	3059	0	0	0	0	0	0	0	0	0	0
OTU60	0	0	0	1160	0	0	943	0	0	2	0	0	155	661	0	0	1	0	2	0	0	1	1	0	0	0	0	0	1	0	0	3	0	0	0	0	1	46	0	518	0	0	1	2	0	0	0	0	0
OTU63	0	0	0	0	377	0	321	2	3	1	2	3	6	0	0	4	0	1218	0	6	3	0	1	1	0	0	1	11	0	0	7	5	0	7	85	1	0	19	0	61	1	0	0	11	0	12	0	0	0
OTU62	0	0	1	0	3	0	0	63	0	0	0	1	0	0	3	0	1	0	0	0	0	32	0	2	0	0	0	1	12	0	2	62	0	439	0	1	2	0	2252	0	0	245	2	1	0	0	0	0	2
OTU65	0	0	0	0	1	1	3	0	10	5	1	1	0	0	0	3	2	2496	0	4	7	0	0	1	0	0	0	0	3	0	2	3	1	1	0	1	1	0	0	0	0	0	0	0	0	7	0	0	5
OTU64	0	26	0	246	117	0	0	19	28	12	1	1	0	0	0	5	1	1	1	0	9	9	0	0	0	2	1	0	11	0	3	103	0	489	6	41	18	391	959	15	36	4323	6	6	0	20	0	2	3
OTU67	3	0	7	0	14	1	0	8	408	33	3	0	1	0	0	14	0	37	5	12	8	30	20	0	0	17	2	167	1	0	0	25	0	264	0	237	1	392	0	1244	20	2	14	161	5	25	4	0	20
OTU66	0	0	11	0	87	150	0	0	21	181	0	0	0	0	0	14	0	0	1	0	1	413	0	0	324	0	0	1	1997	0	0	105	0	6	0	0	1	322	0	0	701	8	0	3	0	162	0	0	0
OTU69	0	0	0	0	0	0	0	0	0	1	0	0	0	2423	0	0	0	0	0	0	0	2	0	0	0	0	0	0	5	0	0	0	0	0	0	0	0	239	0	0	0	0	0	0	0	0	0	0	0
OTU68	2	0	0	0	188	0	1	4	0	8	3	0	1	0	0	3	0	3	0	6	5	3	167	0	0	1	0	54	0	0	5	5	0	109	0	53	1	4	0	112	4	0	1	139	0	10	0	0	1
OTU1114	0	0	0	0	0	0	0	0	0	0	0	0	0	0	0	0	0	0	0	0	0	0	0	0	0	0	0	0	0	0	0	0	0	0	0	0	0	0	0	0	0	0	0	0	0	0	0	0	0
OTU1115	0	0	0	0	0	0	1	0	0	0	0	0	0	0	0	0	0	1	0	0	0	0	0	0	0	0	0	0	0	0	0	0	0	0	0	0	0	0	0	0	0	0	0	0	0	0	0	0	0
OTU1116	0	0	0	0	0	0	0	0	0	0	0	0	0	0	0	0	0	1	0	0	0	0	0	0	0	0	0	0	0	0	0	0	0	0	0	1	0	0	0	0	0	0	0	0	0	0	0	0	0
OTU1117	0	0	0	0	0	0	0	0	0	0	0	0	0	0	0	2	0	0	0	0	0	0	0	0	0	0	0	0	1	0	0	0	0	0	0	0	0	0	0	0	0	0	0	0	0	0	0	0	0
OTU1110	0	0	0	0	0	0	0	0	0	0	0	1	0	0	0	0	0	0	0	0	0	0	0	0	1	0	0	3	0	0	0	0	0	0	0	0	0	0	0	0	0	0	0	0	0	0	0	0	0
OTU1111	0	0	0	0	0	0	0	0	4	0	0	0	0	0	0	0	0	0	0	0	0	0	0	0	0	0	0	0	0	0	0	0	0	0	0	0	0	0	0	0	0	0	0	0	0	0	0	0	0
OTU1112	0	2	0	0	1	0	1	0	0	0	0	0	0	0	0	0	0	0	0	1	0	0	0	0	0	0	1	0	0	0	0	1	0	0	0	0	0	0	0	0	0	0	0	0	0	0	1	0	0
OTU1113	0	0	0	0	0	0	0	0	0	0	0	0	0	0	0	0	0	0	0	0	0	0	0	0	0	0	0	0	0	0	0	0	0	0	0	0	0	0	0	0	0	0	4	0	0	0	0	0	0
OTU1118	0	0	0	0	0	0	0	0	4	0	0	0	0	0	0	0	0	0	0	0	0	0	0	0	0	0	0	0	0	0	0	0	0	0	0	0	0	0	0	0	0	0	0	0	0	0	0	0	0
OTU1119	0	0	0	0	0	0	0	0	4	0	0	0	0	0	0	0	0	0	0	0	0	0	0	0	0	0	0	0	0	0	0	0	0	0	0	0	0	0	0	0	0	0	0	0	0	0	0	0	0
OTU1806	0	0	0	0	0	0	0	0	0	0	0	0	0	0	0	1	0	0	0	0	0	0	0	0	0	0	0	0	0	0	0	0	0	0	0	0	0	0	0	0	0	0	0	0	0	0	0	0	1
OTU1807	0	0	0	0	0	0	0	0	0	0	0	0	0	0	0	0	0	5	0	0	0	0	0	0	1	0	0	0	0	0	0	0	0	0	0	0	2	0	0	0	0	0	0	0	0	0	0	0	0
OTU1804	0	0	0	0	1	0	0	0	0	0	0	0	0	0	0	0	0	2	0	0	0	0	1	0	0	0	0	0	0	0	0	0	0	0	0	0	0	0	0	0	0	0	0	0	0	0	0	0	0
OTU1805	0	0	0	0	0	0	0	0	0	0	0	0	0	0	0	0	0	0	0	0	0	0	0	0	3	0	0	0	0	0	0	0	0	0	0	0	2	0	0	0	0	0	0	0	0	0	0	0	0
OTU1802	0	0	0	0	0	0	0	0	2	0	0	0	0	0	0	0	0	0	0	0	0	0	0	0	0	0	0	0	0	0	0	0	0	0	0	0	0	0	0	0	0	0	0	0	0	0	0	0	0
OTU1803	0	0	0	0	4	0	0	0	9	0	0	0	0	0	0	0	0	0	0	0	9	0	0	0	0	0	0	0	0	0	4	0	1	0	0	0	0	0	0	0	1	0	0	3	0	0	0	0	1
OTU1800	0	0	0	0	0	0	0	0	0	0	0	0	0	0	0	0	0	0	0	0	0	0	0	0	0	0	0	0	0	0	1	0	0	0	0	0	0	0	0	0	0	0	0	0	0	0	0	0	0
OTU1801	0	0	0	0	0	0	0	0	2	0	0	0	0	0	0	0	0	0	0	0	0	0	0	0	0	0	0	0	0	0	0	0	0	0	0	0	0	0	0	0	0	0	0	0	0	0	0	0	0
OTU1808	0	0	0	0	0	0	0	0	0	0	0	0	0	0	0	0	0	0	0	0	0	0	0	0	0	0	0	0	0	0	0	0	0	0	0	0	0	0	0	0	0	0	0	0	0	0	0	0	0
OTU1809	0	0	0	0	0	0	0	2	0	0	0	0	0	0	0	0	0	0	0	0	0	0	0	0	0	0	0	0	0	0	0	0	0	0	0	0	0	0	0	0	0	1	0	0	0	0	0	0	0
OTU471	0	0	0	0	0	0	0	0	21	1	1	2	0	0	0	0	1	1	0	0	0	1	0	1	1	0	0	0	0	0	5	0	1	0	0	0	0	0	0	0	2	0	0	1	0	0	6	0	0
OTU470	0	0	0	0	0	0	0	0	0	0	0	0	0	0	0	0	0	0	0	0	0	0	0	0	0	0	0	0	0	0	0	0	0	0	0	0	0	0	0	0	0	0	0	0	0	0	0	0	0
OTU473	0	0	0	0	0	0	0	0	42	0	0	0	0	0	0	0	0	0	0	0	0	1	2	0	0	0	0	0	0	0	0	4	0	25	0	0	0	1	0	0	0	0	0	2	0	7	0	0	0
OTU472	0	0	2	0	0	0	0	0	0	0	1	0	0	0	0	0	0	0	0	0	26	0	0	0	0	0	0	0	0	0	4	0	0	0	0	0	0	0	0	1	0	0	0	0	0	0	0	0	0
OTU475	0	0	0	0	0	0	0	0	0	1	0	0	0	0	0	0	0	0	0	0	0	0	0	0	0	0	0	0	0	0	0	1	0	0	0	0	0	7	0	20	0	0	0	0	0	0	0	0	0
OTU474	0	0	0	0	0	0	0	0	0	0	1	0	0	0	0	0	0	0	0	0	0	0	0	0	0	0	0	0	0	0	0	0	0	0	0	0	0	0	0	0	0	0	0	0	0	0	0	0	0
OTU477	0	0	0	0	0	0	1	0	12	1	1	0	0	0	0	0	0	11	0	0	0	0	0	0	0	0	0	0	0	2	7	6	0	0	0	3	3	0	0	0	0	0	3	2	0	0	5	0	0
OTU476	2	0	0	0	0	0	0	0	6	0	0	4	0	0	0	0	0	0	0	0	0	0	0	0	0	0	0	0	0	0	0	0	0	0	0	0	0	0	0	0	0	0	0	0	0	0	0	0	0
OTU479	0	0	0	0	0	0	0	0	18	0	0	0	0	0	0	0	0	0	0	0	0	0	0	0	0	0	0	0	0	0	0	2	0	9	0	0	0	0	0	0	0	0	0	1	0	0	0	0	0
OTU478	0	13	0	0	0	0	1	11	0	0	0	0	0	0	0	0	0	0	0	1	0	0	0	0	0	0	1	5	0	1	0	0	0	0	0	2	1	0	0	0	0	0	0	0	0	0	0	0	0
OTU619	2	0	0	1	4	0	0	2	6	7	0	0	1	0	0	1	0	0	0	3	0	10	3	0	0	4	0	13	0	0	0	10	0	52	0	33	0	33	0	45	1	0	0	17	0	30	6	0	0
OTU618	0	0	0	0	0	0	0	0	13	0	0	0	0	0	0	0	0	0	0	0	0	0	0	0	0	0	0	0	0	0	0	0	0	0	0	0	0	0	0	0	0	0	0	0	0	0	0	0	0
OTU1681	0	0	0	0	0	0	0	0	0	1	2	0	0	0	0	1	0	0	0	0	0	0	0	0	1	0	0	0	2	0	1	1	0	0	0	0	1	0	0	0	0	0	0	0	0	0	0	0	0
OTU611	0	0	0	0	0	0	0	0	0	0	0	0	0	0	0	0	0	0	0	0	0	2	0	0	0	1	0	0	0	0	0	0	0	0	0	0	0	0	0	0	1	0	0	0	0	0	0	0	0
OTU610	0	0	0	0	0	0	0	0	16	0	0	0	0	0	0	1	0	1	0	0	0	0	0	0	1	0	0	0	0	0	0	1	0	1	0	0	1	0	0	0	0	0	0	0	1	0	2	0	0
OTU613	0	0	0	0	0	0	0	0	0	0	0	0	0	0	0	0	0	0	0	0	0	0	0	0	0	0	0	0	0	0	0	0	0	0	0	0	0	0	0	5	0	0	0	0	0	0	0	0	0
OTU612	0	0	0	0	0	0	0	0	15	0	0	0	0	0	0	0	0	0	0	0	0	0	0	0	0	0	0	0	0	0	0	0	0	0	0	0	0	0	0	0	0	0	0	0	0	0	0	0	0
OTU615	0	8	0	0	0	0	0	0	0	0	1	0	0	0	0	1	1	2	0	0	6	0	0	0	1	0	3	0	2	0	0	0	0	0	0	0	0	0	0	0	0	0	0	10	0	0	0	0	2
OTU614	0	0	0	0	1	0	0	0	0	0	0	0	0	0	0	1	0	1	1	0	0	0	0	0	0	0	0	0	0	0	3	0	0	0	0	0	0	0	0	0	0	0	0	0	0	0	0	0	0
OTU617	0	0	0	0	1	0	0	0	15	0	1	0	0	0	0	0	0	1	1	0	0	0	0	0	0	0	0	0	0	0	0	0	0	0	0	0	0	0	0	0	0	0	0	0	0	0	0	0	0
OTU616	0	28	0	0	1	0	11	1	0	0	0	0	0	0	0	0	0	0	0	13	0	0	1	0	0	0	2	0	0	16	0	0	0	0	0	0	0	0	0	1	0	0	1	0	0	0	4	0	0
OTU486	0	0	0	2	1	0	0	0	0	0	0	0	7	10	0	0	0	0	0	0	0	0	0	0	0	0	0	0	0	0	0	0	0	2	0	0	0	6	0	5	0	0	0	0	0	0	0	0	0
OTU487	0	0	0	0	0	1	0	0	0	0	0	0	0	0	0	0	0	1	0	0	0	0	1	5	4	0	0	0	0	0	0	0	0	0	0	0	0	0	0	0	0	0	0	0	0	0	11	0	0
OTU488	0	0	0	0	0	0	0	0	16	4	0	1	0	0	0	0	1	0	0	0	0	1	0	0	0	0	0	0	1	0	0	0	0	1	0	6	0	0	0	0	0	0	0	1	0	0	0	0	0
OTU279	0	0	0	0	0	0	0	1	0	3	0	0	0	0	0	2	1	0	0	0	0	0	0	0	0	0	0	0	0	0	1	1	0	0	0	0	0	0	0	0	0	0	0	0	0	5	0	0	0
OTU278	0	0	1	0	1	0	0	1	50	1	3	2	0	0	0	1	1	4	1	0	7	0	0	0	1	0	2	0	2	0	0	3	2	0	0	9	3	0	0	0	2	0	0	4	1	3	0	1	5
OTU489	0	0	0	0	0	0	0	0	0	0	0	0	0	0	0	5	0	1	0	0	0	1	0	0	0	1	0	0	0	0	0	0	0	5	0	13	0	6	0	4	0	1	1	0	1	0	0	0	0
OTU273	0	0	3	0	1	1	0	0	0	0	5	0	1	0	0	0	0	24	1	0	0	0	0	0	1	0	0	0	0	6	10	1	0	0	0	6	1	0	0	0	0	0	1	5	0	0	0	0	0
OTU272	0	0	0	0	0	0	0	0	0	0	0	0	0	0	0	0	0	0	0	0	0	0	0	0	0	0	0	0	0	0	0	0	0	4	0	0	0	33	0	94	0	0	1	0	0	1	0	0	0
OTU271	0	0	2	0	0	0	0	0	0	0	0	0	39	0	0	1	0	0	0	0	0	0	0	0	0	0	0	0	0	0	0	5	0	0	0	0	0	30	0	21	0	0	0	0	0	0	0	0	0
OTU270	0	0	0	0	0	0	0	0	0	0	0	0	127	0	0	0	0	0	0	0	0	0	0	0	0	0	0	0	0	0	0	0	0	0	0	0	0	0	0	0	0	0	0	1	0	0	0	0	0
OTU277	0	0	0	4	2	0	0	0	0	1	0	0	42	558	0	0	0	0	0	0	0	1	0	0	0	0	0	0	0	0	0	0	0	0	0	0	0	10	0	43	0	0	0	0	0	0	0	0	0
OTU276	0	0	0	0	0	0	0	0	0	0	0	0	114	0	0	1	1	1	0	0	0	1	0	0	0	0	0	0	0	0	0	1	0	0	0	0	0	0	0	115	0	0	0	0	0	0	0	0	1
OTU275	0	0	0	0	0	0	0	0	0	0	0	0	0	0	0	4	0	0	0	0	0	0	0	0	0	0	0	0	0	3	0	2	0	12	0	0	0	28	0	45	0	0	0	8	0	0	0	0	0
OTU274	0	0	0	1	0	0	0	0	0	0	1	0	2	0	0	0	0	0	0	0	0	0	11	0	0	0	0	0	0	0	0	1	0	3	0	1	0	52	0	12	0	0	0	2	0	0	0	0	0
OTU105	0	0	0	0	0	0	0	0	0	0	0	0	367	0	0	0	0	0	0	0	0	1	0	0	0	0	0	0	0	0	0	9	0	0	0	0	1	775	0	167	1	0	0	3	0	1	0	0	0
OTU104	3	153	20	1	14	11	29	23	9	9	17	23	3	2	0	0	0	330	5	32	0	25	11	19	4	0	2	3	28	31	217	38	0	33	0	61	9	0	4	14	0	7	43	48	9	2	31	0	5
OTU107	1	5	3	0	2	2	1	5	48	1	2	1	1	0	0	1195	1	7	0	1	16	8	0	1	2	0	2	0	1	1	9	3	0	0	0	5	35	1	1	0	4	0	12	6	1	2	3	0	2
OTU106	1	4	0	58	16	0	0	2	45	13	0	0	30	362	0	6	0	4	1	0	1	28	53	0	0	0	0	94	2	18	0	18	0	85	0	66	2	64	0	262	5	0	2	24	1	11	2	0	0
OTU101	0	0	0	0	0	0	0	0	0	0	0	0	0	0	0	0	0	0	0	0	0	0	0	0	0	0	0	0	0	0	0	0	0	0	0	0	0	0	0	0	0	0	0	0	0	0	0	0	0
OTU100	0	0	75	6	19	14	92	0	0	0	1	31	6	6	0	4	5	894	2	42	0	64	15	20	24	0	0	3	0	42	0	2	0	0	0	0	0	0	0	3	0	23	0	0	14	0	144	0	7
OTU103	0	0	0	0	0	0	0	0	0	0	0	0	0	0	0	0	0	0	0	0	0	0	0	0	0	0	0	0	0	0	0	0	0	0	0	0	1	0	976	0	0	0	0	0	0	0	0	0	0
OTU102	12	72	6	15	14	0	20	17	182	5	4	7	8	2	17	17	8	1	6	108	26	0	7	3	0	30	18	12	2	35	32	7	15	2	5	30	2	8	14	9	1	4	8	3	1	4	32	0	33
OTU109	0	0	1	0	0	0	0	0	0	0	0	0	62	0	0	0	2	0	0	0	0	0	4	0	0	0	0	0	0	0	0	4	0	4	0	0	0	27	0	971	0	0	0	12	0	0	0	0	1
OTU108	0	19	1	0	2	0	0	6	5	12	19	5	2	0	0	292	0	7	2	0	26	115	1	0	2	0	1	2	5	1	5	2	0	2	0	5	4	0	0	2	1	0	23	6	1	2	359	0	1
OTU295	0	0	0	0	0	0	0	0	0	0	0	0	52	0	0	0	0	0	0	0	0	0	0	0	0	0	0	0	0	0	0	0	0	0	0	0	0	23	0	0	0	0	0	2	0	0	0	0	0
OTU294	3	0	0	0	12	0	0	2	34	22	1	0	0	0	0	5	0	4	0	4	17	25	39	0	0	2	0	250	0	0	3	13	0	156	0	146	2	46	0	425	6	0	0	73	0	16	5	0	2
OTU297	0	0	0	0	0	0	0	0	0	3	0	0	0	0	0	1	0	1	1	0	0	0	0	0	0	0	0	0	0	0	0	1	0	0	0	0	2	0	0	0	0	0	0	0	0	0	0	0	0
OTU296	0	0	0	0	0	0	0	0	0	0	0	0	0	0	0	0	0	0	0	0	0	0	1	0	0	0	0	14	0	0	0	0	0	31	0	10	0	3	0	34	0	0	0	2	0	0	0	0	1
OTU291	0	0	0	0	2	0	0	0	5	0	0	0	0	22	0	0	1	0	0	0	0	0	2	0	0	0	0	6	0	0	0	1	0	0	0	0	0	50	0	43	0	0	1	2	0	5	0	0	0
OTU290	0	0	0	11	0	0	0	2	0	0	0	0	1	0	0	1	0	0	0	0	0	0	0	0	0	0	0	0	0	10	0	5	0	0	0	0	0	35	0	44	0	0	0	4	1	1	0	0	0
OTU293	0	0	0	0	0	0	0	0	0	3	0	0	91	0	0	2	0	0	0	0	0	1	49	0	0	0	0	0	0	0	0	8	0	3	0	0	1	24	0	23	0	0	0	0	0	4	0	0	0
OTU292	0	0	0	5	0	0	0	0	0	0	1	0	74	0	0	0	0	0	0	0	0	0	0	0	1	1	0	5	0	0	1	0	1	2	0	0	0	0	0	2	2	0	0	1	0	0	2	0	0
OTU299	0	0	0	0	1	0	0	0	5	1	0	0	85	0	0	0	0	0	0	1	0	2	13	0	0	0	0	2	0	0	0	1	0	2	0	0	1	35	0	41	0	0	0	4	0	0	0	0	0
OTU298	0	0	0	0	0	0	0	0	0	0	0	0	0	0	0	0	0	0	0	0	0	0	0	0	0	0	0	0	0	0	0	0	0	0	0	0	0	0	0	0	0	0	0	1	0	0	0	0	0
OTU1668	0	0	0	0	0	0	0	0	0	0	0	0	0	0	0	3	0	0	0	0	0	0	0	0	0	0	0	0	0	0	0	0	0	0	0	0	0	0	0	0	0	0	0	0	0	0	0	0	0
OTU1669	0	0	0	0	0	0	0	0	0	0	0	0	0	0	0	0	0	0	0	0	0	0	0	0	0	0	0	0	0	0	0	0	0	0	0	0	0	0	0	0	0	0	0	0	0	0	0	0	0
OTU1666	0	0	0	0	0	0	3	0	0	0	0	0	0	0	0	0	0	0	0	0	0	0	0	0	0	0	0	0	0	0	0	0	0	0	0	0	0	0	0	0	0	0	0	0	0	0	0	0	0
OTU1667	0	0	0	0	0	0	0	0	0	1	2	0	0	0	0	0	0	0	0	0	1	0	0	0	0	0	1	0	1	0	0	1	0	0	0	0	1	0	0	0	0	0	0	0	0	0	0	0	2
OTU1664	0	0	0	0	0	0	0	0	0	0	1	0	0	0	0	0	0	0	0	0	0	0	0	0	0	0	0	0	0	0	0	0	0	0	0	0	0	0	0	0	0	0	0	0	0	0	0	0	2
OTU1665	0	0	1	0	0	0	0	0	0	0	0	0	0	0	0	0	0	0	0	0	0	0	0	0	0	0	0	0	0	0	0	0	0	0	0	0	0	0	0	0	0	0	0	0	0	0	0	0	0
OTU1662	0	0	0	0	0	0	0	0	0	0	0	0	0	0	0	0	0	0	0	0	2	0	0	0	0	0	0	0	0	0	0	0	0	0	0	0	0	0	0	0	0	0	0	0	0	0	0	0	0
OTU1663	0	0	0	0	0	0	0	0	0	0	0	0	0	0	0	0	0	0	0	0	2	0	0	0	0	0	0	0	0	0	0	0	0	0	0	0	0	0	0	0	0	0	0	0	0	0	0	0	0
OTU1660	0	0	0	0	0	0	0	0	0	0	0	0	0	0	0	0	0	0	0	0	0	0	0	0	0	0	0	0	0	0	0	0	0	0	0	0	0	0	0	0	0	0	0	0	0	0	0	1	0
OTU1661	0	0	0	0	0	0	0	0	0	0	0	1	0	0	0	0	0	0	0	0	0	0	0	0	0	0	0	0	0	0	0	0	0	0	0	0	0	0	0	0	0	0	0	0	0	0	0	0	0
OTU859	0	0	0	0	0	0	0	0	2	0	0	0	0	0	0	0	0	0	0	0	0	0	0	0	0	0	0	0	0	0	0	0	0	0	0	0	0	0	0	0	0	0	0	0	0	0	0	0	1
OTU858	0	0	0	0	0	0	0	0	0	0	1	0	0	0	0	0	0	1	1	0	0	0	0	0	0	0	0	0	0	0	0	0	0	1	0	0	0	1	0	0	0	0	0	3	0	1	2	0	0
OTU857	0	0	0	0	0	0	1	0	0	0	1	0	0	0	0	0	0	0	0	0	0	1	0	0	0	0	0	0	0	0	5	0	0	0	0	0	0	0	0	0	0	0	0	0	0	0	0	0	0
OTU856	37	1728	1	0	0	1	0	0	0	0	0	0	0	0	0	0	0	1	0	0	0	0	0	0	0	28	0	0	0	0	0	0	0	0	0	0	1	0	0	0	0	0	0	0	0	0	0	0	0
OTU855	0	0	0	0	0	0	0	0	0	0	0	0	0	0	0	0	0	0	0	0	0	0	0	0	0	0	0	0	0	0	0	0	0	0	0	0	0	0	0	0	0	0	0	0	0	0	8	0	0
OTU854	1	44	0	0	0	0	6	2	1	1	1	0	6	0	0	0	0	0	1	14	0	0	0	0	0	0	7	0	0	5	0	4	0	0	0	0	0	0	0	2	0	0	0	0	0	0	1	0	0
OTU853	0	0	0	0	0	0	0	0	0	0	0	0	0	0	0	0	0	0	0	0	0	0	0	0	0	0	0	0	0	0	0	4	0	0	0	0	0	0	0	1	0	0	0	0	0	0	2	0	0
OTU852	0	0	3	0	0	0	0	0	13	1	4	0	0	0	0	4	0	0	0	0	8	0	0	0	0	0	1	1	2	0	0	1	0	0	0	0	3	0	0	0	1	0	1	2	0	1	0	0	1
OTU851	0	0	0	0	0	0	0	0	0	0	0	0	0	0	0	0	0	0	0	0	0	0	0	0	0	0	0	0	0	0	0	0	0	0	0	0	0	0	0	0	0	0	0	0	0	0	0	0	0
OTU850	0	0	0	0	0	0	0	0	5	0	0	0	0	0	0	8	0	1	1	0	2	0	0	0	2	0	1	0	0	0	2	0	0	1	0	0	0	0	0	0	2	0	0	1	0	0	0	0	1
OTU1279	0	0	0	0	0	0	0	0	0	0	0	0	0	0	0	0	0	0	0	0	0	0	0	0	0	0	0	0	0	0	0	0	0	0	0	0	0	0	0	0	0	0	0	0	0	0	0	0	0
OTU1278	0	0	0	0	0	0	0	0	0	0	0	0	0	0	0	0	0	0	0	0	0	0	0	0	0	0	0	0	0	0	0	0	0	0	0	0	0	0	0	0	0	0	0	0	0	0	0	0	0
OTU1275	0	0	0	0	0	0	0	0	0	0	0	0	0	0	0	0	0	0	0	0	0	0	0	0	0	0	0	0	0	0	0	0	0	0	0	0	0	0	0	0	0	0	0	0	0	0	0	0	0
OTU1274	0	0	0	0	0	0	0	0	0	0	0	0	0	0	0	0	0	0	0	0	0	0	0	0	0	0	0	0	0	0	0	0	0	0	0	0	0	0	0	0	1	0	0	0	0	0	0	0	0
OTU1277	0	0	0	0	0	0	0	0	0	0	0	0	0	0	0	0	0	0	0	0	0	0	0	0	0	0	0	0	0	0	0	0	0	0	0	0	0	0	0	0	0	0	0	0	0	0	0	0	0
OTU1276	0	2	0	0	0	0	0	0	0	0	0	0	0	0	0	0	0	0	0	1	0	0	0	0	0	0	0	0	0	0	0	0	0	0	0	0	0	0	0	0	0	0	0	0	0	0	0	0	0
OTU1271	0	0	0	0	0	0	0	0	0	0	0	0	0	0	0	3	0	0	0	0	0	0	0	0	0	0	0	0	0	0	0	0	0	0	0	0	0	0	0	0	0	0	0	0	0	0	0	0	0
OTU1270	0	0	0	0	0	0	0	0	0	0	0	0	0	0	0	0	0	0	0	0	0	0	0	0	0	0	0	0	0	0	0	3	0	0	0	0	0	0	0	0	0	0	0	0	0	0	0	0	0
OTU1273	0	0	0	0	0	0	0	0	0	0	0	0	0	0	0	0	0	0	0	0	0	0	0	0	0	0	0	0	0	0	0	0	0	0	0	0	0	0	0	0	0	0	0	0	0	0	0	0	0
OTU1272	0	0	0	0	0	0	0	0	0	0	0	0	0	0	0	0	0	0	0	0	0	0	0	0	0	0	0	0	0	0	0	0	0	0	0	0	0	3	0	0	0	0	0	0	0	0	0	0	0
OTU1688	0	0	0	0	0	0	0	0	0	0	0	0	0	0	0	0	0	1	0	0	0	0	0	0	0	0	0	0	0	0	0	0	0	0	0	0	0	0	0	0	0	0	0	0	0	0	0	0	1
OTU1479	0	0	0	0	0	0	0	0	3	0	0	0	0	0	0	0	0	0	0	0	0	0	0	0	0	0	0	0	0	0	0	0	0	0	0	0	0	0	0	0	1	0	0	0	0	0	0	0	0
OTU1478	0	2	1	0	0	0	0	0	8	0	2	0	0	0	0	1	0	0	0	0	0	0	0	0	0	0	0	0	0	0	0	0	0	0	0	0	3	0	0	0	2	0	0	2	0	0	0	0	1
OTU1477	0	0	0	0	0	0	0	0	0	0	0	0	0	0	0	0	0	1	0	0	4	0	0	0	0	0	0	0	0	0	0	0	0	0	0	0	0	0	0	0	2	0	0	0	0	0	0	0	0
OTU1476	0	0	0	0	0	0	0	0	0	0	0	0	0	0	0	0	0	0	0	0	0	0	0	0	0	2	0	0	0	0	0	0	0	0	0	0	0	0	0	0	0	0	0	0	0	0	0	0	1
OTU1475	0	0	0	0	0	0	0	0	0	0	0	0	0	0	0	0	0	0	0	0	0	0	0	0	0	0	0	0	0	0	0	0	0	0	0	0	0	0	0	0	0	0	0	0	0	0	0	0	0
OTU1474	0	10	0	2	30	0	0	4	0	17	1	0	13	0	0	0	0	14	0	0	0	250	19	0	0	3	0	22	0	0	4	5	0	26	0	10	6	24	0	17	0	0	1	1	0	18	0	0	1
OTU1473	0	0	0	0	0	0	0	0	0	0	0	0	0	0	0	0	0	0	0	0	0	0	0	0	0	0	0	0	0	0	0	0	0	0	0	0	0	0	0	0	0	0	0	0	0	0	0	0	0
OTU1472	0	0	0	0	0	0	0	0	0	1	0	0	0	0	0	0	0	5	0	0	0	0	0	0	0	0	0	0	0	0	0	0	0	0	0	0	0	0	0	0	0	0	0	0	0	0	0	0	0
OTU1471	0	0	0	0	0	0	0	0	0	0	0	0	0	0	0	0	0	0	0	0	0	0	0	0	0	0	0	0	0	0	0	0	0	0	0	0	0	0	0	0	0	0	0	0	0	0	0	0	0
OTU1470	0	0	0	0	0	0	0	0	0	0	0	0	0	0	0	0	0	0	0	0	0	0	0	0	0	0	0	0	0	0	0	0	0	0	0	0	0	0	0	0	0	0	0	0	0	0	0	0	0
OTU1589	0	0	0	0	0	0	0	0	0	0	0	0	0	0	0	0	0	2	0	0	0	0	0	0	0	0	1	0	0	0	0	0	0	0	0	0	0	0	0	0	0	0	0	0	0	0	0	0	2
OTU1588	0	0	0	0	0	0	0	0	2	0	0	0	0	0	0	0	0	0	0	0	0	0	0	0	0	0	0	0	0	0	0	0	0	0	0	0	0	0	0	0	0	0	0	0	0	0	0	0	0
OTU1583	0	0	0	0	0	0	0	0	0	0	0	0	0	0	0	0	0	0	0	0	0	0	0	1	0	0	0	0	0	0	0	0	0	0	0	2	0	0	0	0	0	0	0	0	0	0	0	0	0
OTU1582	0	0	0	0	0	0	0	0	0	0	0	0	0	0	0	0	0	0	0	0	0	0	0	0	0	0	3	0	0	0	0	0	0	0	0	0	0	0	0	0	0	0	0	0	0	0	0	0	0
OTU1581	0	0	0	0	0	0	0	0	0	0	0	0	0	0	0	0	0	0	0	0	0	0	0	0	0	0	0	0	0	0	0	0	0	0	0	0	0	0	0	0	0	0	0	0	0	0	0	0	0
OTU1580	0	0	0	0	0	0	0	0	0	0	0	0	0	0	0	0	0	0	0	0	0	0	0	0	0	0	0	0	0	0	0	0	0	0	0	0	0	0	0	0	0	0	0	2	0	0	0	0	0
OTU1587	0	0	0	0	0	0	0	0	0	0	0	0	0	0	0	0	0	0	0	0	0	0	0	0	0	0	0	0	0	0	0	3	0	0	0	0	0	0	0	0	0	0	0	0	0	0	0	0	0
OTU1586	0	0	0	0	0	0	0	0	0	0	0	0	0	0	0	0	0	0	0	0	0	0	0	0	0	0	0	0	0	0	0	0	0	0	0	0	0	0	0	0	0	0	0	0	0	0	0	0	0
OTU1585	0	0	0	0	0	0	0	0	0	0	0	0	0	0	0	0	0	0	0	0	0	0	0	0	0	0	0	0	0	0	0	0	0	0	0	0	0	0	0	0	0	0	0	0	0	0	0	0	0
OTU1584	0	0	0	0	0	0	0	0	2	0	0	0	0	0	0	0	0	0	0	0	0	0	0	0	0	0	0	0	0	0	0	0	0	0	0	0	0	0	0	0	0	0	0	0	0	0	0	0	0
OTU2067	0	0	0	0	0	0	0	0	0	0	0	0	0	0	0	0	0	0	0	0	0	0	0	0	0	0	0	0	0	0	0	0	0	0	0	0	0	0	0	0	0	0	0	0	0	0	0	0	0
OTU435	0	0	0	0	0	1	0	0	31	0	0	0	0	0	0	0	0	0	0	0	0	0	0	1	0	0	0	0	1	0	0	0	0	0	0	0	0	0	0	0	0	0	0	0	0	0	0	0	0
OTU342	0	0	0	0	0	1	1	1	65	1	3	0	0	0	0	0	0	5	1	1	13	1	0	0	0	0	0	1	1	0	2	2	1	0	0	4	5	1	0	0	4	0	0	1	1	0	3	0	1
OTU437	0	11	0	0	0	0	0	0	23	0	1	0	0	0	0	3	0	1	0	0	0	2	0	0	0	0	2	0	2	0	0	1	0	0	0	0	2	0	0	1	0	0	0	1	1	1	0	0	0
OTU1055	0	0	0	0	0	0	0	0	0	0	0	1	0	0	0	0	0	0	0	0	0	0	0	0	0	0	0	0	3	0	0	0	0	0	0	0	0	0	0	0	1	0	0	0	0	0	0	0	2
OTU1054	0	0	0	0	1	0	0	0	0	0	0	0	0	0	0	0	0	0	0	0	0	0	0	0	0	0	0	0	0	0	0	2	0	0	0	0	0	0	0	0	0	0	0	0	0	0	0	0	0
OTU1057	0	3	0	0	0	0	0	0	0	0	0	1	0	0	0	0	0	0	0	0	0	0	0	0	0	0	0	0	0	0	0	0	0	0	0	0	0	0	0	0	0	0	0	1	0	0	0	0	0
OTU1056	0	0	0	0	0	1	0	1	0	0	0	0	0	0	0	0	0	0	0	0	1	0	0	0	0	0	0	0	0	0	0	0	0	3	0	0	0	0	0	0	0	0	0	3	0	1	0	0	0
OTU1051	0	0	0	0	1	0	0	0	0	0	0	0	0	0	0	0	0	0	0	0	0	0	0	0	0	0	0	0	0	0	0	0	0	0	0	0	0	0	0	0	0	0	0	0	0	0	0	0	0
OTU1050	0	0	0	0	0	0	0	0	0	0	0	0	0	0	0	0	0	0	0	0	0	0	0	0	0	0	0	0	0	6	0	0	0	0	0	0	0	0	0	0	0	0	0	0	0	0	0	0	0
OTU1053	0	0	0	0	0	0	0	0	0	0	0	0	0	0	0	0	0	0	0	0	0	0	0	0	0	0	0	0	0	0	0	1	0	0	0	0	0	0	0	0	0	0	0	0	0	1	0	0	4
OTU1052	0	0	0	0	0	0	0	0	0	0	0	0	0	0	0	0	0	0	0	0	0	0	0	0	0	0	0	0	0	0	0	0	0	0	0	0	0	0	0	0	0	0	0	0	0	0	0	0	0
OTU431	0	0	0	0	1	0	0	0	0	5	0	0	0	0	0	0	0	0	0	0	0	3	2	0	0	0	0	6	1	0	0	0	0	2	0	0	0	8	0	23	0	0	0	0	0	0	0	0	0
OTU1059	0	0	0	0	0	1	0	0	6	0	0	0	0	0	0	0	0	0	0	0	0	0	0	0	0	0	0	0	0	0	0	0	0	0	0	0	0	0	0	0	0	0	0	0	0	0	0	0	0
OTU1058	0	0	0	0	0	0	0	0	0	0	0	0	0	0	0	0	0	0	0	0	0	0	0	0	0	0	0	0	0	0	0	0	0	0	0	0	0	0	0	0	0	0	0	0	0	0	0	0	0
OTU430	0	0	0	0	1	0	0	0	32	3	0	0	0	0	0	1	0	0	0	0	0	0	0	0	0	0	3	0	0	0	0	0	0	0	0	0	2	0	0	0	1	0	0	1	0	0	0	0	0
OTU1297	0	0	0	0	0	0	0	0	0	0	0	0	0	0	0	0	0	0	0	0	0	0	0	0	0	0	0	0	0	0	0	0	0	0	0	0	0	0	0	0	0	0	0	0	0	0	0	0	0
OTU1296	0	0	0	0	0	0	0	0	7	4	1	0	0	0	0	0	0	0	0	0	0	0	0	0	0	0	0	0	0	0	0	0	0	0	0	0	0	0	0	0	1	0	0	1	0	1	0	0	2
OTU1295	0	0	0	0	0	0	0	0	4	0	0	0	0	0	0	0	0	0	0	0	0	0	0	0	0	0	0	0	0	0	0	0	0	0	0	0	0	0	0	0	0	0	0	0	0	0	0	0	0
OTU1294	0	0	0	0	0	0	0	0	0	0	0	0	0	0	0	0	0	1	0	0	0	0	0	0	0	0	0	0	0	0	0	0	0	0	0	0	0	0	0	0	0	0	0	0	0	0	0	0	0
OTU1293	0	0	0	0	0	0	0	0	0	0	0	0	0	0	0	0	0	0	0	0	0	0	0	0	0	0	0	0	0	0	0	0	0	0	0	0	0	0	0	0	0	0	0	0	0	0	0	0	0
OTU433	0	0	0	0	1	0	0	0	0	0	4	2	0	0	0	4	0	0	2	0	0	1	0	0	0	0	3	1	1	4	0	0	0	5	0	2	3	0	0	0	1	0	0	0	1	2	0	0	0
OTU1291	0	0	0	0	0	0	0	0	0	0	0	0	0	0	0	0	0	0	0	0	0	0	0	0	0	0	0	0	0	0	0	0	0	0	0	0	0	0	0	0	0	0	0	0	0	0	0	0	0
OTU1290	0	0	0	0	0	0	0	0	0	1	0	0	0	0	0	0	0	1	0	0	0	0	0	0	0	0	0	0	0	0	0	0	0	0	0	0	0	0	0	0	0	0	0	0	0	0	0	0	0
OTU1689	0	0	0	0	0	0	0	0	0	0	0	0	0	0	0	3	0	0	0	0	0	0	0	0	0	0	0	0	0	0	0	0	0	0	0	0	0	0	0	0	0	0	0	0	0	0	0	0	0
OTU432	0	66	0	0	1	0	4	2	2	0	0	0	0	0	1	0	0	0	0	6	0	0	0	0	0	0	1	0	0	11	0	1	0	0	0	1	0	0	0	0	0	0	0	0	0	0	0	0	0
OTU1299	0	0	0	0	0	0	0	0	0	0	0	0	0	0	0	3	0	0	0	0	0	0	0	0	0	0	0	0	0	0	0	0	0	0	0	0	0	0	0	0	0	0	0	0	0	0	0	0	0
OTU1298	0	0	0	0	0	0	0	0	0	0	0	0	0	0	0	0	0	0	0	0	0	0	0	0	0	0	0	0	0	0	0	0	0	0	0	0	0	0	0	0	0	0	0	0	0	0	0	0	0
OTU72	0	0	0	0	0	0	0	5	0	2	0	0	0	0	0	0	0	0	0	0	0	10	0	0	0	0	0	0	0	0	0	4	0	0	0	0	1	0	2181	1	0	0	0	0	0	0	0	0	1
OTU73	0	0	0	109	9	0	0	14	15	6	0	1	0	0	0	1	0	0	0	0	1	46	2	0	0	3	2	0	5	0	1	65	0	241	0	0	0	220	1515	2	0	655	0	6	0	0	0	1	2
OTU70	0	0	0	0	0	0	0	0	9	1	1	0	230	0	0	0	0	7	0	0	0	1	1	1	0	0	1	0	0	0	0	3	0	5	0	0	0	0	0	2632	11	0	0	0	0	3	0	0	0
OTU71	0	0	1	963	0	0	0	0	0	1	0	0	258	1106	0	2	2	2	0	0	1	0	3	1	1	0	1	0	1	7	2	4	0	0	0	0	1	855	0	0	2	8	0	5	0	3	0	0	0
OTU76	17	38	133	1	525	14	0	7	37	9	7	5	0	0	0	13	2	7	5	2	83	6	4	3	8	10	4	1	9	0	4	635	3	876	0	6	57	0	1	0	11	2	393	28	13	31	7	100	22
OTU77	1	26	22	1	94	1	805	17	94	12	3	1	4	80	0	41	1	49	31	9	12	154	236	0	3	0	0	479	2	0	42	47	1	17	0	221	5	872	0	1908	12	1	22	91	7	12	0	0	5
OTU74	2	296	1	6	90	0	4	26	45	77	3	2	34	0	0	124	8	37	0	2	23	1021	231	3	0	13	1	35	1	0	3	15	0	614	5	335	33	65	1	38	15	4	25	535	2	66	20	2	18
OTU75	5	444	28	6	9	36	112	159	0	26	22	60	36	4	0	0	1	1388	42	18	1	48	28	39	20	3	20	32	196	58	169	64	0	119	0	29	71	0	4	9	2	25	96	205	8	4	265	0	10
OTU78	1	0	2	0	19	0	0	4	11	19	5	0	0	0	0	29	2	13	1	16	2	15	78	0	0	6	2	62	1	0	3	5	0	1262	0	149	2	2	0	312	14	2	15	413	15	47	0	36	8
OTU79	0	1129	4	0	9	1	7	73	42	3	8	2	31	1	0	2	3	36	1	0	3	2	3	4	3	0	0	687	5	6	17	3	0	1	0	4	27	1	0	14	5	0	1	34	19	1	26	1	3
OTU1121	0	0	0	0	0	0	0	0	0	0	0	0	0	0	0	0	0	0	0	0	0	0	0	0	0	0	0	0	0	0	0	0	0	0	0	0	0	0	0	0	0	0	0	0	0	0	0	0	0
OTU1120	0	0	0	0	0	0	0	0	0	0	0	0	0	0	0	0	0	0	0	0	5	0	0	0	0	0	0	0	0	0	0	0	0	0	0	0	0	0	0	0	0	0	0	0	0	0	0	0	0
OTU1123	0	0	0	1	6	0	0	0	0	1	0	0	0	0	0	3	0	2	0	0	0	1	2	0	0	0	0	0	0	0	0	2	0	2	0	30	0	210	0	170	0	1	0	6	0	0	0	1	0
OTU1122	0	0	0	0	0	0	0	0	0	0	0	0	0	0	0	0	0	0	0	0	0	0	0	0	0	0	0	0	1	0	0	0	0	0	0	0	0	0	0	0	0	0	0	0	0	0	0	0	0
OTU1125	0	0	0	0	0	0	0	0	0	0	0	0	0	0	0	0	0	0	0	0	0	0	0	0	0	0	0	0	0	0	0	0	0	0	0	0	0	0	0	0	0	0	0	0	0	0	0	0	0
OTU1124	0	0	0	0	0	0	0	0	4	0	0	0	0	0	0	0	0	0	0	0	0	0	0	0	0	0	0	0	0	0	0	0	0	0	0	0	0	0	0	0	0	0	0	0	0	0	0	0	0
OTU1127	0	3	0	0	0	0	0	0	0	0	0	0	0	0	0	0	0	0	0	0	0	0	0	0	0	0	0	0	0	0	0	0	0	0	0	0	0	0	0	0	0	0	0	0	0	0	0	0	0
OTU1126	0	0	0	0	0	0	0	0	0	0	0	0	0	0	0	0	0	0	0	0	0	0	0	0	0	0	0	0	0	0	0	0	0	0	0	0	0	0	0	0	0	0	0	0	0	0	0	0	0
OTU1129	0	0	1	0	1	0	0	0	0	1	1	3	2	0	0	5	0	6	0	0	0	3	1	0	0	0	2	0	1	0	2	7	0	0	0	1	0	0	0	0	5	0	0	2	1	1	0	0	0
OTU1128	0	0	0	0	0	0	0	0	1	1	1	0	0	0	0	0	0	0	0	0	0	0	0	0	0	0	0	0	0	0	0	0	0	0	0	0	0	0	0	0	0	0	0	0	0	0	0	0	0
OTU1635	0	0	0	0	0	0	0	0	0	0	0	0	0	0	0	0	0	0	0	0	2	0	0	0	0	0	0	0	0	0	0	0	0	0	0	0	0	0	0	0	0	0	0	0	0	0	0	0	0
OTU964	0	22	3	0	0	0	0	0	0	0	1	0	0	0	0	6	1	2	1	6	3	0	0	0	1	0	0	1	0	1	1	7	0	0	0	1	12	0	0	3	2	0	1	1	0	1	0	0	6
OTU1634	0	0	0	0	0	0	0	0	0	0	0	0	0	0	0	0	0	0	0	0	0	0	0	0	0	0	0	0	0	0	0	0	0	0	0	0	0	0	0	0	0	0	0	0	0	0	0	0	0
OTU1873	0	0	0	0	0	0	0	0	0	0	0	0	0	0	0	0	0	0	0	0	0	0	0	0	0	0	0	0	0	0	0	6	0	0	0	0	0	0	0	0	0	0	0	0	0	0	0	0	0
OTU1872	0	0	0	0	0	0	0	0	0	0	0	0	0	0	0	0	0	0	0	0	0	0	0	0	0	0	0	0	0	0	0	0	0	0	0	0	0	0	0	0	0	0	0	0	0	0	0	0	0
OTU598	0	0	1	0	0	0	0	3	18	0	1	0	0	0	0	4	0	1	0	0	0	0	0	1	0	0	0	0	0	0	1	0	0	0	0	0	1	1	0	0	0	0	1	0	0	0	2	0	2
OTU599	0	0	0	0	0	0	0	0	0	0	0	0	0	0	0	0	0	0	0	0	16	0	0	0	0	0	0	0	0	0	0	0	0	0	0	0	2	0	0	0	0	0	0	0	0	0	0	0	0
OTU1877	0	0	0	0	0	0	0	0	0	0	0	0	0	0	0	0	0	0	0	0	4	0	0	0	0	0	0	0	0	0	0	0	0	0	0	0	0	0	0	0	0	0	0	0	0	0	0	0	0
OTU1876	0	0	0	0	0	0	0	2	0	0	0	0	0	0	0	0	0	1	0	0	0	0	0	0	0	0	0	0	0	0	0	0	0	0	0	0	0	0	0	0	0	0	0	2	0	0	0	0	1
OTU1875	0	0	0	0	0	0	0	0	0	1	0	0	0	0	0	0	0	0	0	0	0	0	0	0	0	0	0	0	0	0	0	0	0	0	0	1	0	0	0	0	0	0	0	0	0	0	0	0	0
OTU1874	0	0	0	0	0	0	0	0	0	0	0	0	0	0	0	0	0	0	0	0	0	0	0	0	0	0	0	0	0	0	0	0	0	0	0	0	0	0	0	0	0	0	0	0	0	0	0	0	0
OTU592	0	0	0	0	0	0	0	0	15	0	0	0	0	0	0	0	0	0	0	0	0	0	0	0	0	0	0	0	0	0	0	0	0	0	0	0	0	0	0	0	0	0	0	0	0	0	0	0	0
OTU593	0	5	0	1	0	0	1	0	0	0	0	0	0	0	0	0	0	0	2	3	0	0	0	0	0	0	0	0	0	1	0	1	0	0	0	0	0	0	0	0	0	0	0	0	0	0	6	0	0
OTU590	0	1	0	0	0	0	0	0	12	0	0	0	0	0	0	0	0	0	0	0	0	0	0	0	0	0	0	0	0	0	2	0	0	0	0	0	0	0	0	0	0	0	0	0	0	0	0	0	0
OTU591	0	0	0	0	0	5	0	0	2	2	0	1	1	0	0	2	0	0	0	0	2	3	0	1	0	0	0	0	1	0	6	2	0	0	0	3	1	0	0	1	0	0	0	0	0	0	1	0	0
OTU596	0	13	0	0	0	0	0	0	6	1	0	0	0	0	0	0	0	3	0	0	0	0	0	0	1	0	0	0	0	0	1	0	0	0	0	0	0	0	0	0	0	0	0	0	0	0	0	0	1
OTU597	0	0	0	0	1	0	0	0	0	0	1	0	0	0	0	2	0	1	0	0	1	0	0	0	1	0	0	0	0	0	1	0	0	0	0	2	0	0	0	0	0	0	0	0	0	0	0	0	2
OTU594	0	0	0	0	0	0	0	0	0	0	0	0	0	0	0	0	0	0	0	0	0	0	0	0	0	0	0	0	0	0	0	0	0	0	0	0	0	0	0	0	0	0	0	0	0	0	0	0	0
OTU595	0	0	0	0	0	0	0	0	4	0	0	0	0	0	0	0	0	0	0	0	0	0	0	0	0	1	0	0	0	0	0	0	0	10	0	0	1	0	0	0	0	0	0	0	0	0	0	0	0
OTU448	0	0	0	0	0	0	0	0	8	0	0	0	0	0	0	0	0	0	0	0	0	0	0	0	0	0	0	0	0	0	0	0	0	40	0	0	0	0	0	0	1	0	1	0	0	0	0	0	0
OTU449	0	32	0	0	2	0	0	0	10	8	0	0	1	0	0	0	0	1	0	2	1	82	23	0	0	2	0	9	0	0	0	1	0	0	0	13	1	41	0	23	4	0	0	5	1	7	0	0	0
OTU444	0	0	0	0	0	0	0	2	0	3	0	0	0	0	0	0	0	0	0	0	0	0	0	0	0	0	0	0	1	0	0	8	0	15	0	0	1	0	0	0	0	0	3	0	0	0	0	0	0
OTU445	0	0	0	0	0	0	0	0	0	0	0	0	0	0	0	0	0	0	0	0	2	0	0	0	0	0	0	0	0	0	0	0	0	0	0	0	34	0	0	0	0	0	0	0	0	0	0	0	1
OTU446	0	0	0	0	0	0	0	0	0	0	0	0	0	0	0	0	0	0	0	0	0	0	0	0	1	0	0	0	0	0	0	0	0	0	0	0	0	0	0	0	0	0	0	0	0	1	3	1	0
OTU447	0	0	0	0	0	3	0	0	9	0	3	1	0	0	0	0	1	2	0	0	2	2	1	0	1	0	0	0	0	0	0	0	0	0	0	0	0	0	0	0	1	0	0	4	0	0	0	0	3
OTU440	0	0	0	0	0	0	0	0	0	0	0	0	0	0	0	0	0	0	0	0	0	0	0	0	0	0	0	0	0	0	1	0	0	0	0	0	0	0	0	0	0	31	0	0	0	0	0	0	0
OTU441	0	0	0	0	0	0	0	0	0	0	0	0	0	0	0	0	0	0	0	0	0	0	0	0	0	0	0	0	0	0	0	0	0	0	0	0	0	0	0	0	0	0	0	0	0	0	0	0	0
OTU442	0	4	0	0	0	0	0	0	0	0	1	0	6	0	0	0	0	0	0	0	8	0	0	1	0	0	0	1	2	0	11	5	0	2	0	1	0	2	0	0	1	0	0	1	2	0	0	0	2
OTU443	0	0	0	18	0	0	0	0	0	1	0	0	0	0	0	0	0	0	0	0	0	0	0	0	0	0	0	0	0	0	0	0	0	0	0	0	0	0	0	15	0	0	0	3	0	0	0	0	0
OTU1909	0	0	0	0	0	0	0	0	0	0	0	0	0	0	0	0	1	0	0	0	0	0	0	0	0	0	0	0	2	0	0	0	0	0	0	0	0	0	0	0	0	0	0	1	0	0	0	0	0
OTU1908	0	0	0	0	0	0	0	0	0	0	0	0	0	0	0	0	0	0	0	0	0	0	0	0	0	0	0	0	0	0	0	0	0	0	0	0	0	0	0	0	0	0	0	0	0	0	0	0	0
OTU1907	0	0	0	0	0	0	0	0	0	0	0	0	0	0	0	0	0	0	0	0	0	0	0	0	0	0	0	0	0	0	0	0	0	0	0	0	0	0	0	0	0	0	0	1	0	0	0	0	0
OTU1906	0	0	0	0	0	0	0	0	0	0	0	0	0	0	0	0	0	0	0	0	0	0	0	0	0	0	0	0	0	0	0	0	3	0	0	0	0	0	0	0	0	0	0	0	0	0	0	0	0
OTU1905	0	0	0	0	0	0	0	0	0	0	0	0	0	0	0	0	0	0	0	0	0	0	0	0	0	0	0	0	0	0	0	0	0	0	0	0	0	0	0	0	0	0	0	0	0	0	0	0	2
OTU1904	0	0	0	0	0	0	0	0	0	0	0	0	0	0	0	0	0	2	0	0	0	0	0	0	0	0	0	0	0	0	0	0	0	0	0	0	0	0	0	0	0	0	0	0	0	0	0	0	0
OTU1903	0	0	0	0	0	0	0	0	0	0	0	0	0	0	0	0	0	0	0	0	0	0	0	0	0	0	0	0	0	0	0	0	0	0	0	0	0	0	0	0	0	0	0	0	0	0	0	0	0
OTU1902	0	3	0	0	0	0	0	0	0	0	0	0	0	0	0	0	0	0	0	0	0	0	0	0	0	0	0	0	0	0	0	0	0	0	0	0	0	0	0	0	0	0	0	0	0	0	0	0	0
OTU1901	0	0	0	0	0	0	0	0	0	0	0	0	0	0	0	0	0	0	0	2	0	0	0	0	0	0	0	0	0	0	0	0	0	0	0	0	0	0	0	0	0	0	0	0	0	0	0	0	0
OTU1900	0	0	0	0	0	0	0	0	0	0	0	0	0	0	0	0	0	0	0	0	0	0	0	0	0	0	0	0	0	0	0	0	0	0	0	0	0	0	0	0	0	0	0	2	0	0	0	0	0
OTU130	0	0	0	509	0	0	0	0	0	0	0	0	0	0	0	1	0	0	0	0	0	0	0	0	0	0	0	0	0	0	0	6	0	2	0	0	0	38	0	61	0	0	0	2	0	0	0	0	0
OTU131	0	27	4	0	0	4	12	21	0	3	5	7	7	0	0	2	0	202	7	12	2	13	11	5	1	0	1	3	18	8	53	11	0	22	0	6	13	0	0	1	0	4	18	36	0	0	42	0	0
OTU132	1	34	1	0	3	0	24	55	5	4	22	2	1	0	0	4	0	10	1	4	3	1	1	3	14	1	1	2	6	2	6	1	0	0	0	2	22	1	0	1	4	0	0	5	2	30	6	0	21
OTU133	0	0	0	2	0	0	0	0	0	2	0	0	0	0	0	0	0	0	0	0	0	1	0	0	1	0	0	0	1	0	0	2	0	1	0	0	0	255	0	142	0	0	0	2	0	0	0	0	0
OTU134	0	0	2	4	2	0	0	0	0	0	0	1	759	0	0	0	0	0	0	0	3	0	0	0	0	0	0	0	0	0	59	0	0	0	0	0	0	0	0	0	0	0	0	0	0	0	0	0	0
OTU135	2	0	0	0	3	0	0	1	9	2	1	0	0	0	0	0	1	2	1	1	0	9	11	0	0	0	0	23	0	0	1	9	0	85	0	52	0	26	0	95	1	0	4	23	1	5	0	0	1
OTU136	0	0	1	0	0	0	0	457	6	0	0	2	0	0	0	2	0	5	0	0	50	0	0	0	0	1	0	0	1	0	0	531	0	0	0	0	1	0	0	0	1	0	3	0	0	1	0	1	4
OTU137	0	0	0	2	0	0	0	5	0	0	1	1	120	0	0	3	8	0	0	0	17	0	0	0	0	0	0	0	0	0	0	1	1	331	0	0	0	49	0	0	0	0	0	3	0	0	10	0	0
OTU138	0	0	0	0	0	0	0	0	0	1	0	0	93	484	0	1	0	6	0	0	0	2	0	0	0	0	0	0	1	0	0	0	0	0	0	3	0	34	0	101	1	0	1	6	0	0	0	0	0
OTU139	0	0	0	0	0	1	0	0	0	0	0	0	0	0	0	2	0	0	0	0	1	0	0	0	0	0	2	0	0	7	0	2	0	0	0	0	0	115	0	0	1	0	0	7	0	0	0	0	0
OTU2104	0	46	0	0	0	0	0	1	23	2	0	0	0	0	0	1	0	3	0	0	1	9	0	0	0	0	1	0	0	0	8	3	0	0	0	0	13	0	0	0	0	0	0	1	0	0	0	1	0
OTU2105	0	0	0	0	0	0	0	0	0	0	0	0	0	0	0	0	0	0	0	0	0	0	0	0	0	0	0	0	0	0	0	0	0	0	0	0	2	0	0	0	0	0	0	0	0	0	0	0	0
OTU2102	0	0	0	0	0	0	0	0	0	0	0	0	0	0	0	0	0	1	0	0	0	0	0	0	0	0	0	0	0	0	0	0	0	0	0	0	0	0	0	0	0	0	0	0	0	0	0	0	0
OTU2103	0	0	0	0	0	0	0	0	0	0	0	0	0	0	0	0	0	0	0	0	0	0	0	0	0	0	0	0	0	0	0	0	0	0	0	0	0	0	0	0	0	0	0	0	0	0	0	0	0
OTU918	0	0	0	0	0	0	0	0	0	0	0	0	0	0	0	0	0	3	0	0	0	0	0	0	0	0	0	0	0	0	1	0	0	0	0	0	0	0	0	0	0	0	0	0	0	0	0	0	0
OTU919	0	0	0	0	1	0	0	0	5	3	2	0	0	0	0	1	0	0	1	0	0	0	0	0	0	0	1	0	0	0	0	0	0	0	0	0	0	0	0	0	1	0	0	0	0	0	0	0	0
OTU916	0	0	0	0	0	0	0	0	0	0	0	0	0	0	0	0	0	0	0	0	0	0	0	0	0	0	0	0	0	0	0	0	0	0	0	0	0	0	0	0	0	0	0	0	0	0	0	0	0
OTU917	0	0	0	0	0	0	0	0	0	0	0	0	0	0	0	0	0	0	0	0	6	0	0	0	0	0	0	0	0	0	0	0	0	0	0	0	0	0	0	0	0	0	0	0	0	0	0	0	0
OTU914	0	0	0	0	0	0	0	0	8	0	0	0	0	0	0	0	0	0	0	0	0	0	1	0	0	0	0	0	0	0	0	0	0	0	0	0	1	0	0	0	0	0	0	0	0	0	0	0	0
OTU915	0	0	0	0	0	0	0	0	0	0	0	0	0	0	0	1	0	0	0	0	1	1	0	0	0	0	0	0	0	0	1	1	0	0	0	0	0	1	0	0	1	0	1	1	0	0	0	0	0
OTU912	0	0	0	0	0	0	0	0	0	0	0	0	0	0	0	0	0	0	0	0	0	0	0	0	0	0	0	0	0	0	0	0	0	0	0	1	0	0	0	0	0	0	0	0	0	0	0	0	0
OTU913	0	0	0	0	0	0	0	2	0	0	0	0	0	0	0	0	0	0	0	0	0	0	0	0	0	0	0	0	0	0	0	0	0	0	0	0	0	0	0	0	0	0	0	0	0	0	0	0	0
OTU910	0	0	0	0	0	0	0	0	7	0	0	0	0	0	0	0	0	0	0	0	1	0	0	0	0	0	1	0	0	0	2	0	0	0	0	0	2	0	0	0	0	2	0	0	0	1	0	0	0
OTU911	0	0	0	0	0	0	0	2	0	0	0	3	0	0	0	0	3	0	0	0	0	1	0	0	0	0	0	0	0	0	0	0	0	0	0	0	0	0	0	0	2	0	0	0	0	0	0	0	1
OTU1619	0	0	0	0	0	0	0	0	0	0	0	0	0	0	0	0	0	0	0	0	0	0	0	0	0	0	0	0	0	0	0	0	0	0	0	0	0	0	0	0	0	0	0	0	0	0	0	0	0
OTU1618	0	0	0	0	0	0	0	0	0	0	0	0	0	0	0	0	0	0	0	0	0	0	0	0	0	0	0	0	0	0	0	0	0	0	0	0	0	0	0	0	0	0	0	0	0	0	0	0	0
OTU1613	0	0	0	0	0	0	0	0	0	0	0	0	0	0	0	0	0	0	0	0	0	0	0	0	0	0	0	0	0	0	0	0	0	0	0	0	0	0	0	0	0	0	0	0	0	0	0	0	0
OTU1612	0	0	0	0	0	0	0	0	0	0	0	0	0	0	0	0	0	0	0	0	0	0	0	0	0	0	0	0	0	0	2	0	0	0	0	0	0	0	0	0	0	0	0	0	0	0	0	0	0
OTU1611	0	0	0	0	1	0	0	2	0	0	0	0	0	0	0	0	0	0	0	0	1	0	0	0	0	0	0	0	0	0	0	0	0	0	0	0	0	0	0	0	0	0	0	0	0	0	0	0	0
OTU1610	0	0	0	0	0	0	0	0	0	0	0	0	0	0	0	0	0	0	0	0	0	0	0	0	0	0	0	0	0	0	0	0	0	0	0	0	0	0	0	0	0	0	0	0	0	0	0	0	0
OTU1617	0	0	0	0	0	0	0	0	0	0	0	0	0	0	0	0	0	1	0	0	0	0	0	0	0	0	0	0	0	0	0	0	0	0	0	0	0	0	0	0	0	0	0	2	0	0	0	0	0
OTU1616	0	0	0	0	0	0	0	0	0	0	0	0	0	0	0	0	0	0	0	0	0	0	0	0	0	0	0	0	0	0	0	0	0	0	0	0	0	0	0	0	0	0	0	0	0	0	0	0	0
OTU1615	0	0	0	0	0	0	0	0	0	0	0	0	0	0	0	0	0	0	0	0	0	0	0	0	0	0	0	0	0	0	0	0	0	0	0	0	0	0	0	0	0	0	0	0	0	0	0	0	0
OTU1614	0	0	0	0	0	0	0	0	0	0	0	0	0	0	0	0	0	0	0	0	0	0	0	0	0	0	0	0	0	0	0	0	0	2	0	0	0	0	0	0	0	0	0	0	0	0	0	0	0
OTU624	0	0	0	0	0	0	0	0	3	0	0	0	0	0	0	0	0	0	2	0	0	0	0	0	0	0	0	0	0	0	0	0	0	0	0	0	0	0	0	0	0	0	0	0	0	0	0	0	0
OTU625	0	0	1	0	0	0	0	0	15	1	2	0	0	0	0	0	0	2	0	0	2	0	0	0	0	0	1	0	0	0	1	0	0	0	0	1	2	0	0	0	3	0	0	2	0	0	0	0	0
OTU626	0	0	1	0	1	0	0	0	0	1	0	0	0	0	0	0	0	0	0	0	10	0	0	0	1	0	0	2	0	0	0	0	0	0	0	0	1	0	0	0	0	0	11	0	0	0	0	0	0
OTU627	1	0	0	0	0	0	0	0	0	1	0	1	0	0	0	0	0	0	0	0	0	0	0	0	0	0	0	0	1	1	4	1	1	0	0	0	0	0	0	0	0	0	0	1	0	0	0	0	0
OTU620	0	20	0	0	0	0	0	0	0	0	0	0	1	0	0	0	0	0	0	0	0	0	0	0	0	0	0	0	0	0	0	0	0	0	0	0	1	0	0	0	0	0	0	0	0	0	0	0	0
OTU621	0	0	0	0	2	0	0	0	0	0	0	0	0	0	0	0	0	0	0	0	0	0	0	0	0	0	0	0	0	0	0	2	0	0	0	0	0	0	0	0	0	0	0	0	0	0	0	0	0
OTU622	0	0	0	0	0	0	0	0	13	0	0	0	0	0	0	0	0	0	0	0	0	0	0	0	0	0	0	0	0	0	0	0	0	0	0	0	0	0	0	0	0	0	0	0	0	0	0	0	0
OTU623	0	14	0	0	0	0	0	0	0	0	0	0	0	0	0	0	0	0	0	0	0	0	0	0	0	0	0	0	0	0	0	0	0	0	0	0	1	0	0	0	0	0	0	0	0	0	0	0	0
OTU628	0	13	0	0	0	0	1	0	0	0	0	0	0	0	0	2	0	0	0	1	2	1	0	0	0	0	0	0	0	1	1	3	0	0	0	0	1	0	0	1	0	0	1	0	1	0	2	0	0
OTU629	0	0	0	0	0	0	0	0	0	0	0	0	0	0	0	0	0	0	0	0	0	0	0	0	0	0	0	0	0	0	0	0	0	0	0	0	0	0	0	0	0	0	0	0	0	0	0	0	0
OTU1727	0	0	0	0	2	0	0	0	0	0	0	0	0	0	0	0	0	0	0	0	0	0	0	0	0	0	0	0	0	0	0	0	0	0	0	0	0	0	0	0	0	0	0	0	0	0	0	0	0
OTU1726	0	0	0	0	0	0	0	0	0	0	0	0	0	0	0	0	0	0	0	0	0	0	0	0	0	0	0	0	0	0	0	3	0	0	0	0	0	0	0	0	0	0	0	0	0	0	0	0	0
OTU828	0	0	0	0	0	0	0	0	8	0	0	0	0	0	0	0	0	0	0	0	0	0	0	0	0	0	0	0	0	0	0	0	0	0	0	0	0	0	0	0	0	0	0	0	0	0	0	0	0
OTU829	0	0	296	0	0	15	0	0	0	8	1	216	0	0	0	9	311	1	0	0	0	0	0	155	1	0	0	0	133	0	0	0	0	2	0	0	0	13	0	0	49	31	0	0	0	7	0	2	0
OTU1723	0	0	0	0	0	0	0	0	0	0	0	0	0	0	0	0	0	0	0	2	0	0	0	0	0	0	0	0	0	0	0	0	0	0	0	0	0	0	0	0	0	0	0	0	0	0	0	0	0
OTU1722	0	0	0	0	0	0	0	0	0	0	0	0	0	0	0	0	0	0	0	0	0	0	0	0	0	0	0	0	0	0	0	0	0	0	0	0	0	0	0	0	0	0	0	0	0	0	0	0	0
OTU1721	0	0	0	0	0	0	2	1	2	1	0	0	0	0	1	0	0	0	1	6	0	0	0	0	0	0	0	3	0	0	0	1	0	0	0	2	2	0	0	0	0	0	0	0	0	0	1	0	0
OTU1720	0	0	0	0	0	0	0	0	0	2	0	0	0	0	0	0	0	0	0	0	0	1	0	0	0	0	0	0	0	0	0	0	0	0	0	0	0	4	0	0	1	0	0	0	0	0	0	0	0
OTU822	0	0	0	0	0	0	0	4	1	0	1	0	0	0	0	0	0	0	0	0	9	0	0	0	0	0	0	0	1	0	0	0	0	0	0	0	3	0	0	0	0	0	0	0	0	0	0	0	0
OTU823	0	0	0	0	0	2	0	0	0	0	0	0	0	0	0	0	0	0	0	0	0	0	0	0	2	0	0	0	0	0	0	1	0	0	0	0	0	0	0	0	0	0	0	1	0	0	0	0	0
OTU820	0	0	0	0	5	0	0	0	0	0	0	0	0	0	0	0	0	2	0	0	0	0	0	0	0	0	0	0	0	0	0	0	0	0	0	0	0	0	0	0	0	0	0	0	0	0	0	0	0
OTU821	0	0	2	0	1	0	0	0	0	0	0	1	0	0	0	0	0	4	0	2	0	1	0	0	0	0	0	0	0	0	0	0	0	0	0	0	0	0	0	0	0	3	0	0	0	0	0	0	0
OTU826	0	0	0	0	0	0	0	2	0	0	0	0	0	0	0	0	0	0	0	0	0	0	0	0	0	0	0	0	1	0	0	0	0	0	0	0	2	0	0	0	0	0	0	0	0	0	0	0	0
OTU827	0	0	0	0	0	0	0	0	9	0	0	0	0	0	0	0	0	0	0	0	0	0	0	0	0	0	0	0	0	0	0	0	0	0	0	0	0	0	0	0	0	0	0	0	0	0	0	0	0
OTU824	0	0	0	0	0	0	0	0	0	3	0	0	0	0	0	2	0	0	0	1	2	0	1	0	0	0	0	0	0	0	0	0	0	0	0	0	0	0	0	0	0	0	0	0	0	2	0	0	0
OTU825	0	8	0	0	0	0	0	0	5	1	1	0	0	0	0	2	4	4	0	0	13	1	0	0	0	2	0	0	0	0	5	6	5	0	0	9	3	0	0	1	2	0	0	0	0	4	0	0	0
OTU1698	0	0	0	0	0	0	0	0	0	0	0	0	0	0	0	0	0	0	0	0	0	0	0	0	0	0	0	0	0	0	0	0	0	0	0	0	0	0	0	0	0	0	0	0	0	0	0	0	0
OTU1268	0	0	0	0	0	0	0	0	0	0	0	0	0	0	0	0	0	0	0	0	0	0	0	0	0	0	0	0	0	0	0	0	0	0	0	0	0	0	0	0	0	0	0	0	0	0	0	0	0
OTU1269	0	0	0	0	0	0	0	0	0	0	0	0	0	0	0	3	0	0	0	0	0	0	0	0	0	0	0	0	0	0	0	0	0	0	0	0	0	0	0	0	0	0	0	0	0	0	0	0	0
OTU1262	0	0	0	0	0	0	0	0	0	0	0	0	0	0	0	0	0	0	0	0	0	0	0	0	0	0	0	0	0	0	0	0	0	0	0	3	0	0	0	0	0	0	0	0	0	0	0	0	0
OTU1263	0	0	0	0	0	0	0	0	0	0	0	0	0	0	0	0	0	0	0	0	0	0	0	0	0	0	0	0	0	0	0	0	0	0	0	0	0	0	0	0	0	0	0	0	0	0	0	0	0
OTU1260	0	8	0	0	1	0	2	0	5	0	0	1	1	0	0	0	0	0	0	9	0	0	0	0	0	0	3	0	2	5	0	0	0	0	0	0	0	0	0	0	0	0	1	0	0	0	0	0	0
OTU1261	0	0	0	0	0	0	0	0	0	0	2	0	0	0	0	0	0	0	0	0	0	0	0	0	0	0	3	0	0	0	0	0	0	0	0	0	0	0	0	0	1	0	0	1	0	0	0	0	0
OTU1266	0	0	0	0	0	0	0	0	0	0	0	0	0	0	0	0	0	0	0	0	0	0	0	0	0	0	0	0	0	0	0	0	0	0	0	0	0	0	0	0	0	0	0	0	0	0	0	0	0
OTU1267	0	0	0	0	0	0	0	0	1	1	0	0	1	0	0	0	0	2	0	0	0	1	0	0	1	0	0	0	0	2	0	0	0	0	0	0	0	0	0	0	1	0	0	3	0	0	0	0	0
OTU1264	0	0	0	0	0	0	0	0	1	0	1	0	0	0	0	1	0	0	0	0	0	0	0	0	1	0	0	0	3	0	1	0	0	1	0	0	0	0	0	0	0	0	0	0	0	0	0	0	2
OTU1265	0	0	1	0	0	0	0	0	0	0	0	0	0	0	0	0	0	0	0	0	0	0	0	1	0	0	0	0	0	0	0	0	0	0	0	0	0	0	0	0	0	0	0	0	0	0	0	0	0
OTU1468	0	0	0	0	0	0	0	0	0	0	0	0	0	0	0	0	0	0	0	0	0	0	0	0	0	0	0	0	0	0	0	0	0	0	0	0	0	0	0	0	0	0	0	3	0	0	0	0	0
OTU1469	0	0	0	0	0	0	0	0	0	2	0	0	0	0	0	0	0	0	0	0	0	0	3	0	0	0	0	0	0	0	0	0	0	0	0	0	0	0	0	0	0	0	0	0	0	0	0	0	0
OTU1464	0	0	0	0	0	0	0	0	0	0	0	0	0	0	0	0	0	0	0	0	0	0	0	0	0	0	0	0	0	0	0	0	0	0	0	1	0	0	0	0	0	0	0	0	0	0	4	0	0
OTU1465	0	0	0	0	0	0	0	0	0	0	0	0	0	0	0	0	0	0	0	0	0	0	0	0	0	0	0	0	0	0	0	0	0	0	0	0	2	0	0	0	0	0	0	0	0	0	0	0	0
OTU1466	0	0	0	0	0	0	0	0	3	0	0	0	0	0	0	0	0	0	0	0	0	0	0	0	0	0	0	0	0	0	0	0	0	0	0	0	0	0	0	0	0	0	0	0	0	0	0	0	0
OTU1467	0	0	0	0	0	0	0	0	3	0	0	0	0	0	0	0	0	0	0	0	0	0	0	0	0	0	0	0	0	0	0	0	0	0	0	0	0	0	0	0	0	0	0	0	0	0	0	0	0
OTU1460	0	0	0	0	0	0	0	0	0	0	0	0	0	0	0	0	0	0	0	0	0	0	0	0	0	0	0	0	0	0	0	0	0	0	0	0	0	0	0	0	0	0	0	0	0	0	4	0	0
OTU1461	0	0	0	0	0	0	0	0	0	0	0	0	0	0	0	0	0	0	0	0	0	0	0	0	0	0	0	0	0	0	0	0	0	0	0	0	1	0	0	0	0	0	0	0	0	0	0	0	0
OTU1462	0	0	0	0	0	0	0	0	2	0	0	0	0	0	0	0	0	0	0	0	0	0	0	0	0	0	0	0	0	0	0	1	0	0	0	0	0	0	0	0	0	0	0	0	0	0	0	0	0
OTU1463	0	0	0	0	0	0	0	0	0	0	0	0	0	0	0	0	0	0	0	0	0	0	0	0	0	0	0	0	0	0	0	0	0	0	0	0	0	0	0	0	0	0	0	0	0	0	0	0	0
OTU1795	0	0	0	0	0	0	0	0	0	0	0	0	0	0	0	0	0	0	0	2	0	0	0	0	0	0	0	0	0	0	0	0	0	0	0	0	1	0	0	0	0	0	0	0	0	0	0	0	0
OTU1598	0	0	1	0	0	0	0	0	4	0	2	1	0	0	0	5	0	3	0	0	0	1	0	0	0	0	0	0	0	0	5	0	0	0	0	2	1	0	0	0	1	1	0	1	0	1	0	0	1
OTU1599	0	0	0	0	0	0	0	0	0	0	0	0	0	0	0	0	0	0	0	0	0	0	0	0	0	0	0	0	0	0	0	0	0	0	0	0	0	0	0	0	0	0	0	0	0	0	0	0	0
OTU1590	0	0	0	0	0	0	0	0	0	0	0	0	0	0	0	0	0	0	0	0	0	0	0	0	0	0	0	0	0	0	0	0	0	0	0	0	0	0	0	0	0	0	0	0	0	0	0	0	0
OTU1591	0	0	0	0	0	0	0	0	0	0	0	0	0	0	0	0	0	0	0	0	0	0	0	0	0	0	0	0	0	0	0	0	0	0	0	0	0	0	0	0	0	0	0	0	0	0	0	0	0
OTU1592	0	0	0	0	0	0	0	0	0	1	1	0	0	0	0	0	0	0	0	0	0	0	0	0	0	0	0	0	0	0	0	0	0	0	0	1	0	0	0	0	0	0	0	0	0	0	0	0	0
OTU1593	0	0	0	0	0	0	0	0	0	0	0	1	0	0	0	0	0	0	0	0	0	0	0	0	0	0	0	0	0	0	0	0	0	2	0	0	0	0	0	0	0	0	0	0	0	0	0	0	0
OTU1594	5	93	4	6	11	0	0	9	17	5	8	1	11	1	0	25	2	103	1	2	13	33	118	2	0	0	2	108	1	0	0	3	0	42	562	319	2	116	0	207	10	0	17	181	2	37	10	0	7
OTU1595	0	0	0	0	0	0	0	0	0	0	0	0	0	0	0	0	0	0	0	0	0	0	0	0	0	0	0	0	0	0	0	0	0	0	0	0	0	0	0	0	2	0	0	0	0	0	0	0	0
OTU1596	0	0	3	0	0	0	0	0	0	2	1	0	0	0	0	0	0	0	0	0	0	0	0	0	0	0	1	0	0	0	0	0	0	0	0	0	1	0	0	0	0	0	0	0	0	1	0	0	0
OTU1597	0	0	0	0	0	0	0	0	0	0	0	2	0	0	0	0	0	0	0	0	0	0	0	0	0	0	0	0	0	0	0	0	0	0	0	0	0	0	0	0	0	0	0	0	0	0	0	0	0
OTU1871	0	0	0	0	0	0	0	0	0	0	0	0	0	0	0	0	0	0	0	0	0	0	0	0	0	0	0	0	0	0	0	0	0	0	0	0	0	0	0	0	0	0	0	0	0	0	0	0	0
OTU1870	0	0	0	0	0	0	0	0	4	0	0	0	0	0	0	2	0	0	0	0	0	0	0	0	0	0	0	0	0	0	2	0	0	0	0	0	0	0	0	0	0	0	0	0	0	0	0	0	0
OTU1042	0	0	0	0	0	0	0	0	6	0	0	0	0	0	0	0	0	2	0	0	0	0	0	1	0	0	0	0	0	0	0	0	0	0	0	0	0	0	0	0	0	0	0	0	0	0	0	0	0
OTU1043	0	0	0	0	0	0	0	0	0	0	0	0	0	0	0	0	0	0	0	0	0	0	0	0	0	0	0	0	0	0	0	0	0	0	0	0	0	0	0	0	0	0	0	0	0	0	0	0	0
OTU1040	0	0	0	0	0	0	0	0	0	0	0	0	0	0	0	0	0	0	0	0	0	2	0	0	0	0	0	0	0	0	0	0	0	0	0	0	0	0	0	0	0	0	0	1	0	0	0	0	0
OTU1041	0	0	0	0	0	0	0	0	6	0	0	1	0	0	0	0	0	0	0	0	0	0	0	0	0	0	0	0	0	0	0	0	0	0	0	0	0	0	0	0	0	0	0	0	0	0	0	0	0
OTU1046	0	0	0	0	0	0	1	0	0	0	0	0	0	0	0	0	0	3	0	0	0	0	0	0	0	0	0	0	0	0	0	0	0	0	0	0	0	0	0	0	0	0	0	0	0	0	0	0	0
OTU1047	0	0	1	0	0	0	0	0	0	0	0	0	0	0	0	0	0	1	0	0	0	0	0	0	0	0	0	0	0	0	0	0	0	0	0	0	0	0	0	1	0	0	0	0	0	0	0	0	0
OTU1044	0	36	1	2	0	0	0	36	32	17	4	0	5	0	1	25	0	9	1	17	839	87	20	4	0	6	4	42	1	0	14	9	0	422	0	65	6	22	2	54	7	0	7	322	3	6	0	0	3
OTU1045	0	0	0	0	0	0	0	0	0	0	0	0	0	0	0	0	0	0	0	0	1	0	0	0	0	0	0	0	0	0	0	0	0	5	0	0	0	0	0	0	0	0	0	0	0	0	0	0	0
OTU1048	0	0	0	0	0	0	0	0	5	0	0	0	0	0	0	0	0	0	0	0	0	0	0	0	0	0	0	0	0	0	0	0	0	0	0	0	0	0	0	0	0	0	0	0	0	0	0	0	0
OTU1049	0	0	0	0	0	0	0	0	0	0	0	0	0	0	0	0	0	0	0	0	0	0	0	0	0	0	0	0	0	0	5	0	0	1	0	0	0	0	0	0	0	0	0	0	0	0	0	0	0
OTU1284	0	0	0	0	0	2	0	0	0	0	0	0	0	0	0	0	0	0	0	0	0	0	0	0	0	0	0	0	0	0	0	0	0	3	0	0	0	0	0	0	0	0	2	0	0	0	0	0	0
OTU1285	0	0	0	0	0	0	0	0	2	0	0	0	0	0	0	0	0	0	0	0	0	0	0	0	0	0	0	0	0	0	0	0	0	0	0	0	2	3	0	0	0	0	0	0	0	0	0	0	0
OTU1286	0	0	0	0	0	0	0	0	0	0	0	0	0	0	0	0	0	0	0	0	2	0	0	0	0	0	0	0	0	0	0	0	0	0	0	0	0	0	0	0	0	0	0	0	0	0	0	0	0
OTU1287	0	0	0	0	0	0	2	0	0	0	0	0	1	0	0	0	0	0	0	0	0	0	0	0	0	0	0	0	0	0	0	0	0	0	0	0	0	0	0	0	0	0	0	0	0	0	0	0	0
OTU1280	0	0	0	0	0	0	0	0	0	0	0	0	0	0	0	0	0	0	0	0	3	0	0	0	0	0	0	0	0	0	0	0	0	0	0	0	0	0	0	0	0	0	0	0	0	0	0	0	0
OTU1281	0	0	0	0	0	0	0	0	0	0	0	0	0	0	0	0	0	0	0	0	5	0	0	0	0	0	0	0	0	0	0	0	0	0	0	0	0	0	0	0	0	0	0	2	0	0	0	0	0
OTU1282	0	0	0	0	0	0	0	0	0	0	0	1	0	0	0	1	1	0	0	0	0	0	0	0	0	0	0	0	0	0	1	0	0	0	0	2	0	0	0	0	0	0	0	2	0	0	0	0	0
OTU1283	0	0	0	0	15	0	0	0	0	1	0	0	5	0	0	0	0	0	0	0	0	0	41	0	0	0	0	7	0	0	0	1	0	3	0	0	0	0	0	5	0	0	3	11	0	0	0	0	0
OTU1288	0	0	0	0	0	0	0	0	1	0	0	0	0	0	0	0	0	0	0	0	0	0	0	0	0	0	0	0	0	0	0	0	0	0	0	0	0	0	0	0	0	0	0	0	0	0	0	0	0
OTU1289	0	0	0	0	0	0	0	0	0	1	0	0	0	0	0	0	0	0	0	0	0	0	0	0	0	0	0	0	0	3	0	0	0	0	0	0	0	0	0	0	0	0	0	0	0	0	0	0	0
OTU1791	0	0	0	0	0	0	0	0	0	0	0	0	1	0	0	0	0	0	0	0	0	0	0	0	0	0	2	0	0	0	0	0	0	0	0	0	0	0	0	0	0	0	0	0	0	0	0	0	0
OTU1878	0	0	0	0	0	0	0	0	0	0	0	0	0	0	0	0	0	2	0	0	0	0	0	0	0	0	0	0	0	0	0	0	0	0	0	0	0	0	0	0	0	0	0	0	0	0	0	0	0
OTU49	0	0	0	0	0	0	0	9	16	0	0	0	0	0	0	0	0	0	0	0	2	7	0	1	0	0	0	0	1	0	0	3	1	9	0	0	1	0	4719	0	0	0	0	0	0	0	0	0	0
OTU48	0	0	2	1	14	1	0	11	192	51	1	0	8	0	42	46	2	0	2	2	4	511	36	3	0	7	3	54	0	0	0	2	0	5593	0	81	0	39	0	27	4	2	8	303	4	5	0	1	5
OTU47	0	2604	3	6	59	4	197	147	28	14	4	7	602	0	0	54	3	631	4	5	82	7	37	2	2	3	4	459	0	0	23	2	0	20	0	12	6	30	0	55	15	0	23	29	20	1	14	0	38
OTU46	0	1174	3	17	42	1	0	6	23	48	0	1	138	0	0	281	1	18	0	5	6	279	32	0	0	6	0	6	1	0	0	6	0	3801	0	10	2	28	0	62	14	1	0	135	2	3	4	1	2
OTU45	0	0	0	0	0	0	0	4	0	349	0	0	0	0	0	0	0	0	0	0	0	62	0	0	3046	0	0	2	1028	0	0	4	0	3	0	1	2	43	4462	0	0	112	1	0	0	105	0	0	0
OTU44	10	417	11	27	476	3	258	26	441	36	10	3	137	0	0	163	17	343	49	15	84	168	4817	3	2	15	13	954	14	5	80	52	1	985	0	2486	21	1536	3	2114	44	12	45	1344	7	42	25	3	42
OTU43	0	0	0	1	0	2	0	0	0	10	0	0	56	0	1	0	2	2	0	0	0	0	1	0	0	0	6	0	0	68	0	11	0	0	0	0	0	2153	0	0	25	0	0	69	0	2	0	0	1
OTU42	7	714	52	20	52	18	29	35	164	21	73	18	4	0	3	39	43	1309	12	15	28	68	18	19	7	3	15	157	49	157	1808	95	23	101	0	257	4	6	3	4	14	48	87	245	5	52	133	10	84
OTU41	0	0	14	1	2	2150	0	0	38	61	1	719	0	0	0	42	0	1	2	0	0	118	0	0	78	0	293	0	124	0	1	4	3	2	0	0	0	0	0	0	52	12	0	0	1	1082	14	69	0
OTU40	0	3	0	1307	2	0	19	2	17	6	2	0	79	806	0	4	0	0	1	0	4	2	0	0	0	0	3	27	1	0	7	9	0	2	89	8	4	458	1211	195	0	191	2	18	0	3	0	0	4
OTU2018	0	0	0	0	0	0	0	0	0	0	0	0	0	0	0	0	0	0	0	0	0	0	0	0	0	0	0	0	0	0	0	0	0	0	0	0	0	0	0	0	0	0	2	0	0	0	0	0	0
OTU2014	0	0	0	0	0	0	0	0	0	0	0	0	0	0	0	0	0	0	0	0	0	0	0	0	0	0	0	0	0	0	0	0	0	0	0	0	0	0	0	0	0	0	0	0	0	0	0	0	0
OTU1138	0	0	0	0	0	0	0	0	4	0	0	0	0	0	0	0	0	0	0	0	0	0	0	0	0	0	0	0	0	0	0	0	0	0	0	1	1	0	0	0	0	0	0	0	0	0	0	0	0
OTU1139	0	41	4	0	3	0	5	7	25	2	5	3	4	0	0	3	0	63	0	2	3	2	0	2	1	0	13	5	5	2	20	6	0	5	0	7	11	1	0	0	1	0	5	15	2	1	11	0	4
OTU1136	0	0	1	0	0	0	0	0	0	0	0	1	0	0	0	0	0	0	0	2	0	0	0	0	0	0	0	0	0	0	0	0	0	0	0	1	0	0	0	1	0	0	0	3	0	0	0	0	2
OTU1137	0	1	0	0	0	0	0	1	20	2	1	1	0	0	0	5	0	0	0	0	0	1	0	0	0	0	0	0	0	0	0	1	1	0	0	1	7	0	0	0	1	0	0	7	0	1	0	1	1
OTU1134	0	0	0	0	0	0	0	0	0	0	0	0	0	0	0	1	0	1	0	0	0	0	0	0	0	0	0	0	0	0	1	0	0	0	0	0	0	0	0	0	0	0	0	0	0	0	0	0	0
OTU1135	0	12	0	0	0	0	1	0	0	1	0	0	3	685	0	0	0	0	0	0	0	0	0	0	0	0	0	1	4	0	0	7	0	10	0	1	0	287	0	1	0	0	0	0	0	0	0	0	0
OTU1132	0	0	0	0	0	0	0	0	0	0	0	0	0	0	0	2	0	0	0	0	0	0	0	0	0	0	0	0	0	0	0	0	0	0	0	0	0	0	0	0	0	0	0	0	0	0	0	0	0
OTU1133	0	0	0	0	0	0	0	0	0	0	0	0	0	0	0	0	0	0	0	0	0	0	0	0	0	0	0	0	0	0	0	0	0	0	0	0	0	0	0	0	0	0	0	0	0	0	0	0	0
OTU1130	0	0	0	0	0	0	0	0	0	0	0	0	0	0	0	0	0	3	0	0	0	0	0	0	0	0	0	0	0	0	11	0	0	0	0	0	0	0	0	5	0	0	0	0	0	0	0	0	0
OTU1131	0	0	0	0	0	0	0	0	0	0	0	0	0	0	0	0	0	0	0	0	0	0	0	0	0	0	0	0	0	0	0	0	0	0	0	0	0	0	0	0	0	0	0	0	0	0	0	0	0
OTU589	0	0	0	0	0	0	0	0	15	0	0	0	0	0	0	0	0	0	0	0	0	0	0	0	0	0	0	0	0	0	0	0	0	0	0	0	0	0	0	0	0	0	0	0	0	0	0	0	0
OTU588	0	0	0	0	0	0	0	0	0	0	0	0	0	0	0	1	0	0	0	1	0	0	0	0	0	0	3	0	0	0	0	0	0	0	0	0	0	0	23	0	0	0	0	0	0	0	4	0	0
OTU1862	0	0	0	0	0	0	0	0	4	0	0	0	0	0	0	0	0	0	0	0	0	0	0	0	0	0	0	0	0	0	0	0	0	0	0	0	0	0	0	0	0	0	0	0	0	0	0	0	0
OTU1863	0	0	0	0	0	0	0	0	0	0	0	0	0	0	0	0	0	0	0	0	0	0	0	0	0	0	0	0	0	0	0	0	0	0	0	0	0	0	0	0	0	0	0	0	0	0	0	0	0
OTU1864	0	0	0	0	0	0	0	0	0	0	0	0	0	0	0	0	0	0	0	0	0	0	0	0	0	0	0	0	0	0	0	0	0	0	0	0	0	0	0	0	0	0	0	0	0	0	0	0	0
OTU1865	0	0	0	0	0	0	0	0	0	0	0	0	0	0	0	0	0	0	0	0	0	0	0	0	0	0	0	0	0	0	0	0	0	0	0	0	0	0	0	0	0	0	0	0	0	0	0	0	0
OTU1866	0	0	0	0	0	0	0	0	0	0	0	0	0	0	0	0	0	0	0	0	0	0	0	0	0	0	0	0	0	0	0	0	0	0	0	0	0	0	0	0	0	0	0	0	0	0	0	0	0
OTU1867	0	0	0	0	0	0	0	0	1	0	0	0	0	0	0	0	0	0	0	0	0	0	0	0	0	0	0	0	0	0	0	0	0	0	0	0	0	0	0	0	0	0	0	0	0	0	0	0	0
OTU581	0	0	0	0	0	0	0	0	0	0	0	0	0	0	0	0	0	0	0	0	0	0	0	0	0	0	0	0	0	0	0	0	0	0	0	0	0	0	0	0	0	0	0	16	0	0	0	0	0
OTU580	0	0	2	0	0	0	0	0	1	0	0	0	0	0	0	0	0	3	0	0	15	0	0	0	0	0	2	6	1	0	19	0	0	0	0	4	0	0	0	0	0	0	3	1	0	0	0	0	0
OTU583	0	7	0	0	2	1	0	13	54	15	1	4	7	0	0	42	3	27	1	4	40	78	0	6	1	3	4	4	12	4	7	3	3	2	0	14	5	1	0	0	2	1	11	20	4	1	4	2	3
OTU582	0	0	0	0	0	0	0	0	0	0	0	0	0	0	0	0	0	0	0	0	0	1	0	0	0	0	0	0	0	0	0	1	0	0	0	0	0	0	0	0	0	0	2	0	0	0	0	0	0
OTU585	0	0	0	0	0	0	0	0	15	0	0	0	0	0	0	0	0	0	0	0	0	0	0	0	0	0	0	0	0	0	0	0	0	0	0	0	0	0	0	0	0	0	0	0	0	0	0	0	0
OTU584	0	0	0	0	0	0	0	0	0	0	0	0	0	0	0	0	0	0	0	0	0	0	0	0	0	0	0	0	0	0	1	0	0	0	0	1	0	0	0	0	0	0	0	2	0	1	0	0	0
OTU587	0	0	0	0	0	0	0	0	15	0	0	0	0	0	0	0	0	0	1	0	0	0	0	0	0	0	0	0	0	0	0	0	0	0	0	2	0	0	0	0	0	0	0	2	0	0	0	0	0
OTU586	0	0	0	0	0	0	0	0	16	1	1	0	0	0	0	0	0	0	0	0	1	0	0	0	0	0	0	0	0	0	0	1	0	0	0	0	0	0	0	0	0	0	0	0	0	0	0	0	0
OTU459	0	0	0	0	0	0	0	0	0	0	0	2	0	0	0	0	0	0	0	0	0	0	0	0	0	0	0	0	1	0	0	0	0	0	0	0	0	0	0	0	0	0	0	0	0	0	0	0	0
OTU458	0	0	0	3	0	0	3007	0	0	0	0	0	0	88	0	5	0	0	0	0	1	0	0	0	0	0	0	0	0	0	0	0	0	0	2749	7	0	0	0	1	0	0	0	0	0	0	0	0	0
OTU453	0	0	1	0	1	0	1	0	0	0	0	0	1	0	0	0	0	10	0	3	0	3	2	0	1	0	0	0	0	0	0	0	0	0	0	0	0	0	0	0	0	1	0	0	1	0	1	0	0
OTU452	0	0	0	0	3	0	0	1	0	4	1	0	0	0	0	0	0	1	0	0	0	0	0	0	0	0	0	0	0	0	11	0	0	0	0	3	1	0	0	2	0	0	1	0	0	0	0	0	0
OTU451	0	0	0	0	0	1	0	1	0	1	0	0	0	0	0	0	0	0	0	0	0	0	0	0	1	0	0	0	0	0	0	0	0	0	0	0	7	0	0	0	0	0	0	8	0	0	0	0	1
OTU450	0	0	0	0	0	0	0	0	7	0	0	0	0	0	0	2	0	0	0	0	1	0	0	0	0	0	0	0	0	0	0	0	0	3	0	4	0	3	0	5	0	0	0	18	0	3	0	0	0
OTU457	0	0	0	0	0	0	0	0	10	0	0	0	0	0	0	2	0	0	0	0	0	0	2	0	0	1	0	0	0	0	0	6	0	0	0	0	0	0	0	3	1	0	0	0	0	19	0	0	1
OTU456	0	0	0	0	0	0	0	0	0	0	0	0	0	0	0	0	0	0	0	0	0	0	0	0	0	0	0	0	0	0	0	0	0	0	0	0	0	27	0	0	0	0	0	0	0	0	0	0	0
OTU455	0	27	1	0	0	0	0	0	0	0	0	0	0	0	0	1	0	0	0	0	0	0	0	0	0	0	0	0	0	0	0	0	0	0	0	0	0	0	0	0	0	0	0	0	0	0	0	0	0
OTU454	0	2	0	0	0	0	0	0	11	1	2	0	1	0	0	0	0	0	1	0	0	0	0	0	1	0	0	0	1	0	0	0	0	0	0	0	3	0	0	0	0	0	0	0	0	0	0	0	1
OTU1798	0	0	0	0	0	0	0	0	0	0	0	0	0	0	0	0	0	0	0	0	0	0	0	0	0	0	0	0	0	0	0	0	0	0	0	0	0	0	0	0	0	0	0	0	0	0	0	0	0
OTU1918	0	1	0	0	0	0	0	0	2	0	0	0	0	0	0	0	0	0	0	2	0	0	0	0	0	0	0	0	0	1	0	0	0	0	0	0	0	0	0	0	0	0	0	0	0	0	1	0	0
OTU1919	0	0	3	0	0	0	0	0	0	2	0	0	0	0	0	0	0	0	0	0	0	0	0	1	0	0	0	0	0	0	0	0	0	0	0	0	1	0	0	0	0	0	0	1	0	0	0	0	0
OTU1914	0	0	0	0	0	0	0	0	0	0	0	0	0	0	0	0	0	0	0	0	0	0	0	0	0	0	0	0	0	0	0	0	0	0	0	0	0	0	0	0	0	0	0	0	0	1	0	0	0
OTU1915	0	0	0	0	0	0	0	0	0	0	0	0	0	0	0	0	0	0	0	0	0	0	0	0	0	0	0	0	0	0	0	0	0	0	0	2	0	0	0	0	0	0	0	0	0	0	0	0	0
OTU1916	0	0	0	0	0	0	0	0	0	0	0	0	0	0	0	0	0	0	0	0	0	0	0	0	0	0	0	0	0	0	0	0	0	0	0	0	0	0	0	0	1	0	0	2	0	0	0	0	0
OTU1917	0	0	0	0	0	0	0	0	0	0	0	0	0	0	0	0	0	0	0	0	0	0	0	0	0	0	0	0	0	0	0	0	0	0	0	0	0	0	0	0	0	0	0	0	0	0	0	0	0
OTU1910	0	0	0	0	0	0	0	0	0	2	0	0	0	0	0	0	0	0	0	0	0	0	0	0	0	0	0	0	0	0	0	0	0	0	0	0	0	0	0	0	0	0	0	0	0	0	0	0	0
OTU1911	0	0	0	0	0	0	0	1	0	0	0	0	0	0	0	0	0	0	0	2	0	0	0	0	0	0	0	0	0	0	0	0	0	0	0	0	0	0	0	0	0	0	0	0	0	0	0	0	0
OTU1912	0	0	0	0	0	0	0	0	0	0	0	0	0	0	0	0	0	0	0	0	0	0	0	0	0	0	0	0	0	0	0	0	0	0	0	0	0	0	0	0	0	0	0	0	0	0	0	0	0
OTU1913	0	0	0	0	0	0	0	0	0	0	0	0	0	0	0	0	0	0	0	0	0	0	0	0	0	0	0	0	0	0	1	0	0	0	0	0	0	0	0	0	0	0	0	0	0	0	0	0	0
OTU1799	0	0	0	0	0	0	0	0	0	0	0	0	0	0	0	0	0	0	0	0	0	0	0	0	0	0	0	0	0	0	0	0	0	0	0	0	0	0	0	0	0	0	0	0	0	0	0	0	0
OTU129	0	0	1	0	1	0	0	0	0	1	1	0	0	0	0	0	0	2	1	1	0	3	0	0	0	0	0	38	0	0	1	0	1	1	0	6	0	34	1	482	5	0	1	1	3	3	0	0	1
OTU128	1	221	30	6	259	13	3	4	112	9	11	6	1	0	0	30	4	29	7	4	287	17	1	2	5	2	4	5	15	3	4	9	2	9	0	12	35	5	107	16	4	0	3	32	1	104	20	73	50
OTU127	0	7	0	160	15	0	0	1	27	10	0	0	116	8	0	12	3	0	0	0	0	7	30	0	0	2	1	15	0	0	0	16	0	29	0	1	0	101	0	122	1	0	1	4	1	0	0	0	0
OTU126	0	0	0	0	0	0	0	0	0	0	0	0	739	0	0	0	0	0	1	0	0	0	0	0	0	0	0	0	0	0	5	0	0	0	0	1	0	0	0	0	0	0	0	2	0	0	0	0	0
OTU125	0	0	0	1	7	0	0	21	15	0	0	1	0	0	0	2	0	0	0	0	0	27	0	0	1	1	0	0	2	0	0	94	0	214	0	8	0	511	3	8	105	510	3	1	0	0	5	0	1
OTU124	0	0	2	0	0	0	0	0	22	3	1	1	438	404	0	2	0	5	18	0	0	4	3	0	0	2	0	123	2	0	0	4	0	14	0	3	3	191	0	565	1	0	1	2	0	7	0	0	2
OTU123	0	0	0	0	23	0	0	2	11	24	1	0	0	0	0	1	0	1	2	0	3	76	83	0	1	2	0	94	2	0	0	15	0	53	0	588	0	53	0	526	2	0	7	5	1	15	0	0	3
OTU122	0	0	0	0	0	0	0	0	0	0	0	0	182	0	0	0	0	0	0	0	0	0	2	0	0	0	1	0	0	0	0	1	0	0	0	0	0	4	0	21	0	0	0	0	0	0	0	0	0
OTU121	0	0	0	388	0	0	0	0	0	0	0	0	15	0	0	0	0	2	0	0	0	0	0	0	0	0	0	0	0	0	0	0	0	0	0	0	0	0	0	251	0	0	0	1	0	1	0	0	0
OTU120	1	0	1	278	0	0	0	0	6	6	0	0	5	0	0	5	0	0	0	0	0	0	1	0	0	1	1	8	0	2	0	15	0	3	0	6	1	320	0	1390	1	0	0	24	0	3	1	0	0
OTU909	0	0	0	0	0	0	0	0	0	0	0	0	0	0	0	0	0	0	0	0	0	0	0	0	0	0	0	0	0	0	6	0	0	0	0	0	0	0	0	0	0	0	0	0	0	0	0	0	0
OTU908	0	0	0	0	0	0	0	0	0	0	0	0	0	0	0	0	0	0	0	0	0	0	0	0	0	0	0	0	0	0	0	0	0	0	0	0	0	0	0	0	0	0	0	0	0	0	0	0	0
OTU905	0	0	0	0	0	0	0	0	0	0	0	0	0	0	0	0	0	0	0	0	0	0	0	0	0	0	0	0	0	6	0	0	0	0	0	0	0	0	0	0	0	0	0	0	0	0	0	0	0
OTU904	0	0	0	0	0	0	0	0	7	0	0	0	0	0	0	0	0	0	0	0	0	0	0	0	0	0	0	0	0	0	0	0	0	0	0	0	0	0	0	0	0	0	0	0	0	0	0	0	0
OTU907	0	0	0	0	0	0	0	0	6	0	1	0	0	0	0	1	0	0	0	0	0	0	0	0	1	0	0	0	0	0	0	0	0	0	0	0	0	0	0	0	0	0	0	0	0	0	0	0	0
OTU906	0	0	0	0	0	0	0	0	0	0	0	0	0	0	0	6	0	0	0	0	0	0	0	0	0	0	0	0	0	0	0	0	0	0	0	0	0	0	0	0	0	0	0	0	0	0	0	0	0
OTU901	0	0	0	0	0	0	0	0	0	0	0	0	0	0	0	1	0	0	0	0	0	0	0	0	0	0	0	0	1	0	0	0	0	0	0	0	0	0	0	0	0	0	0	0	0	0	0	0	0
OTU900	0	0	0	0	0	0	5	0	0	0	0	0	0	0	0	0	0	0	0	0	0	0	0	0	0	0	0	0	0	0	0	1	0	0	0	0	0	0	0	0	0	0	0	0	0	0	0	0	0
OTU903	0	0	0	0	0	0	0	0	0	0	0	0	0	0	0	0	0	0	0	0	0	0	0	0	0	0	0	0	0	0	0	1	0	0	0	0	0	0	0	0	0	0	0	0	0	0	0	0	0
OTU902	0	0	0	0	0	0	0	0	0	0	0	0	0	0	0	0	0	0	0	0	0	0	0	0	0	0	0	0	0	0	0	0	0	6	0	0	0	0	0	2	0	0	0	0	0	0	0	0	0
OTU1608	0	0	0	0	0	0	0	0	0	0	0	0	0	0	0	0	0	0	0	0	3	0	0	0	0	0	0	0	0	0	0	0	0	0	0	0	0	0	0	0	0	0	0	0	0	0	0	0	0
OTU1609	0	0	0	0	0	0	0	0	0	0	1	0	0	0	0	0	0	0	0	0	0	0	0	0	0	0	0	0	0	0	0	0	0	0	0	0	0	0	0	0	0	0	0	0	0	0	1	0	0
OTU1600	0	0	0	0	0	0	0	0	0	0	0	0	0	0	0	0	0	0	0	0	0	0	0	0	0	0	0	0	0	0	0	0	0	0	0	0	0	0	0	0	0	0	0	0	0	0	0	0	0
OTU1601	0	0	0	0	0	0	0	0	0	0	0	0	0	0	0	0	0	0	0	0	0	0	0	1	0	0	0	0	0	0	0	0	0	0	0	1	0	0	0	0	1	0	0	0	0	0	0	0	0
OTU1602	0	0	0	0	0	0	0	0	1	0	0	0	0	0	0	0	0	0	1	0	1	0	0	0	0	0	0	0	0	0	0	0	0	0	0	0	0	0	0	0	0	0	0	0	0	0	0	0	1
OTU1603	0	0	0	0	0	0	0	0	0	0	0	2	0	0	0	2	0	0	0	0	0	0	0	0	0	0	0	0	0	2	0	0	0	0	0	0	0	0	0	0	0	0	0	0	0	0	0	0	0
OTU1604	0	0	0	0	0	0	0	0	0	0	0	0	0	0	0	0	0	0	0	0	1	0	0	0	0	0	0	0	0	0	0	0	0	0	0	0	0	0	0	0	0	0	0	0	0	0	0	0	0
OTU1605	0	0	0	0	0	0	0	0	0	0	0	0	0	0	0	0	0	0	0	0	0	0	0	0	0	0	1	0	0	0	0	0	0	0	0	0	2	0	0	0	0	0	0	0	0	0	0	0	0
OTU1606	0	0	0	0	0	0	0	0	0	0	0	0	0	0	0	0	0	0	0	0	0	0	0	0	0	0	0	0	0	0	0	0	0	0	0	0	0	0	0	0	0	0	0	0	0	0	0	0	0
OTU1607	0	0	0	0	0	0	0	0	0	0	0	0	0	0	0	0	0	0	0	0	0	0	0	0	0	0	0	0	0	0	0	0	0	0	0	0	2	0	0	0	0	0	0	0	0	0	0	0	0
OTU633	0	0	0	0	0	0	0	0	11	0	0	0	0	0	0	0	1	0	0	0	0	0	0	0	0	0	0	0	0	0	0	0	0	0	0	0	0	0	0	0	0	0	0	1	0	0	0	0	0
OTU632	10	0	27	0	0	3	0	270	0	100	0	1	0	0	0	0	3	0	59	0	81	0	138	0	0	0	10	0	1	0	0	0	0	0	0	0	0	0	0	0	5	12	177	38	75	7	0	0	0
OTU631	0	0	0	0	0	0	0	0	13	0	0	0	0	0	0	0	0	0	0	0	0	0	0	0	0	0	0	0	0	0	0	0	0	0	0	0	0	0	0	0	0	0	0	0	0	0	0	0	0
OTU630	0	0	0	0	0	0	0	1	0	0	0	0	0	0	0	0	0	0	0	0	1	0	0	0	0	0	0	0	0	0	0	21	0	1	0	0	0	0	0	0	0	0	0	0	0	9	0	0	0
OTU637	0	0	0	0	0	0	0	0	0	0	0	0	0	0	0	0	5	1	3	0	0	1	0	0	0	0	0	0	0	0	0	0	0	0	0	0	0	0	0	0	3	0	0	0	0	0	0	0	9
OTU636	0	0	0	0	0	0	0	0	13	0	0	0	0	0	0	1	0	0	0	0	0	0	0	0	0	0	0	0	0	0	0	0	0	0	0	0	0	0	0	0	0	0	0	0	0	0	0	0	0
OTU635	2	0	1	0	4	0	0	0	9	7	2	0	0	0	0	15	0	2	0	0	0	23	24	0	0	2	0	68	0	0	0	1	0	11	0	12	0	13	0	39	1	0	0	135	2	7	16	0	1
OTU634	0	0	0	0	0	0	0	0	13	0	0	0	0	0	0	0	0	0	0	0	0	0	0	0	0	0	0	0	0	0	0	0	0	0	0	0	0	0	0	0	0	0	0	0	0	0	0	0	0
OTU639	0	0	0	0	0	0	1	0	0	0	0	1	0	0	0	0	0	14	0	0	0	0	0	0	0	0	0	0	0	0	0	0	0	0	0	0	0	0	0	0	0	0	0	0	0	0	0	0	0
OTU638	0	0	0	0	0	0	0	0	14	0	0	0	0	0	0	0	0	0	0	0	0	0	0	0	0	0	0	0	0	0	0	0	0	0	0	0	0	0	0	0	0	0	0	0	0	0	0	0	0
OTU1524	0	0	0	0	0	0	0	0	0	0	0	0	0	0	0	0	0	0	0	0	3	0	0	0	0	0	0	0	0	0	0	0	0	0	0	0	0	0	0	0	0	0	0	3	0	0	0	0	0
OTU839	0	0	0	0	0	0	0	0	0	0	0	0	0	0	0	0	0	0	0	0	0	0	0	0	0	0	0	0	0	0	0	0	0	0	0	0	0	0	0	0	0	0	0	0	0	0	0	0	0
OTU838	0	19	4	0	6	2	0	15	71	0	7	7	0	0	0	37	4	40	0	2	52	6	2	2	4	0	3	4	4	3	19	6	9	0	0	44	24	0	0	0	6	1	3	1	3	7	2	0	10
OTU1736	0	0	0	0	0	0	0	0	0	0	0	0	0	0	0	0	0	2	0	0	0	0	0	0	0	0	0	0	0	0	0	0	0	0	0	0	0	0	0	0	0	0	0	0	0	0	0	0	0
OTU1737	0	0	0	0	0	0	0	0	0	0	0	1	0	0	0	0	0	0	0	0	0	1	0	0	0	0	0	0	0	0	0	0	0	0	0	0	0	0	0	0	0	0	0	0	0	0	0	0	0
OTU1730	0	0	0	0	0	0	0	0	0	0	0	0	0	0	0	0	0	0	0	0	0	1	0	0	0	0	0	0	0	0	0	0	0	0	0	0	0	0	0	0	0	0	0	0	0	0	0	0	0
OTU1731	0	0	0	0	0	0	4	0	0	5	0	0	13	4	0	1	0	2	0	0	2	18	9	1	0	0	0	3	0	0	2	3	0	0	0	36	2	20	0	103	0	0	0	1	0	2	0	0	0
OTU1732	0	0	0	0	0	0	0	0	0	3	0	0	0	0	0	0	0	0	0	0	0	0	0	0	0	0	0	0	0	0	0	0	0	0	0	0	0	1	0	0	0	0	0	0	0	0	0	0	0
OTU1733	0	0	0	0	0	0	0	0	0	0	0	0	0	0	0	0	0	0	0	0	0	0	0	0	0	0	0	0	0	0	0	0	0	0	0	0	0	0	0	0	0	0	0	0	0	0	0	0	0
OTU831	0	0	0	0	0	0	0	0	0	0	0	0	10	0	0	0	0	0	0	0	0	0	0	0	0	0	0	0	0	0	0	0	0	0	0	0	0	0	0	0	0	0	0	0	0	0	0	0	0
OTU830	0	0	0	0	3	0	0	1	0	0	0	0	0	0	0	0	0	0	0	0	1	0	0	0	0	0	0	0	0	0	2	0	0	0	0	0	6	0	0	0	1	0	0	0	0	0	0	0	0
OTU833	0	0	0	0	0	0	0	0	0	0	0	0	0	0	0	0	0	5	0	0	0	0	0	0	0	0	0	2	0	0	0	0	0	0	0	0	0	0	0	0	0	0	0	0	0	0	0	0	0
OTU832	0	6	0	0	0	0	3	0	0	0	0	0	1	0	1	0	0	0	0	9	0	0	0	0	0	0	1	0	0	2	0	0	0	2	0	2	0	1	0	0	0	0	0	0	0	0	3	0	0
OTU835	0	0	0	0	0	0	4	0	0	0	0	0	0	0	0	0	0	6	0	0	0	0	0	0	0	0	0	0	0	0	0	0	0	0	0	0	0	0	0	0	0	0	0	0	0	0	0	0	0
OTU834	0	0	1	0	1	0	0	1	4	0	0	1	0	0	0	0	0	0	0	0	0	1	1	0	0	0	1	0	0	0	1	0	0	0	0	0	1	0	0	0	0	0	0	0	0	0	0	0	0
OTU837	0	0	0	0	1	0	0	0	8	2	3	0	0	0	0	1	0	1	0	0	7	0	0	0	0	0	0	0	1	0	0	0	0	0	0	0	0	0	0	0	0	0	0	2	0	0	0	0	1
OTU836	0	0	0	0	0	0	0	0	8	0	0	0	0	0	0	0	0	0	0	0	0	0	0	0	0	0	0	0	0	0	0	0	0	0	0	0	0	0	0	0	0	0	0	0	0	0	0	0	0
OTU215	0	0	0	0	0	0	0	0	16	0	0	0	0	0	0	0	0	0	0	0	0	0	0	0	0	1	0	0	0	0	0	0	0	0	0	35	0	0	0	71	0	0	0	0	0	0	0	0	0
OTU494	0	0	0	0	0	0	0	0	0	0	0	0	0	0	0	0	0	0	0	0	0	0	0	0	0	0	0	0	0	0	0	0	0	0	0	0	0	0	0	0	0	0	0	0	0	0	0	0	0
OTU214	1	88	0	0	0	0	0	0	40	0	3	0	0	0	0	6	0	3	1	0	5	1	0	5	2	0	0	2	4	0	0	0	0	0	0	0	9	0	0	1	3	1	0	2	4	0	0	0	2
OTU1522	0	0	0	0	0	0	0	0	0	1	0	0	0	0	0	0	0	1	0	0	6	0	0	1	0	0	0	0	0	0	0	0	0	0	0	0	0	0	0	0	0	0	0	0	0	0	0	0	0
OTU217	0	0	0	0	1	0	0	0	0	0	0	0	0	0	0	0	0	0	0	0	0	4	105	0	0	0	0	0	0	0	0	0	0	0	0	0	0	49	0	10	0	0	0	2	0	0	0	0	0
OTU216	0	0	0	0	17	1	4	1	29	2	6	3	4	0	0	3	0	6	0	1	3	1	0	2	32	0	0	3	5	1	0	0	0	0	0	1	27	0	0	0	7	0	0	1	0	3	0	1	5
OTU211	0	0	0	0	2	0	0	0	0	0	0	0	253	2	0	1	0	2	0	0	0	2	3	0	0	0	0	0	2	0	0	1	0	2	0	0	0	36	0	6	0	4	0	3	0	0	0	0	0
OTU1879	0	0	0	0	2	0	0	0	0	0	0	0	0	0	0	0	0	0	0	0	0	0	0	0	0	0	0	0	0	0	0	0	0	0	0	0	0	0	0	0	2	0	0	0	0	0	0	0	0
OTU210	1	7	0	0	1	1	2	4	171	16	5	2	0	0	0	2	13	3	0	1	0	1	0	1	1	0	4	9	2	0	4	4	0	2	0	1	7	1	0	0	0	0	2	5	0	0	0	0	36
OTU213	0	0	0	0	0	0	0	55	0	1	0	0	0	0	0	0	1	0	0	0	0	0	0	0	0	0	0	0	0	0	0	4	0	114	0	0	1	0	0	0	0	0	0	0	0	0	0	0	0
OTU740	0	0	0	0	0	0	0	0	11	0	0	0	0	0	0	0	0	0	0	0	0	0	0	0	0	0	0	0	0	0	0	0	0	0	0	0	0	0	0	0	0	0	0	0	0	0	0	0	0
OTU1459	0	0	0	0	0	0	0	0	0	0	0	0	0	0	0	0	0	3	0	0	0	1	0	0	0	0	0	0	0	0	0	0	0	0	0	0	0	0	0	0	0	0	0	0	0	0	0	0	0
OTU1458	0	0	0	0	0	0	0	0	0	0	1	0	0	0	0	0	0	0	0	0	0	0	0	0	0	0	1	0	0	0	0	0	0	0	0	0	0	0	0	0	0	0	0	0	0	0	0	0	0
OTU1451	0	0	0	0	0	0	0	0	0	0	0	0	0	0	0	0	0	0	0	0	0	0	0	0	0	0	0	0	0	0	0	0	0	0	0	3	0	0	0	0	0	0	0	0	0	0	0	0	0
OTU1450	0	0	0	0	0	0	0	0	0	0	0	0	0	0	0	0	0	0	0	0	0	0	0	0	0	0	0	0	0	0	0	0	0	0	0	0	0	0	0	0	0	0	0	0	0	0	0	0	0
OTU1453	0	0	0	0	0	0	0	0	0	0	0	0	0	0	0	0	0	0	0	0	0	0	0	0	0	0	0	0	0	2	0	0	0	0	0	0	0	0	0	0	0	0	0	3	0	0	0	0	0
OTU1452	0	0	0	0	0	0	0	0	5	0	0	0	0	0	0	0	0	0	0	0	0	0	0	0	0	0	0	0	0	0	0	0	0	0	0	0	0	0	0	0	2	0	0	0	0	0	0	0	0
OTU1455	0	0	0	0	0	0	0	0	6	0	0	0	0	0	0	0	0	0	0	0	0	0	0	0	0	0	0	0	0	0	0	0	0	0	0	0	0	0	0	0	0	0	0	0	0	0	0	0	0
OTU1454	0	0	0	0	0	0	0	0	4	0	0	0	0	0	0	0	0	0	0	0	0	0	0	0	0	0	0	0	0	0	0	0	0	0	0	0	0	0	0	0	0	0	0	0	0	0	0	0	0
OTU1457	0	0	0	0	0	0	0	0	0	0	0	0	0	0	0	0	0	0	0	0	1	0	0	0	0	0	0	0	0	0	0	0	0	0	0	0	0	0	0	0	0	0	0	0	0	0	0	0	0
OTU1456	0	0	0	0	0	0	0	0	0	0	0	0	0	0	0	0	1	0	0	0	1	0	0	0	0	0	0	0	0	1	0	0	0	0	0	0	1	0	0	0	0	0	0	0	0	0	0	1	0
OTU2053	0	0	0	0	0	0	0	0	0	0	0	0	0	0	0	0	0	1	0	0	0	0	0	0	0	0	0	0	0	0	0	0	0	0	0	0	0	0	0	0	0	0	0	0	0	0	0	0	0
OTU8	45640	10	34	0	30	1	0	23	470	31	7	1	3	0	0	20	2	153	26	8	21	5	14	2	1	63751	16	236	3	0	5	18	1	99	0	18	0	139	0	1695	18	0	282	145	525	47	1	0	11
OTU9	302	0	9042	15	1	119	0	5	1	410	6	4184	1	1	1	508	6735	80	0	3	2	4	3	1819	1	1	1	0	4037	0	7	0	0	97	0	0	0	1412	0	2	878	658	1	17	0	58	24	85	5
OTU6	1	6	3	0	1	1	0	1	0	1464	1	2	0	0	0	3	0	2	2	0	3	0	2	0	2	0	4	4	4	0	3	22368	0	21	0	0	0	0	0	0	10177	1	3	30	0	0	1	0	0
OTU7	387	1757	1490	24	5665	1439	2603	481	9832	534	791	346	319	151	0	109	2130	4800	839	226	4	1446	168	320	1818	0	339	5259	1099	794	12804	252	3	230	0	838	1034	1	0	235	12	63	725	3448	856	253	298	0	29
OTU4	37	37	5933	1	8	3412	1	62	7626	2384	8997	8929	2	1	7	10744	5945	1901	5	19	275	3069	33	4205	1245	1	3825	488	914	271	69	299	27	2242	0	310	2347	12	5	5	373	236	7703	125	1396	374	3459	6	2893
OTU5	786	7893	143	298	1122	2	4311	1250	5904	250	283	687	1486	71	514	751	112	99	362	38434	404	18	1402	282	0	415	4922	17	425	6022	4644	228	712	489	222	1809	176	461	447	299	44	428	483	218	56	76	2164	44	2974
OTU2	419	238	26400	14616	3010	25374	35	1120	8472	3857	12697	22400	13943	44	1281	11752	35346	2065	792	278	5061	13190	1685	43921	28245	15	27853	17526	18516	37	839	28502	3733	5277	37	64	174	4996	78	44	21983	10200	1079	3377	18788	31057	19745	5802	47858
OTU3	7484	0	2	1	1	1157	0	1	0	26897	1	11	1	1	1457	2	1447	9	30427	1	39726	8637	25204	697	1346	0	4	0	4	1	10	266	2	5	0	0	2	0	0	4	12633	3	26773	7	30882	6435	0	1	1478
OTU1	270	7915	7310	2190	163	14829	5502	16609	682	7232	25599	17311	9944	5	58677	9485	5815	7932	36	17291	1802	7615	1336	6378	1891	44	698	3888	9249	46399	318	468	57281	20136	669	10887	51788	15793	28758	609	222	29736	2826	9945	635	14750	24902	56786	4492
OTU58	0	0	0	3	1	0	0	7	8	0	0	0	0	0	0	0	0	0	0	0	0	2	0	0	1	0	0	0	7	0	0	9	0	36	0	1	0	1164	2925	0	0	320	0	0	0	0	0	0	0
OTU59	0	0	1	1	39	0	0	6	93	153	0	0	5	0	0	17	2	8	0	3	0	1036	230	0	0	13	0	0	0	0	1	54	0	2497	0	51	28	147	0	52	28	0	46	460	3	231	15	4	9
OTU50	0	0	0	1599	4	0	0	0	8	5	1	0	525	900	0	1	0	35	3	3	0	2	0	0	1	0	0	18	5	0	1	4	1	5	0	0	0	419	0	208	0	280	1	19	1	2	1	0	1
OTU51	0	411	16	1	29	6	11	277	291	3	4	19	58	0	1	54	37	3982	14	6	14	27	9	42	7	0	6	68	22	8	33	14	8	23	0	20	26	41	1	11	12	3	3	66	10	7	43	0	29
OTU52	0	0	1	54	4	0	4	2	0	0	1	1	33	532	0	0	1	0	2	0	0	0	2	1	0	0	0	14	1	0	1	2	0	2	16	1	0	94	0	172	1	0	5	3	1	2	0	0	4
OTU53	0	0	1	1	38	0	4	64	10	1	1	0	1	0	0	1	0	8	0	0	5	2	0	3	0	0	0	3590	0	0	5	6	3	0	0	2	0	10	1	556	0	0	1	6	12	1	9	0	5
OTU54	0	26	95	1	12	18	4	36	98	32	13	21	17	0	0	2304	30	263	12	16	135	410	32	13	5	0	17	4	50	9	8	21	12	6	0	74	31	2	7	4	71	7	43	432	130	18	677	3	18
OTU55	1	0	0	2008	0	1	0	0	0	5	0	0	0	0	0	9	1	23	0	0	4	2	1	0	0	0	1	117	0	0	0	10	0	2	239	0	2	516	0	1162	9	49	0	19	0	13	9	0	0
OTU56	31	6	2	2	4	15	380	18	0	26	29	17	1	6	0	0	0	923	106	7	0	94	3	238	3	0	30	61	36	395	254	19	0	1	0	29	14	67	0	182	0	3	12	197	5	0	2	0	0
OTU57	0	21	21	0	3	4	5	16	303	55	18	1	14	3	52	37	3	56	1	45	144	1099	43	6	3	3	14	758	10	2	65	17	3	6	0	69	277	10	0	347	15	0	157	205	4	97	31	6	14
OTU1931	0	0	0	0	0	0	0	0	0	0	0	0	0	0	0	0	1	0	0	0	0	0	0	0	0	0	0	0	0	0	0	0	0	0	0	0	0	0	0	0	0	0	0	0	0	0	0	0	0
OTU1149	0	0	0	0	0	0	0	0	0	3	0	0	0	0	0	0	0	1	0	0	0	0	0	0	0	0	0	0	0	0	0	0	0	0	0	0	0	0	0	0	0	0	0	0	0	0	0	0	0
OTU1148	0	0	0	0	0	0	0	0	0	0	0	0	0	0	0	0	0	0	0	0	0	0	0	0	0	0	0	0	0	0	0	0	0	0	0	0	0	0	0	0	0	0	0	0	0	0	0	0	0
OTU1143	0	0	3	12	0	17	0	0	0	1	9	11	0	0	0	0	0	0	0	0	0	15	0	3	65	0	3	0	17	0	0	2	0	0	0	0	0	0	0	0	30	9	0	0	0	2	0	0	0
OTU1142	0	0	0	0	0	0	0	0	4	0	0	0	0	0	0	0	0	0	0	0	0	0	0	0	0	0	0	0	0	0	0	0	0	0	0	0	0	0	0	0	0	0	0	0	0	0	0	0	0
OTU1141	0	0	0	0	0	0	0	0	0	0	1	0	0	0	0	0	0	0	0	0	0	0	0	0	0	0	0	0	0	0	0	0	0	0	0	0	0	0	0	0	1	0	0	0	0	0	0	0	0
OTU1140	0	0	0	0	0	0	0	0	0	0	0	0	0	0	0	0	0	0	0	0	0	0	0	0	0	0	0	0	0	0	0	0	0	0	0	0	0	0	0	0	0	0	0	1	0	0	0	0	0
OTU1147	0	0	0	0	0	0	0	0	0	0	0	0	0	0	0	0	0	0	0	0	2	0	1	0	0	2	1	0	0	0	0	0	0	0	0	0	0	0	0	0	0	0	0	0	0	0	0	0	0
OTU1146	0	0	0	0	0	0	0	0	0	0	0	0	4	0	0	0	0	0	0	0	0	0	0	0	0	0	0	0	0	0	0	0	0	0	0	0	0	1	0	0	0	0	0	0	0	0	0	0	0
OTU1145	0	0	0	0	0	0	0	0	0	0	0	0	0	0	0	0	0	0	0	0	0	0	0	0	0	0	0	0	0	0	0	0	0	0	0	0	0	0	0	0	0	0	0	0	1	0	0	0	2
OTU1144	0	0	0	0	0	0	0	0	1	0	0	0	0	0	0	0	0	0	0	0	0	0	0	0	0	0	0	0	0	0	0	0	0	0	0	0	0	0	0	0	0	0	0	0	0	0	0	0	0
OTU1859	0	0	0	0	0	0	0	0	0	0	0	0	0	0	0	0	0	0	0	0	0	0	0	0	0	0	0	0	0	0	0	0	0	0	0	0	0	0	0	0	0	0	0	0	0	0	0	0	0
OTU1858	0	0	0	0	0	0	0	0	0	0	0	0	0	0	0	0	0	0	0	0	0	0	0	0	0	0	0	0	0	0	0	0	0	0	0	0	0	0	0	0	1	0	0	0	0	0	0	0	0
OTU1855	0	0	2	0	0	0	0	0	0	0	0	0	0	0	0	0	0	0	0	0	2	0	0	0	0	0	0	0	0	0	0	0	0	0	0	0	0	0	0	0	0	0	0	0	0	0	0	0	0
OTU1854	0	0	0	0	0	0	0	0	0	0	2	0	0	0	0	0	0	0	0	0	0	0	0	0	0	0	0	0	0	0	0	0	0	0	0	0	0	0	0	0	0	0	0	0	0	0	0	0	0
OTU1857	0	0	0	0	0	0	0	0	0	0	0	0	0	0	0	0	0	0	0	2	0	0	0	0	0	0	0	0	0	0	0	0	0	0	0	0	0	0	0	0	0	0	0	0	0	0	0	0	0
OTU1856	0	0	0	0	0	0	0	0	0	0	0	0	0	4	0	0	0	0	0	0	0	0	0	0	0	0	0	0	0	0	0	0	0	0	0	0	0	0	0	0	0	0	0	0	0	0	0	0	0
OTU1851	0	0	0	0	0	0	0	3	0	0	0	0	0	0	0	0	0	0	0	0	0	0	0	0	0	0	0	0	0	0	0	0	0	0	0	0	0	0	0	0	0	0	0	0	0	0	0	0	0
OTU1850	0	0	0	0	0	0	0	0	0	0	0	0	0	0	0	0	0	0	0	0	0	0	0	0	0	0	0	0	0	0	0	0	0	0	0	0	0	0	0	0	0	0	0	1	0	0	0	0	0
OTU1853	0	0	2	0	0	0	0	0	0	0	0	0	0	0	0	0	0	0	0	0	0	0	0	0	0	0	0	0	0	0	0	0	0	0	0	0	0	0	0	0	0	0	0	0	0	0	0	0	0
OTU1852	0	0	0	0	0	0	0	0	0	0	0	0	0	0	0	0	0	0	0	0	0	0	0	0	0	0	0	0	0	0	0	0	0	0	0	0	0	0	0	0	0	0	0	0	0	0	0	0	0
OTU480	0	0	0	0	0	0	0	0	0	0	0	0	0	0	0	0	0	0	0	0	0	0	0	0	0	0	0	0	0	0	0	0	0	0	0	0	0	0	0	0	0	0	0	0	0	0	0	0	0
OTU481	0	0	0	0	0	0	0	0	0	0	0	0	0	0	0	0	0	0	0	0	0	0	0	0	0	0	0	0	0	0	0	0	0	0	0	0	0	25	0	0	0	0	0	0	0	0	0	0	0
OTU482	0	0	2	0	0	0	1	2	28	2	4	4	0	0	0	3	0	0	1	0	4	0	3	1	4	0	6	0	3	0	2	1	0	0	0	1	2	0	0	0	1	0	0	0	0	0	0	0	1
OTU483	0	0	0	0	0	0	0	0	0	0	0	0	0	0	0	0	0	1	0	0	0	0	0	0	0	0	0	0	0	0	0	2	0	0	0	0	0	0	0	0	0	0	0	0	0	1	0	0	0
OTU484	0	1	0	0	2	0	0	1	13	0	2	0	0	0	0	2	0	0	0	0	0	2	0	0	2	0	0	0	0	0	0	3	0	0	0	12	2	0	0	0	1	0	0	1	1	0	0	0	3
OTU485	0	0	0	0	0	0	0	22	0	0	0	0	0	0	0	0	0	0	0	0	0	0	0	0	0	0	0	0	0	0	0	0	0	0	0	1	0	0	0	0	0	0	0	0	0	0	0	0	0
OTU338	0	0	0	0	0	0	0	0	0	0	0	0	0	0	0	0	0	0	0	0	26	0	0	0	0	0	0	0	0	0	0	0	0	0	0	0	0	118	0	0	0	0	0	0	0	0	0	0	0
OTU339	0	6	0	0	11	0	0	0	0	0	0	0	0	0	0	1	0	0	0	0	0	24	7	0	0	0	0	0	0	0	2	1	0	1	0	1	1	34	0	3	0	0	1	1	0	0	0	0	0
OTU336	0	0	0	0	0	0	0	1	0	0	0	0	0	0	0	0	0	0	0	0	1	0	0	0	0	0	0	0	0	0	0	0	0	27	0	0	0	0	37	0	0	6	0	0	0	0	0	0	0
OTU337	0	0	0	0	0	0	0	0	46	0	0	0	0	0	0	3	0	0	0	0	0	0	0	0	0	1	0	1	0	0	0	11	0	1	0	0	0	0	0	16	0	0	0	20	0	4	0	0	0
OTU334	0	0	0	0	9	0	0	0	0	0	0	0	15	0	0	0	0	0	0	0	0	0	0	0	0	0	0	0	0	0	0	0	0	0	0	0	0	0	0	0	0	0	0	0	0	0	0	0	0
OTU335	0	0	0	0	1	0	0	0	0	1	0	0	0	0	0	2	0	1	0	1	0	0	0	0	0	0	0	0	0	0	0	7	0	12	0	39	0	0	0	10	0	0	0	4	0	4	0	0	0
OTU332	5	17	4	0	20	0	2	15	8	4	1	0	0	0	0	0	0	8	0	0	19	0	0	0	0	0	0	1	4	0	0	70	0	47	0	0	3	11	0	0	1	0	38	0	0	4	0	0	0
OTU333	0	0	1	0	1	1	0	0	60	1	2	2	0	0	0	17	0	2	0	0	7	2	0	0	0	0	0	0	1	0	1	3	0	0	0	1	6	0	0	0	7	0	0	4	0	4	0	0	1
OTU330	0	4	0	0	0	0	0	1	14	2	1	1	0	0	0	3	0	0	2	0	1	2	0	1	1	0	0	0	0	0	1	0	0	0	0	0	1	0	0	2	3	0	0	16	1	1	0	0	3
OTU331	1	31	0	0	2	0	0	5	27	2	0	1	2	0	1	3	6	4	0	2	5	6	1	0	2	0	0	2	3	3	3	3	2	3	0	2	23	2	0	2	1	0	2	43	1	8	1	0	4
OTU1929	0	0	0	0	0	0	0	0	0	0	0	0	0	0	0	0	0	0	0	2	0	0	0	0	0	0	0	0	0	0	0	0	0	0	0	0	0	0	0	0	0	0	0	0	0	0	0	0	0
OTU1928	0	0	0	0	0	0	0	0	0	0	0	0	0	0	0	0	0	0	0	0	0	0	0	0	0	0	0	0	0	0	0	0	0	0	0	2	0	0	0	0	0	0	0	0	0	0	0	0	0
OTU1921	0	0	0	0	0	0	0	0	0	1	1	0	0	0	0	0	0	0	0	0	0	0	0	0	0	0	0	0	1	0	0	0	0	0	0	0	0	0	0	0	1	0	0	0	0	0	0	0	0
OTU1920	0	0	0	0	0	0	0	0	0	0	0	0	0	0	0	0	0	0	0	0	0	0	0	0	0	0	0	0	0	0	0	0	0	0	0	0	0	0	0	0	0	0	0	0	0	0	0	0	0
OTU1923	0	0	0	0	0	1	0	0	0	1	1	0	0	0	0	0	0	0	2	0	0	1	0	0	0	0	0	0	2	0	0	0	0	0	0	0	0	0	0	0	0	0	0	1	0	0	0	0	0
OTU1922	0	0	0	0	0	0	0	0	2	0	0	0	0	0	0	0	0	0	0	0	0	0	0	0	0	0	0	0	0	0	0	0	0	0	0	0	0	0	0	0	0	0	0	0	0	0	0	0	0
OTU1925	0	0	0	0	0	0	0	0	0	0	0	0	0	0	0	0	0	1	0	0	0	0	0	0	0	0	0	0	0	0	0	1	0	0	0	0	0	0	0	0	0	0	0	0	0	0	0	0	0
OTU1924	0	0	0	0	0	0	0	0	0	0	1	0	0	0	0	0	0	0	0	0	0	0	0	0	0	0	0	0	0	0	1	0	0	0	0	0	2	0	0	0	0	0	0	0	0	0	0	0	0
OTU1927	0	0	0	0	0	0	0	0	3	0	0	0	0	0	0	0	0	2	0	0	0	0	0	0	0	0	0	0	0	0	0	0	0	0	0	0	2	0	0	0	0	0	0	0	0	0	0	0	0
OTU1926	0	0	0	0	0	1	0	0	0	0	0	0	0	0	0	0	0	1	0	0	0	0	0	0	0	0	0	0	0	0	0	0	0	0	0	0	1	0	0	0	0	0	0	0	0	0	0	0	1
OTU1751	0	0	0	0	0	0	0	0	0	4	0	0	4	0	0	3	0	0	0	0	0	2	0	0	0	0	0	0	0	0	0	2	0	4	0	2	2	9	0	21	1	0	0	0	0	5	0	0	0
OTU2069	0	0	0	0	0	0	1	0	0	0	0	0	0	0	0	0	0	0	0	2	0	0	0	0	0	0	0	0	0	3	0	0	0	0	0	0	0	0	0	0	0	0	0	0	0	0	1	0	0
OTU1938	0	0	0	0	0	0	0	0	0	0	0	0	0	0	0	0	0	2	0	0	0	0	0	0	0	0	0	0	0	0	0	0	0	0	0	0	0	0	0	0	0	0	0	0	0	0	0	0	0
OTU2068	0	0	0	0	0	0	0	0	0	0	0	0	0	0	0	0	0	0	0	0	0	0	0	0	0	0	0	0	0	0	0	2	0	0	0	0	0	0	0	0	0	0	0	0	0	0	0	0	0
OTU158	0	40	3	1	3	4	5	6	17	3	8	4	2	0	0	11	5	46	1	6	8	2	0	3	1	2	7	0	10	2	43	6	1	9	0	5	29	0	0	0	3	3	37	37	1	0	3	0	10
OTU159	0	74	5	0	5	7	6	12	1	2	11	0	1	0	0	3	0	150	8	4	1	4	4	4	2	0	6	2	11	3	93	7	1	11	0	16	10	0	0	0	5	5	14	52	2	2	15	0	2
OTU2100	0	0	1	0	0	0	0	0	0	0	0	0	0	0	0	0	0	0	0	0	0	0	0	0	0	0	0	0	1	0	0	0	0	0	0	0	0	0	0	2	0	0	0	0	0	0	0	0	0
OTU152	1	94	8	1	2	1	12	3	129	6	21	11	2	0	0	10	4	109	4	3	9	6	2	9	5	0	3	5	20	8	30	9	27	16	0	17	23	2	0	0	5	0	22	34	3	4	106	1	14
OTU153	0	0	0	6	224	1	0	2	18	0	3	0	209	0	0	6	2	20	0	0	6	5	1	0	0	0	0	0	1	0	70	4	0	8	0	6	0	0	0	2	1	0	2	28	2	5	0	0	1
OTU150	0	134	5	11	11	9	0	10	80	59	7	4	31	0	1	56	2	13	1	6	191	9	5	1	8	18	2	161	3	0	28	1	2	22	0	39	14	202	0	363	30	0	49	131	17	8	2	0	4
OTU151	0	0	0	0	14	1	0	3	8	8	0	0	0	0	0	0	0	0	0	0	0	3	0	0	0	0	1	50	0	0	2	2	0	164	0	24	0	4	0	373	0	0	0	12	0	3	0	0	4
OTU156	0	0	0	253	0	0	0	0	0	0	0	0	33	57	0	3	0	0	0	0	0	0	0	0	0	0	0	0	0	0	0	2	0	1	0	0	1	48	0	13	0	0	0	0	0	0	0	0	0
OTU157	0	7	1	3	4	1	0	1	62	0	6	6	2	0	0	6	1	6	2	0	18	4	0	1	1	0	2	0	7	0	8	7	1	0	0	2	14	0	0	0	7	1	0	24	1	3	0	1	14
OTU154	1	39	6	1	49	9	3	9	449	33	34	22	0	0	0	58	8	37	5	9	85	31	1	14	6	0	20	3	32	4	18	94	6	10	0	57	48	7	0	3	41	2	2	27	65	17	9	6	28
OTU155	0	0	0	0	0	0	0	0	0	1	0	1	0	0	0	0	0	4	0	0	3	0	0	0	0	0	4	0	2	0	3	0	0	10	0	1	0	0	0	0	2	0	0	1	0	0	3	0	0
OTU938	0	1	0	0	1	0	0	0	1	0	0	0	0	0	1	0	0	1	0	1	1	0	0	1	0	0	1	0	1	0	0	1	0	0	0	0	1	1	0	0	0	0	0	0	0	0	0	0	0
OTU939	0	0	0	0	0	0	0	0	0	0	0	0	0	0	0	0	0	0	0	0	0	0	0	0	0	0	0	0	0	0	0	0	0	0	0	0	0	0	0	0	0	0	0	0	0	0	0	0	0
OTU1637	0	0	0	0	0	0	0	0	0	0	0	0	0	0	0	0	0	0	0	0	0	0	0	0	3	0	0	0	0	0	0	0	0	0	0	0	0	0	0	0	0	0	0	0	0	0	0	0	0
OTU1636	0	0	0	0	0	0	0	0	0	2	0	0	0	0	0	0	0	0	0	0	0	0	0	0	0	0	0	0	0	0	0	0	0	0	0	0	0	0	0	0	0	0	0	0	0	0	0	0	0
OTU1631	0	0	0	0	0	0	0	0	0	0	0	0	0	0	0	0	0	0	0	0	0	0	0	0	0	0	0	0	0	0	0	0	0	0	0	2	0	0	0	0	0	0	0	0	0	0	0	0	0
OTU1630	0	0	0	0	0	0	0	0	0	0	0	0	0	0	0	0	0	0	0	0	0	0	0	0	0	0	0	0	0	0	0	0	0	0	0	0	0	0	0	0	0	0	0	0	0	0	0	0	0
OTU1633	0	0	0	0	2	0	0	0	0	0	0	0	0	0	0	0	0	0	0	0	1	0	0	0	1	0	0	0	0	0	0	1	0	0	0	0	0	0	0	0	0	0	0	0	0	0	0	0	1
OTU1632	0	0	0	0	0	0	0	0	0	0	0	0	0	0	0	0	0	0	0	0	0	0	2	0	0	0	0	0	0	0	0	0	0	0	0	0	0	0	0	0	0	0	0	0	0	0	0	0	0
OTU930	1	0	0	0	0	2	0	0	0	0	0	0	0	0	0	3	0	0	0	0	0	0	0	0	0	0	0	0	5	0	0	0	0	0	0	0	0	1	0	0	0	0	0	1	0	0	0	0	0
OTU931	0	0	0	0	0	0	0	0	0	0	0	0	0	0	0	0	0	0	0	0	0	0	0	0	0	0	0	0	0	0	0	0	0	0	0	0	0	0	0	0	0	0	0	0	0	0	0	0	0
OTU932	0	0	0	0	1	0	0	0	0	0	0	0	0	0	0	0	0	2	0	0	0	0	0	0	0	0	0	0	0	0	0	0	0	0	0	1	0	0	0	0	2	0	0	0	0	0	0	0	5
OTU933	0	0	0	0	0	0	0	0	0	0	0	0	15	0	0	0	0	0	0	0	0	0	0	0	0	0	0	0	0	0	0	1	0	0	0	0	0	0	0	0	0	0	0	0	0	1	0	0	0
OTU934	0	7	0	0	0	0	0	0	0	0	0	0	0	0	0	0	0	0	0	0	0	0	0	0	0	0	0	0	0	0	0	0	0	0	0	0	0	0	0	0	0	0	0	0	0	0	0	0	0
OTU935	0	0	1	0	2	0	0	2	0	0	0	0	0	0	1	2054	510	0	0	0	36	0	0	0	0	0	0	0	0	0	3	0	0	0	0	0	0	0	1	0	354	0	0	0	0	0	0	0	0
OTU936	0	0	0	0	0	0	0	0	29	0	0	0	0	0	0	1	0	3	0	0	0	0	0	0	0	0	0	0	0	0	3	0	0	1	0	0	4	0	0	1	0	0	0	0	0	0	0	0	0
OTU937	0	0	0	0	0	0	0	0	0	0	0	0	0	0	0	0	0	0	0	0	10	0	0	0	0	0	0	0	0	0	0	0	0	0	0	0	0	0	0	0	0	0	0	0	0	0	0	0	0
OTU2066	0	0	0	0	0	0	0	0	0	0	0	0	0	0	0	0	0	0	0	0	0	0	0	0	0	0	0	0	0	0	0	0	0	0	0	0	0	0	0	0	0	0	0	0	0	0	0	0	0
OTU1789	0	0	0	0	0	0	0	0	0	0	0	0	0	0	0	0	0	0	0	0	0	0	0	0	1	0	0	0	0	0	0	0	0	0	0	0	0	0	0	0	0	0	0	0	0	0	0	0	0
OTU804	0	0	0	1	0	0	0	0	0	1	0	0	0	0	0	0	0	2	0	0	8	0	2	0	0	0	0	3	0	0	0	0	0	0	0	2	1	0	0	1	0	0	0	0	0	0	0	0	0
OTU805	0	0	0	0	0	0	0	0	7	0	0	0	0	0	0	1	0	0	0	0	2	0	0	0	0	0	0	1	0	0	1	1	0	0	0	1	9	0	0	0	1	0	0	1	0	0	0	0	1
OTU806	0	0	0	0	0	0	0	0	0	0	0	0	0	0	0	0	0	0	0	0	0	0	0	0	0	0	0	0	0	0	1	0	0	2	0	0	0	0	0	0	0	0	0	0	0	0	0	0	0
OTU807	0	0	0	0	0	0	0	0	0	0	0	0	0	0	0	0	0	0	0	0	0	7	0	0	0	0	0	0	0	0	0	0	0	0	0	0	0	0	0	0	0	0	0	0	0	0	0	0	0
OTU800	0	0	0	0	0	0	0	0	0	0	0	0	0	0	0	0	0	0	0	0	0	0	0	0	0	0	0	0	0	0	0	0	0	0	0	0	0	0	0	0	0	0	0	0	0	0	0	0	0
OTU801	0	0	0	0	0	0	0	0	8	0	0	0	0	0	0	0	0	0	0	0	0	0	0	0	0	0	0	0	0	0	0	0	0	0	0	0	0	0	0	0	0	0	0	0	0	0	0	0	0
OTU802	0	0	0	0	0	0	0	0	0	0	0	0	0	0	0	0	0	0	0	0	0	0	0	0	0	0	0	0	0	0	0	0	0	0	0	0	0	10	0	0	0	0	0	0	0	0	0	0	0
OTU803	0	0	0	0	0	0	0	2	0	0	0	0	3	0	0	0	0	1	0	0	0	2	0	2	0	0	0	1	0	0	1	0	0	0	0	0	0	0	0	0	0	0	0	1	0	0	0	0	1
OTU808	0	0	0	0	0	0	0	0	0	1	1	0	0	0	0	2	1	0	1	0	0	1	1	0	0	0	0	0	3	0	0	0	2	0	0	0	4	0	0	0	1	0	0	0	1	0	0	0	1
OTU809	0	0	0	0	0	0	0	0	0	0	0	0	0	0	0	0	0	0	0	1	0	0	0	1	0	0	0	2	0	2	0	0	0	0	0	1	0	0	0	0	0	0	0	0	0	0	0	0	0
OTU1701	0	0	0	0	0	0	0	0	0	0	0	0	3	0	0	0	0	2	0	0	0	0	0	0	0	0	0	0	0	0	0	0	0	0	0	0	0	0	0	0	0	0	0	0	0	0	0	0	0
OTU1700	0	0	0	0	0	0	0	0	0	0	0	0	0	0	0	0	1	0	0	0	0	0	0	0	0	0	0	0	0	0	0	0	0	0	0	0	0	0	0	0	0	0	0	0	0	0	0	0	0
OTU1703	0	0	0	0	0	0	0	0	0	0	0	1	0	0	0	0	0	0	0	0	2	0	0	0	0	0	0	0	0	0	0	0	0	0	0	0	0	0	0	0	0	0	0	0	0	0	0	0	0
OTU1702	0	0	0	0	0	0	0	0	2	0	0	0	0	0	0	0	0	0	0	0	0	0	0	0	0	0	0	0	1	0	3	2	0	0	0	0	0	0	0	0	0	0	0	0	0	0	0	0	0
OTU1705	0	0	0	0	0	0	0	0	0	0	0	0	0	0	0	0	0	0	0	0	0	0	0	0	0	0	0	0	0	0	0	0	0	0	0	0	0	0	0	0	0	0	0	0	0	0	0	0	0
OTU1704	0	0	0	0	0	0	0	0	0	0	0	0	0	0	0	0	0	0	0	0	0	0	0	0	0	0	0	0	0	0	0	0	0	0	0	0	1	0	0	0	0	0	0	0	0	0	0	0	0
OTU1707	0	5	0	0	1	0	1	0	0	0	0	0	0	0	0	0	0	0	0	9	0	0	0	1	0	0	1	1	0	3	0	0	0	1	0	0	0	0	0	0	0	0	0	0	0	0	2	0	0
OTU1706	0	0	0	0	0	0	0	0	0	0	0	0	0	0	0	2	0	0	0	0	0	0	0	0	0	0	0	0	0	0	0	0	0	0	0	0	0	0	0	0	0	0	0	0	0	0	0	0	0
OTU1709	0	0	0	0	0	0	0	0	0	0	0	0	0	0	0	0	0	0	0	0	0	0	0	0	0	0	0	0	0	0	0	0	0	0	0	0	0	0	0	0	0	0	0	0	0	0	0	0	0
OTU1708	0	0	0	0	0	0	0	0	2	0	0	0	0	0	0	0	0	0	0	0	0	0	0	0	0	0	0	0	0	0	0	0	0	0	0	0	0	0	0	0	0	0	0	0	0	0	0	0	0
OTU2016	0	0	0	0	0	0	0	0	0	0	0	0	0	0	0	0	0	0	0	0	3	0	0	0	0	0	0	0	0	0	0	0	0	0	0	0	0	0	0	0	0	0	0	0	0	0	0	0	0
OTU2017	101	0	0	0	0	0	0	0	0	0	0	0	0	0	0	0	0	0	0	0	0	0	0	0	0	45	0	0	0	0	0	0	0	0	0	0	0	0	0	2	0	0	1	0	0	0	0	0	0
OTU2010	0	0	0	0	0	0	0	0	0	0	0	0	0	0	0	0	0	0	0	0	0	0	0	0	0	0	0	0	0	0	0	0	0	0	0	0	0	0	0	0	0	0	0	0	0	0	0	0	0
OTU2011	0	0	1	0	0	0	0	0	0	0	0	0	0	0	0	0	0	0	0	0	0	0	0	0	0	0	0	0	0	0	0	2	0	0	0	0	0	0	0	0	0	0	0	0	0	0	0	0	0
OTU2012	0	0	0	0	0	0	0	0	0	0	0	0	0	0	0	0	0	0	0	0	0	0	0	0	0	0	0	0	0	0	0	0	0	0	0	0	0	0	0	0	0	0	0	0	0	0	0	0	0
OTU2013	0	0	0	0	0	0	0	0	0	0	0	2	0	0	0	0	0	0	0	0	0	0	0	0	0	0	0	0	1	0	1	0	0	0	0	0	0	0	0	0	0	0	0	0	0	0	0	0	0
OTU1446	0	0	0	0	0	0	0	0	0	0	1	0	0	0	0	0	0	0	0	0	1	0	0	0	0	0	0	0	0	0	3	0	0	0	0	0	0	0	0	0	0	0	0	0	0	1	0	0	0
OTU1447	0	0	0	0	0	0	0	0	0	0	0	0	0	0	0	0	0	0	0	0	0	0	0	0	0	0	0	0	0	0	0	0	0	0	0	0	0	0	0	0	0	0	0	0	0	0	4	0	0
OTU1444	0	3	0	0	0	0	0	0	0	0	0	0	0	0	0	0	0	0	1	2	0	0	0	0	0	0	2	0	0	2	0	0	0	0	0	0	0	0	0	1	0	0	1	0	0	0	1	0	0
OTU1445	0	0	0	0	0	0	0	0	0	0	0	0	0	0	0	0	0	0	0	0	3	0	0	0	0	0	0	0	0	0	0	0	0	0	0	0	0	0	0	0	0	0	0	0	0	0	0	0	0
OTU1442	0	0	0	0	0	0	0	0	0	0	0	0	0	0	0	0	0	0	0	0	0	0	0	0	0	0	0	0	0	0	0	0	0	0	0	0	0	0	0	0	0	0	0	0	0	0	0	0	0
OTU1443	0	0	1	0	0	0	3	0	0	0	0	0	0	0	0	0	0	0	0	0	0	0	0	0	0	0	0	0	0	0	0	0	0	0	0	0	0	0	0	0	0	0	0	0	0	0	0	0	0
OTU1440	0	0	0	0	0	0	0	0	0	0	0	0	0	0	0	0	0	0	0	0	0	0	0	0	0	0	0	0	0	0	0	0	0	0	0	0	0	0	0	0	0	0	0	0	0	0	0	0	0
OTU1441	0	0	0	0	1	0	0	0	0	0	1	0	0	0	0	1	0	0	0	0	0	0	1	0	0	0	0	0	0	0	0	0	0	0	0	0	0	0	0	0	0	0	1	1	0	0	0	0	0
OTU1448	0	0	0	0	0	0	0	0	0	0	0	0	0	0	0	0	0	0	0	0	0	0	0	0	6	0	0	0	0	0	0	0	0	0	0	0	3	0	0	0	0	0	0	0	0	0	0	0	0
OTU1449	0	0	0	0	0	0	0	0	0	0	0	1	0	1	0	0	0	0	0	1	0	0	0	0	0	0	0	0	0	0	0	0	0	0	0	0	0	0	0	0	0	0	0	0	0	0	0	0	0
OTU1158	0	0	0	0	0	0	0	0	4	0	0	0	0	0	0	0	0	0	0	0	0	0	0	0	0	0	0	0	0	0	0	0	0	0	0	0	0	0	0	0	0	0	0	0	0	0	0	0	0
OTU1159	0	0	0	0	1	0	0	0	0	0	0	0	0	0	0	0	0	0	0	0	0	0	0	0	0	0	0	0	0	0	0	0	0	0	0	0	0	0	0	0	0	0	0	1	0	0	0	0	0
OTU1150	0	0	0	0	0	0	0	0	0	0	0	0	0	0	0	0	0	0	0	0	0	0	0	0	0	0	0	0	0	0	0	0	0	0	0	0	0	0	0	0	0	0	0	0	0	0	0	0	0
OTU1151	0	0	0	0	0	0	0	0	2	0	0	0	0	0	0	0	0	0	0	0	0	0	0	0	0	0	0	0	0	0	0	0	0	0	0	0	0	0	0	0	0	0	0	0	0	0	0	0	2
OTU1152	0	0	1	0	1	0	0	0	2	0	0	0	0	0	0	0	0	0	0	0	0	0	0	0	0	0	0	0	0	0	0	0	0	0	0	0	0	0	0	0	0	0	0	0	0	0	0	0	3
OTU1153	0	0	0	0	0	0	0	0	0	0	0	0	0	0	0	3	0	0	0	0	0	0	0	0	0	0	0	0	0	0	0	0	0	0	0	0	0	0	0	0	0	0	0	0	0	0	0	0	0
OTU1154	0	0	1	0	0	0	0	0	3	0	1	1	0	0	0	0	0	0	0	0	1	0	0	0	0	0	0	0	2	0	0	0	0	0	0	0	0	0	0	0	0	0	0	0	0	2	0	0	0
OTU1155	0	0	0	0	0	0	0	0	0	0	0	0	0	0	0	0	0	0	0	0	0	0	0	0	0	0	0	0	0	0	6	0	0	0	0	0	0	0	0	0	0	0	0	0	0	0	0	0	0
OTU1156	0	0	0	0	0	0	0	1	0	0	0	0	0	0	0	0	0	0	0	0	0	0	0	0	0	0	0	0	0	0	0	0	0	0	0	0	0	0	0	0	2	0	0	1	0	0	0	0	0
OTU1157	0	0	0	0	0	0	0	0	0	0	0	0	0	0	0	0	0	0	0	0	0	0	0	0	0	0	0	0	0	0	0	0	0	0	0	0	0	0	0	0	0	0	0	4	0	0	0	0	0
OTU1848	0	0	0	0	0	0	0	0	0	0	0	0	0	0	0	0	0	2	0	0	0	0	0	0	0	0	0	0	0	0	0	0	0	0	0	0	0	0	0	0	1	0	0	0	0	0	0	0	0
OTU1849	0	0	0	0	0	0	0	0	0	0	0	0	0	0	0	0	0	0	0	0	2	0	0	0	0	0	0	0	0	0	0	0	0	0	0	0	0	0	0	0	0	0	0	0	0	0	0	0	0
OTU1842	0	0	0	0	0	0	0	0	0	0	0	0	0	0	0	0	0	0	0	0	2	0	0	0	0	0	0	0	0	0	0	0	0	0	0	0	0	0	0	0	0	0	0	0	0	0	0	0	0
OTU1843	0	0	0	0	0	0	0	0	0	0	0	0	0	0	0	0	0	0	0	0	0	0	0	0	0	0	0	0	0	0	0	0	0	0	0	0	3	0	0	0	0	0	0	0	1	0	0	0	0
OTU1840	0	0	0	0	0	0	0	0	0	0	0	0	0	0	0	0	0	0	0	0	0	0	0	0	0	0	0	0	0	0	0	0	0	0	0	0	0	0	0	0	0	0	0	0	0	0	0	0	0
OTU1841	0	0	0	0	0	0	0	0	0	2	0	0	0	0	0	1	0	0	0	0	0	0	0	0	0	0	0	0	0	0	0	0	0	0	0	0	0	0	0	0	1	0	0	0	0	0	0	0	0
OTU1846	0	0	0	0	0	0	0	0	0	0	0	0	0	0	0	0	0	0	0	0	0	0	0	0	0	0	0	0	0	0	0	0	0	0	0	0	0	0	0	0	0	0	0	0	0	0	0	0	0
OTU1725	0	0	0	0	0	0	0	0	0	0	1	0	0	0	0	0	0	0	0	0	0	0	0	0	0	0	0	0	0	0	0	0	0	0	0	2	0	0	0	0	0	0	0	0	0	2	0	0	0
OTU1844	0	0	0	0	0	0	0	0	0	0	0	1	0	0	0	0	0	0	0	0	0	0	0	0	0	0	0	0	0	0	0	0	0	0	0	0	0	0	0	0	0	0	0	0	0	0	0	0	0
OTU1845	0	11	0	0	0	0	0	0	0	0	0	0	0	0	0	0	0	2	0	0	0	0	0	0	0	0	0	0	0	0	0	2	0	0	0	0	0	0	0	0	0	0	0	0	0	0	0	0	0
OTU1724	0	0	0	0	0	0	0	0	0	0	0	0	0	0	0	0	0	0	0	0	0	0	0	0	0	0	0	0	0	0	0	0	0	0	0	0	0	0	0	0	0	0	0	0	0	0	0	0	0
OTU83	0	0	0	0	0	0	0	0	0	0	0	0	0	0	0	1	0	0	0	0	1	0	0	0	0	0	0	0	1	0	0	0	0	0	0	0	0	0	1640	0	0	84	0	0	0	0	0	0	0
OTU82	0	0	1	1532	0	0	0	0	0	2	0	0	30	373	0	2	0	0	4	0	0	2	3	0	0	2	0	66	0	0	0	6	0	33	21	18	1	134	0	79	2	13	1	1	0	7	0	0	0
OTU81	2	136	12	1	444	4	0	418	145	12	41	5	2	1	1	172	28	145	6	1	69	93	0	3	3	0	11	8	4	2	38	1356	2	95	0	12	10	75	0	4	15	15	83	28	11	57	38	4	12
OTU80	1	0	2	0	12	0	0	3	10	3	2	0	6	0	0	1	2	41	9	4	0	3	2	0	1	0	0	164	0	0	3	3	0	0	0	126	0	144	0	1612	1	0	6	5	1	8	0	0	0
OTU87	0	0	0	0	0	0	0	0	0	3	0	0	0	1771	0	0	0	0	0	0	0	2	0	0	0	0	0	0	1	0	1	1	0	0	0	0	0	0	0	105	0	0	0	0	0	0	0	0	0
OTU86	25	109	5	8	9	0	117	52	176	12	4	11	26	0	5	3	8	0	1	315	5	0	16	2	0	31	75	34	4	69	52	4	5	20	9	35	11	12	6	13	0	26	14	4	1	1	44	1	14
OTU85	0	0	0	1544	0	0	0	0	18	0	0	0	0	0	0	0	0	0	0	0	0	0	0	0	0	0	0	0	1	0	0	6	0	0	0	0	0	0	255	0	0	0	0	0	0	0	0	0	0
OTU84	5	676	35	3	14	14	70	96	66	22	47	26	26	3	0	3	10	861	31	24	2	43	26	26	17	0	12	18	91	70	373	59	2	106	0	74	61	1	4	11	4	14	72	173	11	5	217	0	14
OTU89	0	1708	0	0	8	0	0	19	44	0	0	0	0	0	0	3	3	0	0	0	0	0	0	0	0	2	0	34	15	0	13	31	0	0	0	0	0	0	0	2	0	0	0	1	0	0	0	0	0
OTU88	0	0	0	0	0	0	0	0	0	0	0	0	0	0	0	0	0	0	0	0	6	0	0	0	0	0	0	0	0	0	181	0	0	0	0	1969	0	0	0	0	0	0	0	0	0	2	0	0	0
OTU2020	0	0	0	0	0	0	0	0	0	0	0	0	0	0	0	0	0	0	0	0	0	0	0	0	0	0	0	0	0	0	0	0	0	0	0	0	0	0	0	0	0	0	0	0	0	0	0	0	0
OTU1936	0	0	0	0	0	2	0	0	0	0	0	0	0	0	0	0	0	0	0	0	0	0	0	0	0	0	0	0	0	0	0	0	0	0	0	0	0	0	0	0	0	0	0	0	0	0	0	0	0
OTU1937	0	0	0	0	0	0	0	0	0	0	0	0	0	0	0	0	0	0	0	0	0	0	0	0	0	0	0	0	0	0	0	0	0	0	0	0	0	0	0	0	0	0	0	0	0	0	0	0	0
OTU1934	0	1	7	0	2	0	0	18	11	1	9	0	0	0	0	2	0	5	1	0	1	0	0	0	1	0	0	0	0	0	2	10	0	19	0	0	0	4	0	2	1	0	8	0	1	0	6	0	0
OTU1935	0	0	0	0	0	0	0	0	0	0	0	0	0	0	0	0	2	0	0	0	0	0	0	0	0	0	0	0	0	0	0	0	0	0	0	0	0	0	0	0	0	0	0	0	0	0	0	0	0
OTU329	3	0	189	1	0	11	0	0	0	5	0	136	0	0	0	10	200	0	0	0	0	1	0	128	1	0	0	0	83	0	0	0	0	1	0	0	0	27	0	0	40	32	0	0	0	3	0	8	0
OTU328	0	9	0	0	0	0	0	0	18	4	0	0	0	0	0	4	0	0	0	1	4	1	0	0	0	2	0	5	0	0	0	0	0	3	0	0	5	1	0	3	0	0	0	9	0	0	0	0	0
OTU499	0	0	0	0	0	0	0	0	0	0	0	0	0	0	0	0	0	0	0	0	0	0	0	0	0	0	0	0	0	0	0	0	0	0	0	0	0	0	0	0	0	0	0	0	0	0	0	0	0
OTU498	0	3	2	0	1	0	1	14	60	5	5	1	0	0	0	3	0	14	0	12	4	1	2	2	1	1	1	1	2	0	6	1	0	0	0	9	5	1	0	0	3	0	0	19	1	1	0	0	4
OTU325	0	0	0	0	0	0	0	0	0	0	0	0	0	1	0	0	0	0	0	0	0	0	0	0	0	0	0	0	0	0	0	1	0	0	0	0	0	0	0	0	0	99	0	0	0	0	0	0	0
OTU324	0	0	0	0	0	1	0	0	0	0	0	0	71	0	0	0	1	4	0	0	0	0	0	0	0	0	0	27	0	0	0	0	0	0	0	0	0	0	0	6	0	0	0	0	0	0	0	0	0
OTU327	0	27	1	0	0	0	3	1	0	0	0	0	0	0	0	0	0	18	0	1	0	0	0	1	0	0	0	0	1	0	6	1	0	4	0	3	1	0	0	0	0	0	1	1	0	0	0	0	0
OTU326	0	0	0	0	0	0	0	0	0	0	0	0	0	0	0	0	0	1	0	0	0	0	0	0	0	0	0	0	0	0	3	0	0	0	0	0	0	0	0	0	0	0	0	0	0	2	0	0	0
OTU321	0	0	0	0	0	0	0	1	0	0	0	0	0	0	2	8	26	8	1	0	0	0	1	1	0	0	0	5	0	0	0	0	0	0	0	0	0	0	0	0	5	0	0	0	0	0	2	0	31
OTU320	0	0	0	0	1	0	0	0	0	0	0	0	66	0	0	0	0	0	0	0	0	0	0	0	0	0	0	0	0	0	0	0	0	0	0	0	0	0	0	0	0	0	0	0	0	0	0	0	0
OTU323	0	0	0	0	1	0	0	0	0	1	0	0	0	0	0	0	0	0	2	0	0	1	0	0	0	0	0	11	0	0	0	1	0	0	0	7	0	0	0	57	0	0	0	4	0	1	0	0	0
OTU322	2	0	0	0	5	0	0	2	0	4	0	0	0	0	0	0	0	1	0	0	0	6	9	0	0	3	0	5	1	0	0	10	0	37	0	84	0	17	0	33	1	0	0	12	0	17	0	0	0
OTU747	0	0	0	0	0	0	0	0	11	0	0	0	0	0	0	0	0	0	0	0	0	0	0	0	0	0	0	0	0	0	0	0	0	0	0	0	0	0	0	0	0	0	0	0	0	0	0	0	0
OTU1729	0	1	0	0	0	0	0	0	0	1	0	0	0	0	0	0	0	0	0	1	0	0	0	0	0	0	0	0	0	0	0	0	0	0	0	0	0	0	0	0	0	1	0	0	0	0	0	0	0
OTU1728	0	0	0	0	0	0	0	0	0	0	0	0	0	0	0	0	0	0	0	0	0	0	0	0	0	0	0	0	0	0	0	0	0	0	0	0	0	0	0	0	0	0	0	0	0	0	0	0	0
OTU746	0	0	0	0	0	0	0	0	0	0	1	0	0	0	0	0	0	2	0	0	1	0	0	0	0	0	1	0	0	0	0	1	0	0	0	2	1	0	0	0	1	0	0	1	0	0	0	0	0
OTU436	0	0	0	0	0	0	0	0	14	0	0	0	0	0	0	0	0	0	0	0	0	1	0	0	0	0	0	0	0	0	0	0	0	0	0	0	3	0	0	0	1	0	0	1	1	0	7	0	1
OTU149	1	0	2	10	13	0	0	3	27	10	1	0	55	0	0	10	1	1	6	0	1	1034	98	0	0	3	0	116	1	0	0	38	0	178	0	2	11	96	0	127	3	1	3	10	0	5	3	0	1
OTU148	0	42	0	6	87	0	0	0	6	0	0	0	276	0	0	1	0	18	0	0	0	1	0	0	0	0	0	0	1	0	17	0	0	0	0	4	0	0	4	0	4	0	0	1	0	0	0	0	0
OTU925	0	0	0	0	0	0	0	0	0	0	0	0	0	0	0	0	0	0	0	2	1	0	0	0	0	0	0	0	0	0	0	0	0	6	0	0	0	0	0	0	0	0	0	0	0	0	0	0	0
OTU924	0	0	0	0	0	0	0	0	6	0	0	0	0	0	0	0	0	0	0	0	0	0	0	0	0	0	0	0	0	0	0	0	0	0	0	0	0	0	0	0	0	0	0	0	0	0	0	0	0
OTU923	0	0	0	0	1	0	0	0	36	0	1	0	0	0	0	1	0	0	0	0	3	1	0	0	1	0	0	0	1	0	0	1	0	0	0	1	1	0	0	0	10	0	0	0	1	0	0	0	3
OTU922	0	0	0	0	0	0	0	0	6	0	0	0	0	0	0	1	0	2	0	0	0	0	0	0	0	0	0	0	0	0	0	0	0	0	0	1	0	0	0	0	0	0	0	0	0	2	0	0	0
OTU921	0	0	0	0	0	0	0	0	0	0	0	0	0	0	0	0	0	0	0	0	0	0	0	0	0	0	0	0	0	0	0	2	0	0	0	0	0	0	0	0	0	0	0	2	0	0	0	0	0
OTU920	0	0	0	0	0	0	0	0	0	0	0	1	0	0	0	0	0	0	0	0	0	0	0	0	0	0	0	0	0	0	1	0	0	0	0	0	0	0	0	0	0	0	0	0	0	0	0	0	0
OTU141	0	0	0	0	0	0	845	0	0	1	0	0	106	0	0	2	0	1	0	0	0	1	0	0	0	0	0	5	0	0	0	0	0	0	0	0	0	0	0	79	0	0	0	1	0	0	0	0	0
OTU140	1	0	0	0	21	0	1	0	102	15	0	0	2	0	0	8	1	2	0	0	0	34	3	0	0	2	0	47	0	0	0	38	0	103	0	8	0	134	0	466	1	0	2	12	0	22	0	0	1
OTU143	0	0	2	0	2	2	2	1	0	1	1	0	0	0	0	0	0	47	2	0	2	3	1	0	0	0	4	2	3	5	32	1	0	4	0	2	3	0	0	0	0	0	3	20	2	0	15	0	0
OTU142	0	213	7	0	5	0	10	22	182	12	28	7	4	0	0	10	0	31	9	19	15	6	3	3	2	2	8	0	8	7	136	38	0	21	0	31	84	0	0	5	23	2	14	52	0	10	51	2	11
OTU145	0	0	0	0	0	0	0	0	0	0	0	0	695	0	0	0	0	0	0	1	0	0	0	0	0	0	0	0	0	0	0	0	0	0	0	0	0	0	0	1	0	0	0	0	0	0	0	0	0
OTU144	0	0	1	2	54	0	0	5	0	0	0	0	38	0	0	2	0	7	16	2	0	7	82	0	0	4	0	15	0	0	0	0	0	3	0	7	0	131	0	109	3	0	0	0	0	0	0	0	0
OTU147	0	0	1	0	0	0	0	0	12	0	1	0	0	0	0	474	0	9	0	0	2	1	0	0	0	0	0	2	0	0	0	0	0	0	0	0	0	0	0	0	1	0	0	0	0	0	0	0	0
OTU928	0	0	0	0	0	0	0	0	0	2	5	2	0	0	0	1	1	0	0	0	0	0	0	0	1	0	0	0	1	0	0	0	0	2	0	0	0	1	0	0	0	0	0	2	0	0	0	0	0
OTU745	0	0	0	0	0	0	0	0	10	0	0	0	0	0	0	0	0	0	0	0	0	0	0	0	0	0	0	0	0	0	0	0	0	0	0	0	0	0	0	0	0	0	0	0	0	0	0	0	0
OTU1623	0	0	0	0	0	0	0	0	0	0	0	0	0	0	0	1	0	0	0	0	0	0	1	0	0	0	0	0	0	0	0	0	0	0	0	0	0	0	0	0	0	0	0	0	0	0	0	0	3
OTU1620	0	0	0	0	0	0	0	0	0	0	0	0	0	0	0	0	0	0	0	0	0	0	0	0	0	0	0	0	0	0	0	0	0	0	0	0	0	0	0	0	0	0	0	0	0	0	0	0	0
OTU1621	0	0	0	0	0	0	0	0	0	0	0	0	0	0	0	0	0	0	0	0	0	0	0	0	0	0	0	0	0	0	0	0	0	0	0	0	0	0	0	0	0	0	0	0	0	0	0	0	0
OTU1626	0	0	0	0	0	0	0	0	0	1	0	0	0	0	0	0	0	0	0	0	0	0	0	0	0	0	0	0	0	3	0	0	0	0	0	0	1	0	0	0	1	0	0	0	0	0	0	0	0
OTU1627	0	0	0	0	0	0	0	0	0	0	0	0	0	0	0	0	0	0	0	0	0	0	0	0	0	0	0	0	0	0	0	0	0	0	0	2	0	0	0	0	0	0	0	0	0	0	0	0	0
OTU1624	0	0	0	0	0	0	0	0	0	0	0	0	0	0	0	0	0	0	0	0	0	0	0	0	0	0	2	0	0	0	0	0	0	0	0	0	0	0	0	0	0	0	0	0	0	0	0	0	0
OTU1625	0	0	0	0	0	0	0	0	0	0	0	0	0	0	0	0	0	8	0	1	0	0	0	0	0	0	0	0	0	0	0	0	0	0	0	0	0	0	0	0	0	0	0	0	0	0	0	0	0
OTU1628	0	0	0	0	0	0	0	0	0	0	0	0	0	0	0	0	0	0	0	0	0	0	0	0	0	0	0	0	0	0	0	0	0	0	0	0	0	0	0	0	2	0	0	0	0	0	0	0	0
OTU1629	0	0	0	0	0	0	0	0	0	1	0	0	0	0	0	0	0	1	0	0	0	0	0	0	0	0	0	0	0	0	0	0	0	0	0	0	1	0	0	0	0	0	0	0	0	0	0	0	0
OTU465	0	0	0	0	2	0	0	0	0	0	0	3	1	0	0	1	0	1	0	0	5	0	0	4	3	0	0	0	0	0	0	0	0	0	0	0	5	0	0	0	1	0	0	43	0	0	0	0	0
OTU744	0	0	0	0	0	0	0	0	8	0	0	0	0	0	0	0	0	0	0	0	0	0	0	0	0	0	0	0	0	0	0	2	0	0	0	0	0	0	0	0	0	0	0	0	0	0	0	0	0
OTU743	0	0	0	0	0	0	0	0	11	0	0	0	0	0	0	0	0	0	0	0	1	0	0	0	0	0	0	0	0	0	2	0	0	0	0	0	0	0	0	0	0	0	0	0	0	0	0	0	0
OTU813	0	0	0	0	0	0	0	0	0	0	0	0	0	0	0	0	0	0	0	0	2	0	0	0	0	0	0	0	0	0	0	0	0	0	0	0	0	0	0	0	0	0	0	1	0	0	0	0	0
OTU812	0	0	0	0	0	0	0	0	9	0	0	0	0	0	0	0	0	0	0	0	1	0	0	0	0	0	0	0	0	0	0	0	0	0	0	0	0	0	0	0	0	0	0	0	0	0	0	0	0
OTU811	0	0	0	0	0	0	0	0	2	0	0	0	0	0	0	0	0	0	0	0	0	0	0	0	0	0	0	1	0	1	0	0	1	0	0	1	0	0	2	0	0	1	0	0	1	0	0	0	0
OTU810	0	0	0	0	0	0	0	0	7	0	0	0	0	0	0	0	0	0	0	0	0	0	0	0	0	0	0	0	0	0	0	0	0	0	0	0	0	0	0	0	0	0	0	0	0	0	0	0	0
OTU817	0	1	0	0	0	0	0	0	0	0	0	0	0	0	0	0	0	0	0	14	0	0	0	0	0	0	0	0	0	0	0	0	0	0	0	0	0	0	0	0	0	0	0	0	0	0	0	0	0
OTU816	0	0	0	0	0	0	0	0	0	0	0	0	0	0	0	0	0	1	0	0	0	0	0	0	0	0	0	0	0	0	0	0	0	0	0	0	0	0	0	0	0	0	0	0	1	0	0	0	0
OTU815	0	0	0	0	0	0	0	0	0	4	0	0	0	0	0	0	0	0	0	0	7	1	0	0	0	0	0	0	0	0	0	0	0	0	0	2	0	0	0	0	0	0	0	0	0	0	0	0	0
OTU814	0	0	0	0	0	0	0	0	0	0	0	0	0	0	0	9	0	0	0	0	0	0	0	0	0	0	0	0	0	0	0	0	0	0	0	0	0	0	0	0	0	0	0	0	0	0	0	0	0
OTU819	0	0	0	0	0	0	0	0	2	0	0	0	0	0	0	0	0	2	0	0	0	0	0	0	0	0	0	0	0	0	4	0	0	0	0	0	0	0	0	0	0	0	1	0	0	0	0	0	0
OTU818	0	0	0	0	0	0	0	0	5	0	0	0	0	0	0	1	0	0	0	0	0	1	0	0	1	0	1	0	0	0	0	0	0	0	0	0	0	0	0	0	0	0	0	0	0	0	0	0	0
OTU2029	0	0	0	0	0	0	0	0	0	0	0	0	0	0	0	0	0	0	0	2	0	0	0	0	0	0	0	0	0	0	0	0	0	0	0	0	0	0	0	0	0	0	0	0	0	0	0	0	0
OTU2028	0	0	0	0	0	0	0	0	0	0	0	0	0	0	0	0	0	0	0	0	0	0	0	0	0	0	0	0	0	0	0	0	0	0	0	0	0	0	0	0	0	0	0	0	0	0	0	0	0
OTU1718	0	3	0	0	0	0	0	1	0	0	0	0	0	0	0	0	0	0	0	0	0	0	0	0	0	0	1	0	0	0	1	0	0	1	0	0	1	0	0	0	0	0	0	0	0	0	0	0	0
OTU1719	0	0	0	0	0	0	0	0	0	0	0	0	0	0	0	0	0	0	0	0	0	0	0	0	0	0	0	0	0	0	0	0	0	0	0	0	0	0	0	0	0	0	0	0	0	0	0	0	0
OTU1716	0	0	0	0	0	0	0	0	0	0	1	0	0	0	0	0	0	1	0	0	0	0	0	0	0	0	0	0	0	0	0	0	0	0	0	0	0	0	0	0	0	0	1	0	0	0	0	0	0
OTU1717	0	1	0	0	0	0	0	0	1	1	0	1	0	0	0	0	0	5	0	0	0	0	0	0	1	0	2	0	0	0	1	0	0	0	0	0	0	0	0	0	2	0	0	1	0	0	0	0	2
OTU742	0	0	0	0	0	0	2	0	19	1	0	0	0	0	0	0	0	7	0	0	0	0	0	0	0	0	1	0	0	0	0	0	0	0	0	0	3	0	0	0	8	0	0	2	0	0	0	0	0
OTU1715	0	0	0	0	0	0	0	0	6	0	0	0	0	0	0	1	0	2	0	0	0	0	0	0	0	0	0	0	2	2	0	2	0	0	0	3	0	0	0	0	1	0	1	2	0	0	0	1	1
OTU1712	0	0	0	0	0	0	0	0	0	0	0	0	0	0	0	0	0	0	0	0	2	0	0	0	0	0	0	0	0	0	0	0	0	0	0	0	0	0	0	0	0	0	0	0	0	0	0	0	0
OTU1713	0	0	0	1	0	0	0	0	0	0	0	0	0	0	0	0	0	0	0	0	0	2	0	0	0	0	2	0	0	0	0	0	0	2	0	0	0	0	0	0	0	0	0	0	0	0	0	0	0
OTU1710	0	0	0	0	0	0	0	0	0	0	0	0	0	0	0	0	0	0	0	0	0	0	0	0	0	0	0	0	0	0	0	0	0	0	0	0	0	0	0	0	0	0	0	0	0	0	0	0	0
OTU1711	0	0	0	0	0	0	0	0	0	0	0	0	0	0	0	0	0	0	0	0	0	0	0	0	0	0	0	0	0	0	0	0	0	0	0	0	0	0	0	0	0	0	0	0	0	0	0	0	0
OTU741	0	0	0	0	0	0	0	0	0	0	0	0	0	0	0	0	0	1	0	0	1	0	0	1	0	0	0	0	0	0	3	0	0	3	0	0	2	0	0	0	0	1	0	1	0	0	0	0	0
OTU1433	0	0	0	0	0	0	0	0	0	0	0	0	0	0	0	0	0	1	0	0	0	0	0	0	0	0	0	0	0	0	0	0	0	2	0	0	0	0	0	0	0	0	0	0	0	0	0	0	0
OTU1432	0	0	0	0	0	0	0	0	0	0	0	0	0	0	0	0	0	0	0	0	0	0	0	0	0	0	0	0	0	0	0	0	0	0	0	0	0	0	0	0	0	0	0	0	0	0	0	0	0
OTU1431	0	0	0	0	0	0	0	2	1	0	0	0	0	0	0	0	0	0	0	0	1	0	0	0	0	0	0	0	0	0	0	0	0	0	0	0	0	0	0	0	0	0	0	0	1	0	0	0	2
OTU1430	0	0	0	0	0	0	0	0	0	0	0	0	0	0	0	0	0	0	0	0	0	0	0	0	1	0	0	0	0	0	0	0	0	0	0	0	0	0	0	0	0	0	0	0	0	0	0	0	0
OTU1437	0	0	0	0	0	0	0	0	0	0	0	0	0	0	0	0	0	0	0	0	0	0	0	0	0	0	0	0	0	0	3	0	0	0	0	0	0	0	0	0	0	0	0	0	0	0	0	0	0
OTU1436	2	0	0	25	60	0	0	0	0	6	0	0	22	93	0	1	0	0	0	0	1	6	16	1	0	0	0	13	0	3	0	5	0	16	0	29	0	18	0	41	1	0	0	33	0	4	0	0	1
OTU1435	0	0	0	0	0	0	0	0	0	0	0	0	0	0	0	0	0	0	0	0	0	0	0	0	0	2	0	0	0	0	0	0	0	0	0	0	0	0	0	0	0	0	0	5	0	0	0	0	0
OTU1434	0	0	0	0	0	0	0	3	0	0	0	0	0	0	0	0	0	0	0	0	0	0	0	0	0	0	0	0	0	0	0	0	0	0	0	0	0	0	0	0	0	0	0	0	0	0	0	0	0
OTU1439	0	0	2	0	0	0	0	0	0	0	0	0	0	0	0	2	0	0	0	0	0	0	0	0	0	0	0	0	1	0	0	0	0	1	0	0	0	0	0	0	0	0	0	0	0	0	0	0	0
OTU1438	0	0	0	0	0	0	0	0	0	0	0	0	0	0	0	0	0	0	0	0	0	0	0	0	0	0	0	0	0	0	0	0	0	0	0	0	0	0	0	0	0	0	0	0	0	1	0	0	2
OTU222	0	24	0	0	0	6	0	0	1	0	0	0	0	0	0	37	0	15	2	1	5	0	0	0	0	1	0	0	1	0	0	0	0	0	0	7	2	0	0	0	0	0	0	0	0	0	0	0	2
OTU765	0	0	0	0	0	0	0	0	6	0	0	0	0	0	0	0	0	2	0	0	0	0	0	0	0	4	0	0	0	0	0	0	0	0	0	0	0	0	0	0	0	0	0	7	0	0	0	0	0
OTU764	0	0	1	0	0	10	0	0	0	0	1	3	1	0	0	0	0	0	0	0	0	4	1	6	9	0	0	1	0	0	0	0	0	0	0	0	0	1	0	0	1	1	0	0	2	1	1	0	0
OTU767	0	0	0	0	0	0	0	0	9	0	0	0	0	0	0	0	0	0	0	0	0	0	0	0	0	0	0	0	0	0	0	0	0	0	0	0	0	0	0	0	0	0	0	0	0	0	0	0	0
OTU766	0	0	0	0	0	1	0	2	0	0	1	0	0	0	0	1	1	0	0	0	0	0	0	2	1	0	0	0	0	0	0	0	0	0	0	0	0	0	0	0	0	1	0	0	0	0	0	0	1
OTU1389	0	0	0	0	0	0	0	0	0	0	0	0	0	0	0	0	0	0	0	0	0	0	0	0	0	0	0	0	0	0	2	0	0	0	0	0	1	0	0	0	0	0	0	0	0	0	0	0	0
OTU1388	0	0	0	0	0	0	0	0	0	0	0	0	0	0	0	0	0	0	0	0	0	0	0	0	0	0	0	0	0	0	0	0	0	0	0	0	0	0	0	0	0	0	0	0	0	0	0	0	0
OTU1385	0	0	0	0	0	0	0	1	8	0	1	0	0	0	0	2	0	3	1	0	0	0	0	0	1	0	0	0	0	0	0	0	0	0	0	0	1	0	0	0	0	0	0	0	0	0	0	1	0
OTU761	0	0	0	0	0	0	0	0	0	0	0	1	0	0	0	1	0	0	0	0	12	0	0	0	0	2	0	0	0	0	0	0	0	0	0	0	0	0	0	0	0	0	0	0	0	0	0	0	0
OTU1387	0	0	0	0	0	0	0	0	2	0	1	0	0	0	0	3	0	0	0	0	0	0	0	0	0	0	0	0	0	0	0	0	0	0	0	1	0	0	0	0	0	0	0	0	0	0	0	0	0
OTU1386	0	0	0	0	0	0	0	0	4	0	0	0	0	0	0	1	0	0	0	0	0	0	0	0	0	0	0	0	0	0	0	0	0	0	0	0	0	0	0	0	0	0	0	0	1	0	0	0	0
OTU1381	0	0	0	0	0	0	0	0	0	0	0	0	0	0	0	0	0	0	0	0	0	0	0	0	0	0	0	0	0	0	0	0	0	0	0	0	0	0	0	0	0	0	0	0	1	0	0	1	0
OTU1380	0	0	0	0	0	0	0	0	0	0	0	0	3	0	0	0	0	0	0	0	0	0	0	0	0	0	0	0	0	0	0	0	0	0	0	0	0	0	0	0	0	0	0	0	0	0	0	0	0
OTU1383	0	0	0	0	0	0	0	0	0	0	0	0	0	0	0	0	0	0	0	0	0	0	0	0	0	0	0	0	0	0	0	0	0	0	0	0	0	0	0	0	0	0	0	0	0	0	0	0	0
OTU944	0	0	2	0	0	3	0	0	0	0	2	3	0	0	0	0	2	0	0	0	0	1	0	2	0	0	0	1	0	0	0	0	0	1	0	0	0	0	0	0	1	0	1	0	0	0	0	0	0
OTU947	0	0	0	0	0	0	0	0	0	0	0	0	0	0	0	0	0	0	0	0	0	0	0	0	0	0	0	0	0	0	0	0	0	0	0	0	0	0	0	0	0	0	0	0	0	0	0	0	0
OTU1549	0	0	0	0	0	0	0	0	0	0	0	0	0	0	0	0	0	0	0	0	0	0	0	0	0	0	0	0	0	0	0	0	0	0	0	0	0	0	0	0	0	0	0	0	0	0	0	0	0
OTU1548	0	0	2	0	0	0	0	2	0	0	0	0	0	0	0	0	0	0	0	0	0	0	0	0	0	0	0	0	0	0	0	0	0	0	0	0	0	0	0	0	0	0	0	0	0	0	0	0	0
OTU1547	0	0	0	0	0	0	0	0	0	0	0	0	0	0	0	0	0	0	0	0	0	0	0	0	0	0	0	0	0	0	0	0	0	0	0	0	0	0	0	0	0	0	0	0	0	0	0	0	0
OTU1546	0	0	0	0	0	0	0	0	0	0	0	0	0	0	0	0	0	1	0	0	0	0	0	0	0	0	0	0	0	0	0	0	0	0	0	0	0	0	0	0	0	0	0	0	0	0	0	0	0
OTU1545	0	0	1	0	0	0	0	0	0	0	1	0	0	0	0	0	0	0	0	0	0	0	0	0	0	0	0	0	0	0	0	0	0	0	0	0	0	0	0	0	0	0	0	0	0	0	0	0	0
OTU762	0	0	0	0	0	0	0	0	0	0	1	0	0	0	0	0	0	0	0	0	3	0	0	0	0	0	0	0	1	0	0	0	0	0	0	0	2	0	0	0	0	0	0	0	0	1	0	0	0
OTU1543	0	0	0	0	0	0	0	0	0	0	0	0	0	0	0	0	0	0	0	0	0	0	0	0	0	0	0	0	0	0	0	2	0	0	0	0	0	0	0	0	0	0	0	0	0	0	0	0	0
OTU1542	0	0	0	0	0	0	0	0	0	0	0	0	0	0	0	0	0	3	0	0	0	0	0	0	0	0	0	0	0	0	0	0	0	0	0	0	0	0	0	0	0	0	0	0	0	0	0	0	0
OTU1541	0	0	0	0	0	0	0	0	0	0	0	0	0	0	0	0	0	1	0	0	0	0	0	0	0	0	0	0	0	0	0	0	0	0	0	0	0	0	0	0	0	0	0	0	0	0	0	0	0
OTU1540	0	0	0	0	0	0	0	0	0	0	0	0	0	0	0	0	0	0	0	0	0	0	0	0	0	0	0	0	0	0	0	0	0	0	0	0	0	0	0	0	0	0	0	0	0	0	0	0	0
OTU668	0	0	0	0	0	0	0	0	11	0	0	0	0	0	0	0	0	0	0	0	0	0	0	0	0	0	0	0	0	0	0	0	0	0	0	0	0	0	0	0	0	0	0	0	0	0	0	0	0
OTU1099	0	0	0	0	0	7	0	0	0	0	0	3	1	0	0	2	1	0	2	1	4	1	0	0	0	0	0	0	0	0	0	0	0	0	0	0	1	0	0	0	2	0	0	2	1	0	0	0	0
OTU1098	0	0	0	0	0	0	0	0	0	1	0	1	0	0	0	1	0	2	0	0	0	0	0	0	0	0	0	0	0	0	0	0	0	0	0	0	0	0	0	0	0	0	0	0	0	0	0	0	1
OTU1699	0	0	0	0	0	0	0	0	0	0	0	0	0	0	0	0	0	0	0	0	0	0	1	0	0	0	1	0	0	0	0	0	0	0	0	0	0	0	0	0	0	0	0	2	0	0	0	0	0
OTU1091	0	0	0	0	0	0	0	0	5	0	0	0	0	0	0	0	0	0	0	0	0	0	0	0	0	0	0	0	0	0	0	0	0	0	0	0	1	0	0	0	0	0	0	0	0	0	0	0	0
OTU1090	0	0	0	0	0	6	0	0	0	0	0	0	0	0	0	0	0	0	0	0	0	0	0	0	0	0	0	0	0	0	0	0	0	0	0	0	0	0	0	0	0	0	0	0	0	0	0	0	0
OTU1093	0	0	0	0	0	0	0	0	6	0	0	0	0	0	0	0	0	0	0	0	0	0	0	0	0	0	0	0	0	0	0	0	0	0	0	0	0	0	0	0	0	0	0	0	0	0	0	0	0
OTU1092	0	0	0	0	2	0	0	0	0	1	0	1	0	0	0	0	0	0	0	0	0	0	0	2	1	0	0	0	0	0	0	0	0	0	0	0	0	0	0	0	0	0	0	0	0	0	0	0	0
OTU1095	0	0	0	0	0	0	0	0	6	0	0	0	0	0	0	0	0	0	0	0	0	0	0	0	0	0	0	0	0	0	0	0	0	0	0	0	0	0	0	0	1	0	0	0	0	0	0	0	0
OTU1094	0	0	0	0	0	0	0	0	0	2	0	0	0	0	0	0	0	1	0	0	0	0	0	0	0	0	1	0	0	0	2	0	0	0	0	0	0	9	0	0	0	0	0	1	0	0	0	0	0
OTU1097	0	0	0	0	9	3	0	0	1968	11	0	0	0	0	0	0	0	0	0	0	0	36	0	0	1	0	0	0	948	0	0	64	4	53	0	4	19	22	0	0	308	82	0	0	0	44	441	0	0
OTU1096	0	0	0	0	0	0	0	0	0	0	0	0	0	0	0	0	0	0	0	0	0	0	0	0	0	0	0	0	1	0	0	0	0	0	0	0	0	0	0	0	0	0	0	1	0	0	0	0	0
OTU495	0	0	0	0	1	0	0	2	0	0	3	0	0	0	0	0	0	3	0	0	0	0	0	0	1	0	0	0	0	0	4	0	0	0	0	1	0	0	0	0	0	0	0	0	0	0	1	0	0
OTU1165	0	0	0	0	0	0	0	0	32	0	2	0	1	0	0	1	1	3	0	1	3	2	0	0	2	0	0	0	0	0	1	0	0	1	0	1	0	0	0	0	1	0	0	0	0	0	0	0	0
OTU1164	0	0	0	0	0	0	0	0	4	0	0	0	0	0	0	0	0	0	0	0	0	0	0	0	0	0	0	0	0	0	0	0	0	0	0	0	0	0	0	0	0	0	0	0	0	0	0	0	0
OTU1167	0	0	0	0	0	0	0	0	0	0	0	1	0	0	0	0	0	0	0	0	0	0	0	0	0	0	0	0	0	0	0	0	0	0	0	0	0	0	0	0	0	0	0	0	0	0	0	0	0
OTU1166	0	0	0	0	0	0	0	0	0	0	0	0	0	0	0	0	0	0	0	0	0	0	0	0	0	0	0	0	0	0	0	0	0	0	0	0	0	0	0	0	0	0	0	0	0	0	0	0	0
OTU1161	0	3	0	0	0	0	0	0	0	0	6	0	15	0	0	0	0	5	0	0	2	0	1	0	0	0	0	16	0	0	4	0	0	1	0	2	0	2	0	2	0	0	0	2	0	0	0	0	0
OTU1160	0	0	1	0	0	0	0	0	0	0	0	0	0	0	0	0	0	0	0	0	0	0	0	0	0	0	0	0	0	0	0	0	0	0	0	0	0	0	0	0	0	0	0	0	0	0	0	0	0
OTU1163	0	0	0	0	0	0	0	0	0	0	0	0	0	0	0	0	0	0	0	0	0	0	0	0	0	0	0	0	0	0	0	0	0	0	0	4	0	0	0	0	0	0	0	0	0	0	0	0	0
OTU1162	0	0	0	0	0	0	0	0	0	0	0	0	0	0	0	0	0	0	0	0	0	0	0	0	0	0	0	0	2	4	0	0	0	0	0	0	0	0	0	0	0	0	0	0	0	0	0	0	0
OTU1169	0	0	0	0	0	2	0	1	0	2	0	1	0	0	0	1	0	2	0	0	7	0	1	0	1	0	0	0	1	0	3	0	2	0	0	0	2	0	0	0	1	0	0	0	0	0	0	0	4
OTU1168	0	0	0	0	0	0	0	0	0	0	0	0	0	0	0	0	0	1	0	0	0	0	0	0	0	0	0	0	0	0	0	0	0	0	0	0	0	0	0	0	1	0	0	1	0	0	0	0	0
OTU1367	0	0	0	0	0	0	0	0	0	0	0	0	0	0	0	0	0	0	0	0	0	0	0	0	0	0	0	0	0	0	0	0	0	0	0	0	0	0	0	0	0	0	0	0	0	0	0	0	0
OTU1366	0	1	0	0	0	0	1	0	0	0	0	0	0	0	0	0	0	0	0	9	0	0	0	0	0	0	1	1	0	4	0	0	0	1	0	2	0	0	0	0	0	0	0	0	0	0	5	0	0
OTU1365	0	25	1	0	0	0	2	4	0	1	0	0	1	0	0	0	0	0	0	13	0	0	1	1	0	0	5	3	0	3	0	2	0	0	0	1	0	0	0	1	0	0	0	0	0	0	9	0	0
OTU1364	0	0	0	0	0	0	0	0	0	0	0	0	0	0	0	0	0	0	0	0	0	0	0	0	0	0	0	0	0	0	0	0	0	0	0	0	0	0	0	0	0	0	0	0	0	0	0	0	0
OTU1363	0	0	0	0	0	0	0	0	0	0	0	0	5	0	0	0	0	0	0	0	0	0	0	0	0	0	0	0	0	0	0	0	0	0	0	0	0	0	0	0	0	0	0	0	0	0	0	0	0
OTU1362	0	0	0	0	0	0	0	0	0	0	0	1	0	0	0	0	0	7	0	0	0	0	0	0	0	0	0	0	0	0	0	0	0	0	0	0	0	0	0	0	0	0	0	0	0	0	0	0	0
OTU1361	0	0	0	0	0	0	0	0	0	0	1	0	0	0	0	1	0	1	0	0	0	0	0	0	0	0	0	1	0	0	0	0	1	0	0	0	0	0	0	0	0	0	0	0	0	0	0	0	1
OTU1360	1	0	0	0	1	0	0	0	15	0	0	0	0	0	0	3	0	3	0	0	45	0	0	1	0	0	1	0	7	0	14	3	0	0	0	5348	0	0	0	0	0	0	0	1	0	2	0	0	2
OTU1369	0	0	0	0	0	0	0	0	0	0	0	0	0	0	0	0	0	0	0	0	0	0	0	0	0	0	0	0	0	0	0	0	0	0	0	0	0	0	0	0	0	0	0	0	0	0	0	0	0
OTU1368	0	0	0	0	0	0	0	0	0	0	0	0	0	0	0	0	0	0	0	0	0	0	0	0	0	0	0	0	0	0	0	4	0	0	0	0	0	0	0	0	0	0	0	0	0	0	0	0	0
OTU493	0	0	2	0	0	0	0	0	0	0	0	0	0	0	0	0	0	0	0	1	0	0	0	0	0	0	0	15	0	4	0	0	0	2	0	3	1	0	0	0	1	0	0	0	0	0	0	0	0
OTU1292	0	16	0	0	0	0	0	2	8	2	1	0	0	0	1	5	2	0	1	0	8	0	0	0	0	0	0	0	0	0	0	3	0	0	0	3	1	0	0	0	0	0	0	3	0	0	0	1	5
OTU2101	0	0	0	0	0	0	0	0	0	0	0	0	0	0	0	0	0	0	0	0	0	0	0	0	0	0	0	0	0	0	0	0	0	0	0	0	0	0	0	0	0	0	0	0	0	0	0	0	0
OTU98	0	0	0	108	5	0	0	7	5	0	0	0	0	0	0	0	3	0	0	0	0	4	0	0	0	0	0	0	5	0	0	59	0	296	0	0	0	734	0	0	0	1	0	0	0	0	0	1	0
OTU99	1	248	16	0	10	15	16	22	34	17	44	18	7	2	0	3	0	298	13	9	8	25	15	16	12	0	13	8	39	33	224	35	2	42	0	47	34	0	2	1	3	4	29	118	13	9	27	1	3
OTU94	0	0	0	0	0	0	0	0	124	0	0	0	0	0	0	0	0	0	0	0	0	0	0	0	1803	0	0	0	0	0	0	0	0	0	0	0	0	0	0	0	0	0	0	0	0	0	0	0	0
OTU95	0	0	0	1	17	1	0	15	32	12	20	0	788	243	1	3	0	2	0	1	1	48	45	0	236	0	0	13	239	0	0	8	0	55	242	2	1	178	0	88	2	87	1	7	2	83	7	0	1
OTU96	0	0	0	0	2	52	0	6	0	123	0	0	0	0	0	0	0	0	0	0	0	63	0	0	266	0	0	0	526	0	0	26	0	16	0	8	0	213	0	0	225	0	0	0	0	0	0	0	0
OTU97	0	0	0	0	0	0	0	0	14	9	0	0	1	0	0	21	0	7	0	0	0	1	1	0	0	0	0	119	1	0	0	59	0	0	0	10	1	3	0	50	1	0	0	35	0	4	0	0	0
OTU90	0	0	1	1	10	1	0	13	99	3	9	0	0	0	0	14	2	9	1	0	13	6	0	3	10	0	0	0	5	0	13	2	1	1	0	7	6	0	0	1	1	0	1	1	0	3	0	0	5
OTU91	1	68	20	1	129	18	2	21	423	53	19	30	1	0	0	106	9	65	3	5	53	17	8	15	26	2	2	2	45	2	25	45	15	5	0	51	95	16	5	5	52	6	14	329	19	15	130	13	48
OTU92	1	0	2	11	0	0	0	7	0	90	0	0	0	0	0	12	0	1	0	0	0	124	0	0	387	0	0	0	5	0	0	0	0	49	1505	2	0	144	0	150	0	206	0	0	0	67	0	0	1
OTU93	2	0	1	0	22	1	0	4	567	50	2	0	0	0	7	27	2	8	118	47	6	10	78	1	1	1	0	237	1	0	4	18	0	259	13	124	0	36	0	263	6	0	16	306	13	29	4	2	0
OTU318	0	23	0	0	28	0	0	0	2	1	0	0	25	0	0	0	0	4	0	0	1	1	0	0	0	0	0	0	1	0	17	0	0	1	0	0	1	1	0	0	0	0	2	1	0	0	0	0	0
OTU319	0	0	0	0	0	0	0	0	35	2	0	0	0	0	0	1	0	9	0	0	0	2	0	0	2	0	2	0	0	0	0	2	1	0	0	6	5	0	0	0	2	0	0	3	0	0	0	0	0
OTU1941	0	0	0	0	0	0	0	0	0	1	0	0	0	0	0	0	0	0	0	0	0	0	0	0	0	0	0	0	0	0	3	0	0	0	0	0	0	0	0	0	1	0	0	0	0	0	0	0	0
OTU1940	0	0	0	0	0	0	0	0	0	0	0	0	0	0	0	0	0	0	0	0	0	0	0	0	0	0	0	0	0	0	0	0	0	0	0	0	0	0	0	0	0	0	0	0	0	0	0	0	0
OTU1947	0	0	0	0	0	0	0	0	0	0	0	0	0	0	0	0	0	0	0	0	0	0	0	0	0	0	0	0	0	0	0	0	0	0	0	0	0	0	0	0	0	0	0	0	0	0	0	0	0
OTU1946	0	0	0	0	0	0	0	0	0	0	0	0	0	0	0	3	0	0	0	0	0	0	0	0	0	0	0	0	0	0	0	0	0	0	0	0	0	0	0	0	0	0	0	0	0	0	0	0	2
OTU1945	0	0	0	0	0	0	0	0	0	2	0	0	0	0	0	0	0	2	0	0	0	2	0	0	0	0	2	0	0	0	0	0	0	0	0	0	0	0	0	0	0	0	0	2	0	0	0	0	0
OTU1944	0	0	0	0	0	0	0	0	0	0	0	0	0	0	0	0	0	0	0	1	0	0	0	0	0	0	0	0	0	0	0	0	0	0	0	0	0	0	0	0	0	0	0	0	0	0	0	0	0
OTU310	0	0	0	0	0	1	0	0	7	0	0	0	0	0	0	0	0	3	0	0	0	2	1	0	0	0	0	0	0	0	0	0	0	3	0	3	1	48	0	0	0	0	1	0	0	0	0	0	0
OTU311	0	13	4	0	6	0	0	24	0	3	4	0	0	0	0	8	0	0	0	0	1	7	0	0	0	0	4	0	8	0	2	0	0	1	26	5	1	0	0	4	7	0	41	0	1	0	9	0	2
OTU312	0	0	0	0	4	0	0	4	7	24	0	0	0	0	0	1	0	0	0	0	0	265	60	0	0	1	0	4	0	0	0	5	0	30	0	27	4	42	0	67	0	0	2	7	1	16	3	0	0
OTU313	0	0	3	0	0	0	0	1	25	1	0	0	0	0	0	4	0	8	10	0	2	0	0	1	0	0	1	17	0	0	0	4	0	11	0	1	0	24	0	43	0	0	4	1	0	0	0	0	0
OTU314	0	9	0	0	0	0	1	1	33	1	2	0	0	0	0	3	2	16	0	3	1	0	1	0	2	0	3	0	1	3	5	0	0	0	0	0	3	0	0	0	0	0	0	3	0	0	0	0	6
OTU315	0	0	0	0	0	1	0	0	0	1	0	0	40	0	0	0	0	0	0	0	0	0	2	0	0	0	0	0	0	0	0	0	0	0	0	3	0	20	0	9	0	0	0	0	0	1	0	0	0
OTU316	0	0	0	0	0	0	0	1	32	0	1	0	0	0	0	0	1	2	0	0	8	1	0	1	0	0	0	0	0	0	0	17	0	0	0	19	0	0	0	0	1	0	0	21	0	0	6	0	2
OTU317	2	3	0	0	2	2	0	6	11	1	2	5	0	0	0	3	0	15	0	1	2	1	1	2	0	1	0	0	0	2	9	0	0	0	0	10	7	1	0	0	1	0	3	3	1	0	3	2	0
OTU798	0	0	1	0	0	0	0	0	8	0	0	1	0	0	0	0	0	0	0	0	0	0	0	1	0	0	0	0	0	0	0	0	0	0	0	0	0	0	0	0	0	0	0	0	0	2	0	0	2
OTU799	0	0	0	0	0	0	0	0	13	0	0	0	0	0	0	0	0	0	0	3	0	1	0	0	0	0	0	0	0	0	0	4	0	0	0	0	0	0	0	0	0	0	0	2	0	0	0	0	0
OTU794	0	0	0	0	0	0	0	0	2	1	3	0	0	0	0	1	0	2	0	0	0	0	0	0	0	0	0	0	2	0	2	0	0	0	0	2	0	0	0	0	0	0	0	0	0	0	0	0	0
OTU795	0	0	0	0	0	0	0	0	5	0	1	0	0	0	0	0	0	3	1	0	0	0	0	0	0	0	0	0	0	0	2	0	0	1	0	0	0	0	0	0	2	0	0	4	0	0	0	0	0
OTU796	0	8	0	0	0	0	2	3	0	0	0	0	0	0	0	0	0	0	0	5	0	0	0	0	0	0	1	3	0	0	0	0	0	0	0	1	0	0	0	0	0	0	0	0	0	0	2	0	0
OTU797	0	0	0	0	0	2	0	0	11	2	0	0	0	0	0	0	0	2	0	0	0	0	0	0	0	0	0	0	0	0	0	0	0	0	0	4	0	0	0	0	1	0	2	0	0	0	0	0	2
OTU790	0	0	0	0	9	0	0	0	0	0	0	0	0	0	0	0	0	0	0	0	0	0	0	1	0	0	0	0	0	0	0	0	0	0	0	0	0	0	0	0	0	0	0	0	0	0	0	0	0
OTU791	0	0	0	0	0	0	0	0	0	0	0	0	0	0	0	0	0	7	0	0	0	0	0	0	0	0	0	0	0	0	0	0	0	0	0	0	2	0	0	0	0	0	0	0	0	0	0	0	0
OTU792	0	0	0	8	0	0	0	0	19	10	0	0	0	0	0	6	0	1	0	0	0	0	2	0	0	1	1	0	0	0	0	129	0	0	0	4	2	11	0	28	3	0	0	21	0	5	0	0	1
OTU793	0	0	0	1	0	2	0	3	28	2	1	1	0	0	0	0	0	0	0	3	2	0	0	0	1	0	0	0	0	0	0	2	0	0	0	0	1	1	0	1	0	0	2	1	1	0	0	0	1
OTU558	0	0	0	0	0	0	0	0	14	0	3	0	0	0	0	5	0	0	1	0	0	1	0	0	0	0	0	0	0	0	3	0	0	0	0	0	0	0	0	0	0	1	0	0	0	0	0	0	0
OTU559	0	0	0	0	0	0	0	0	0	0	0	0	0	0	0	0	0	0	0	0	0	0	0	0	0	0	0	0	0	0	0	2	0	23	0	0	2	0	0	0	0	0	0	0	0	0	0	0	0
OTU556	0	0	0	0	0	0	0	0	0	0	1	0	0	0	0	3	1	0	0	0	1	0	0	0	0	0	0	1	0	1	0	0	1	0	0	0	6	0	0	0	1	0	0	1	1	0	0	0	0
OTU557	0	13	1	0	1	0	0	0	6	2	1	0	0	0	0	1	0	2	0	0	1	1	0	0	0	0	0	0	1	0	0	0	0	0	0	1	4	0	0	0	1	0	0	0	0	2	0	0	12
OTU554	0	0	0	0	0	1	0	0	9	0	0	0	0	0	0	0	0	0	1	0	0	0	0	0	0	0	0	0	0	0	0	0	0	0	0	0	0	0	0	0	0	0	0	0	0	0	0	0	0
OTU555	0	0	0	0	0	0	0	0	0	0	0	0	0	0	0	0	0	0	0	0	0	0	0	0	0	0	0	0	0	0	0	0	0	0	0	0	0	0	0	0	0	0	0	0	0	0	0	0	0
OTU552	0	0	0	0	0	0	0	0	18	0	1	0	0	0	0	0	0	0	0	0	0	0	0	0	0	0	0	0	0	0	0	0	0	0	0	0	0	0	0	0	0	0	0	0	0	0	0	0	0
OTU553	0	0	0	0	0	0	0	0	0	0	0	0	0	0	0	0	0	0	0	0	0	0	0	0	0	0	0	0	0	0	0	0	0	0	0	0	0	0	0	0	0	0	0	0	0	0	0	0	0
OTU550	0	0	0	0	16	0	0	0	0	0	0	0	0	0	0	0	0	0	0	0	0	0	0	0	0	0	0	0	0	0	0	0	0	0	0	0	0	0	0	0	0	0	0	1	0	0	0	0	0
OTU551	0	0	0	0	0	0	0	0	0	0	0	0	0	0	0	2	0	1	0	0	0	0	0	0	0	0	0	0	0	0	0	0	0	0	0	0	1	1	0	0	0	0	0	2	0	0	0	0	0
OTU952	0	0	0	0	0	0	0	0	0	0	0	0	0	0	0	0	0	0	0	0	0	0	0	0	0	0	0	0	0	0	0	0	0	0	0	0	0	0	0	0	0	0	0	0	0	0	0	0	0
OTU777	0	0	0	0	0	0	0	0	0	0	0	0	0	0	0	0	0	0	0	0	0	0	0	0	0	0	0	0	0	0	0	0	0	0	0	0	0	0	0	0	0	0	0	0	0	0	0	0	0
OTU950	0	0	0	0	0	0	0	0	0	0	0	0	0	0	0	0	0	0	0	0	0	0	0	0	0	0	0	0	0	0	0	0	0	0	0	0	0	0	0	0	0	0	0	1	0	0	0	0	0
OTU951	0	0	0	0	0	0	0	0	0	0	0	0	0	0	0	0	1	2	0	0	0	0	0	0	0	0	0	0	0	0	0	0	0	0	0	0	0	0	0	0	0	0	0	0	0	0	0	0	0
OTU772	0	10	0	0	0	0	0	0	0	0	0	0	0	0	0	0	0	0	0	0	0	0	0	0	0	0	0	0	0	0	0	0	0	0	0	0	0	0	0	0	0	0	0	0	0	0	0	0	0
OTU773	0	0	0	0	0	0	0	0	10	0	0	0	0	0	0	0	0	0	0	0	0	0	0	0	0	0	0	0	0	0	0	0	0	0	0	0	1	0	0	0	0	0	0	0	0	0	0	0	0
OTU954	0	0	0	0	0	0	0	0	0	0	0	0	0	0	0	0	0	0	0	0	0	0	0	0	0	0	0	0	0	0	0	0	0	0	0	0	0	0	0	0	0	0	0	7	0	0	0	0	0
OTU955	0	0	0	0	0	0	0	0	0	0	0	0	0	0	0	0	0	0	0	0	0	0	0	0	0	0	0	0	0	0	1	0	0	0	0	0	0	0	0	0	0	0	0	2	1	0	0	0	0
OTU958	0	0	0	0	0	0	0	0	0	0	0	0	0	0	0	0	0	0	0	0	0	0	0	0	0	0	0	0	0	0	0	0	0	0	0	0	0	3	0	3	0	0	0	0	0	0	0	0	0
OTU959	0	0	0	0	0	0	0	0	0	0	0	0	0	0	0	0	0	0	0	0	0	1	0	0	0	0	0	0	0	0	0	0	0	0	0	0	0	0	0	0	0	0	0	0	0	0	0	0	0
OTU778	0	0	0	0	0	0	0	0	0	0	0	0	0	0	0	0	0	0	0	0	0	0	0	0	0	0	0	0	0	0	0	0	0	0	0	0	0	0	0	0	0	0	0	0	0	0	0	0	0
OTU779	0	0	0	0	0	0	0	0	0	0	0	0	0	0	0	0	0	0	0	0	0	0	0	0	0	0	0	0	0	0	0	0	0	2	0	0	1	0	0	0	0	0	0	0	0	0	0	1	0
OTU759	0	0	0	0	0	0	1	0	3	0	0	0	0	0	0	0	0	0	0	0	0	0	0	0	0	0	0	0	0	2	0	0	0	0	0	0	0	0	0	0	0	0	1	0	0	0	0	0	0
OTU1890	0	0	0	0	0	0	0	0	0	0	0	0	0	0	0	0	0	0	0	0	5	0	0	0	0	0	0	0	0	0	0	0	0	0	0	0	0	0	0	0	0	0	0	0	0	0	0	0	0
OTU1893	0	0	0	0	0	0	0	0	0	0	0	0	0	0	0	0	0	0	0	0	0	0	0	0	0	0	0	0	0	0	0	0	0	0	0	0	0	0	0	0	0	0	0	2	0	0	0	0	0
OTU1892	0	0	0	0	0	0	0	0	0	0	0	0	0	0	0	0	0	0	0	0	0	0	0	0	0	0	0	0	0	0	0	0	0	0	0	0	0	0	0	0	0	0	0	0	0	0	0	0	0
OTU1895	0	0	0	0	0	0	0	0	0	0	0	0	0	0	0	0	0	0	0	0	0	0	0	0	0	0	0	0	0	0	0	0	0	0	0	0	0	0	0	0	0	0	0	0	0	0	0	0	2
OTU1894	0	0	0	0	0	0	0	0	0	0	0	0	0	0	0	0	0	0	0	0	0	0	0	0	0	0	2	0	0	0	0	0	0	0	0	0	0	0	0	0	0	0	0	0	0	0	0	0	0
OTU1897	0	0	0	0	0	0	0	0	0	0	0	0	0	0	0	0	0	0	0	0	0	0	0	0	0	0	0	0	2	0	0	0	0	0	0	0	0	0	0	0	0	0	0	0	0	0	0	0	0
OTU1896	0	0	0	0	0	0	0	0	0	0	0	0	0	0	0	0	0	0	0	0	0	0	0	0	0	0	0	0	2	0	0	0	0	0	0	0	0	0	0	0	0	0	0	0	0	0	0	0	0
OTU1899	0	0	0	0	0	0	0	0	0	0	0	0	0	0	0	0	0	0	0	0	0	0	0	0	0	0	0	0	0	0	0	0	0	0	0	0	0	0	0	0	0	0	0	0	0	0	0	0	0
OTU1898	0	0	0	0	0	0	0	1	0	0	0	0	0	0	0	0	0	1	0	0	0	0	0	0	0	0	0	0	0	0	0	0	0	0	0	0	0	0	0	0	0	0	0	0	0	0	0	0	0
OTU2036	0	0	0	0	0	0	0	0	0	0	0	0	3	0	0	0	0	0	0	0	0	0	0	0	0	0	0	0	0	0	0	0	0	0	0	0	0	0	0	0	0	0	0	0	0	0	0	0	0
OTU2037	0	0	0	0	0	0	0	0	0	0	0	0	0	0	0	0	0	0	0	0	0	0	0	0	0	0	0	0	0	0	0	0	0	0	0	0	0	0	0	0	0	0	0	0	0	0	0	0	0
OTU2034	0	0	0	0	0	0	0	0	0	0	0	0	0	0	0	0	0	0	0	0	0	0	0	0	0	0	0	0	0	0	0	0	0	0	0	0	0	0	0	0	0	0	0	0	0	0	0	0	0
OTU2035	0	0	0	0	0	0	0	0	0	0	0	0	0	0	0	0	0	0	0	0	0	0	0	0	0	0	0	0	0	0	2	0	0	0	0	0	0	0	0	0	0	0	0	0	0	0	0	0	0
OTU2032	0	0	0	0	0	0	0	0	0	0	0	0	0	0	0	0	0	0	0	0	0	0	0	0	0	0	0	0	0	0	0	0	0	0	0	0	0	0	0	0	0	0	0	0	0	0	0	0	0
OTU2033	0	0	0	0	0	0	0	0	0	0	0	0	0	0	0	0	0	0	0	0	0	0	0	0	0	0	0	0	0	0	0	0	0	0	0	1	0	0	0	0	0	0	0	0	0	0	0	0	0
OTU2030	0	0	0	0	0	0	0	0	0	0	0	0	0	0	0	0	0	0	0	0	2	0	0	0	0	0	0	0	0	0	0	0	0	0	0	0	0	0	0	0	0	0	0	0	0	0	0	0	0
OTU2031	0	0	0	0	0	0	0	0	0	1	0	0	0	0	0	0	0	0	0	0	0	0	0	0	0	0	0	0	0	0	0	0	0	0	0	0	0	0	0	0	0	0	0	0	0	0	0	0	0
OTU2038	0	0	0	0	0	0	0	0	0	0	0	0	0	0	0	0	0	0	0	0	0	0	0	0	0	0	0	0	0	0	0	0	0	0	0	0	0	0	0	0	0	0	0	0	0	0	0	0	0
OTU2039	0	0	0	0	0	0	0	0	0	1	0	0	0	0	0	0	0	1	0	0	0	0	0	0	0	0	0	0	0	0	0	0	0	0	0	0	0	0	0	0	0	0	0	1	0	0	0	0	0
OTU1769	0	0	0	0	0	0	0	0	0	0	0	0	0	0	0	0	0	0	0	0	0	0	0	0	0	0	0	0	0	0	0	0	0	0	0	0	0	0	0	0	0	0	0	0	0	0	0	0	0
OTU1768	0	0	0	0	0	0	0	0	0	0	0	0	0	0	0	0	0	0	0	0	0	0	0	0	0	0	0	0	0	0	0	0	0	0	0	0	0	0	0	0	0	0	0	0	0	0	0	0	0
OTU1763	0	0	0	0	0	0	0	0	3	0	0	0	0	0	0	0	0	0	0	0	0	0	0	0	0	0	0	0	0	0	0	0	0	0	0	0	0	0	0	0	0	0	0	0	0	0	0	0	0
OTU1762	0	0	0	0	0	0	0	0	0	0	0	0	0	0	0	0	0	0	0	0	2	0	0	0	0	0	0	0	0	0	0	0	0	0	0	0	0	0	0	0	0	0	0	0	0	0	1	0	0
OTU1761	0	0	0	0	0	0	0	0	0	0	0	0	0	0	0	0	0	0	0	0	0	0	0	0	0	0	0	0	0	0	0	0	0	0	0	0	0	0	0	0	0	0	0	0	0	0	0	0	0
OTU1760	0	0	0	0	0	0	0	0	0	0	0	2	0	0	0	0	0	0	0	0	0	0	0	0	0	0	0	0	0	0	0	0	0	0	0	0	0	0	0	0	0	0	0	0	0	0	0	0	0
OTU1767	0	0	0	0	0	0	0	0	0	0	0	0	0	0	0	0	0	2	0	0	0	0	0	0	0	0	0	0	0	0	0	0	0	0	0	0	0	0	0	0	0	0	0	0	0	0	0	0	0
OTU1766	0	0	0	0	0	0	0	0	0	0	0	2	0	0	0	0	0	0	0	0	0	0	0	0	0	0	0	0	0	0	0	0	0	0	0	0	0	0	0	0	0	0	0	0	0	0	0	0	0
OTU1765	0	0	0	0	0	0	0	0	0	0	0	0	0	0	0	0	0	0	0	0	0	0	0	0	0	0	0	0	0	0	0	0	0	0	0	0	0	0	0	0	0	0	0	0	0	0	0	0	0
OTU1764	0	0	0	0	0	0	0	0	0	0	0	0	0	0	0	0	0	0	0	0	0	0	0	0	0	0	0	0	0	0	0	0	0	0	0	0	0	0	0	0	0	0	0	0	0	0	0	0	0
OTU174	0	11	2	0	1	0	7	1	2	0	2	2	1	0	0	0	0	238	0	0	0	15	8	0	0	1	0	1	0	0	24	4	0	0	0	3	5	0	0	0	0	0	2	13	4	1	0	1	0
OTU175	0	85	4	7	3	2	7	17	25	69	13	5	2	1	0	0	4	133	5	4	13	4	3	2	3	0	7	14	17	0	129	14	0	11	0	14	8	1	0	1	0	0	8	29	7	2	14	0	1
OTU176	1	1	0	0	19	0	0	6	13	1	1	0	8	0	0	2	1	13	0	0	0	109	136	0	0	3	1	1	0	0	11	3	0	28	0	18	4	6	0	10	3	0	2	14	0	3	0	0	0
OTU177	0	0	0	0	0	0	0	0	0	1	0	0	86	32	0	0	0	3	0	2	0	0	1	0	0	0	0	21	0	0	0	4	0	0	0	4	0	49	0	101	0	0	0	2	0	0	0	0	1
OTU170	1	0	2	0	0	1	0	1	18	1	0	0	0	0	0	0	0	8	0	0	6	0	0	0	0	1	0	0	0	0	0	0	0	0	0	12	0	0	0	109	0	0	0	0	3	0	0	0	4
OTU171	0	0	0	120	195	0	0	0	0	0	0	2	0	0	0	0	0	0	0	0	0	0	0	0	0	0	0	0	0	0	0	0	0	0	0	0	0	0	0	0	0	0	0	0	0	0	0	0	0
OTU172	0	0	0	0	0	0	0	0	0	3	0	0	321	0	0	0	0	0	0	0	0	0	0	0	0	0	0	0	0	0	0	4	0	0	0	0	0	127	0	0	0	1	0	14	0	0	0	0	0
OTU173	0	0	0	0	0	0	0	0	0	0	0	0	306	0	0	0	0	0	0	0	0	0	0	0	0	0	0	0	0	0	0	0	0	0	0	0	0	0	0	0	0	0	0	0	0	0	0	0	0
OTU178	0	0	19	2	2	11	14	0	1	0	0	12	3	0	0	0	0	315	0	6	0	28	21	6	11	0	0	0	0	8	0	0	0	0	0	0	0	0	0	0	0	5	0	0	12	0	87	0	0
OTU179	0	0	0	0	0	0	0	0	0	4	0	0	0	0	0	0	1	0	0	0	0	0	0	0	0	0	1	0	0	0	0	0	0	0	0	0	0	0	0	0	0	0	0	0	0	0	0	0	0
OTU1420	0	0	0	0	0	0	0	0	0	0	0	0	0	0	0	0	0	0	0	0	0	0	0	0	0	0	0	0	0	0	0	0	0	0	0	0	0	0	0	0	0	0	0	0	0	0	0	0	0
OTU1421	0	0	0	0	0	0	0	0	0	1	0	0	0	0	0	0	0	0	0	0	0	0	0	0	0	0	0	0	0	0	0	0	0	0	0	0	0	0	0	0	0	0	0	0	0	0	0	0	0
OTU1422	0	0	0	0	0	0	0	0	0	0	0	0	0	0	0	0	0	0	0	0	0	0	0	0	0	0	0	0	0	0	0	0	0	0	0	0	0	0	0	0	0	0	0	0	0	0	0	0	0
OTU1423	1	0	0	0	1	0	0	0	10	2	0	0	0	0	0	0	0	0	0	0	0	3	0	0	0	0	0	0	0	0	0	26	0	4	0	5	0	0	0	0	0	0	2	0	0	0	0	0	0
OTU1424	0	0	0	0	0	0	0	0	0	0	0	1	0	0	0	0	0	0	0	0	0	0	0	0	0	0	1	0	1	0	0	0	0	0	0	0	0	0	0	0	0	0	0	0	0	0	0	0	0
OTU1425	0	0	0	0	0	0	1	0	0	0	0	0	0	0	0	0	0	0	0	0	0	0	0	0	0	0	3	0	0	0	0	0	0	0	0	0	0	0	0	0	0	0	0	0	0	0	0	0	0
OTU1426	0	0	0	0	0	0	0	0	0	0	0	0	0	0	0	0	0	0	0	0	0	0	0	0	0	0	0	0	0	0	0	0	0	0	0	0	0	0	0	0	0	0	0	0	0	0	0	0	0
OTU1427	0	0	0	0	0	0	0	0	0	0	0	0	0	0	0	0	0	0	0	0	0	0	0	0	0	0	0	0	0	0	0	0	0	1	0	0	0	0	0	0	0	0	0	2	0	0	0	0	0
OTU1428	0	0	0	0	1	0	0	0	0	0	0	0	0	0	0	0	0	1	1	0	0	0	0	0	0	0	0	0	0	0	6	1	0	0	0	0	0	0	0	0	0	0	0	2	0	1	0	0	0
OTU1429	0	0	0	0	0	0	0	0	0	0	0	0	0	0	0	0	0	0	0	0	3	0	0	0	0	0	0	0	0	0	2	0	0	0	0	1	0	0	0	0	0	0	0	0	0	0	0	0	0
OTU2048	0	0	0	0	0	0	0	0	0	0	0	0	0	0	0	0	0	0	0	0	2	0	0	0	0	0	2	0	0	0	0	0	0	0	0	0	0	0	0	0	0	0	0	0	0	1	0	0	0
OTU1847	0	0	0	0	0	0	0	0	0	0	0	0	0	0	0	0	0	0	0	0	0	0	0	0	0	0	0	0	0	0	0	0	0	0	0	0	0	0	0	0	0	0	0	2	0	0	0	0	0
OTU1398	0	0	1	0	0	0	0	0	0	0	0	0	0	0	0	0	0	0	0	0	0	0	0	0	0	0	0	0	0	0	1	0	0	0	0	0	0	1	0	0	0	0	0	0	0	0	2	0	0
OTU1399	0	0	0	0	0	0	0	0	0	0	0	0	0	0	0	0	0	4	0	0	0	0	0	0	0	0	0	0	0	0	0	0	0	0	0	0	0	0	0	0	0	0	0	0	0	0	0	0	0
OTU1392	0	0	0	0	0	0	0	0	0	0	0	0	0	0	0	0	0	4	0	0	0	0	0	0	0	0	0	0	0	0	0	0	0	0	0	0	0	0	0	0	0	0	0	0	0	0	0	0	0
OTU1393	0	4	2	2	0	11	3	5	0	6	3	2	2	0	19	2	3	2	0	5	1	3	1	0	1	0	0	0	3	13	0	0	13	12	1	3	14	2	6	0	0	11	0	6	0	5	4	21	3
OTU1390	0	0	0	0	0	0	0	0	3	0	0	0	0	0	0	0	0	0	0	0	0	0	0	0	0	0	0	0	0	0	4	0	0	0	0	0	0	0	0	0	0	0	0	0	0	0	0	0	0
OTU1391	0	0	0	0	0	0	0	0	0	0	0	0	0	0	0	0	0	0	0	0	0	0	0	0	0	0	0	0	0	0	0	0	0	0	0	0	0	0	0	0	0	0	0	0	0	0	0	0	0
OTU1396	0	0	0	0	0	0	0	0	3	0	0	0	0	0	0	0	0	0	0	0	0	0	0	0	0	0	0	0	0	0	0	0	0	0	0	0	0	0	0	0	0	0	0	0	0	0	0	0	0
OTU1397	0	0	0	0	0	0	0	0	0	0	0	0	0	0	0	0	0	0	0	0	0	0	0	0	0	0	0	0	0	0	0	0	0	0	0	0	0	0	0	0	0	0	0	0	0	0	0	0	0
OTU1394	0	0	0	0	0	0	0	0	0	0	0	0	0	0	0	0	0	0	0	0	0	0	0	0	0	0	0	0	0	0	0	0	0	0	0	0	0	0	0	0	0	0	0	0	0	0	0	0	0
OTU1395	0	0	0	0	0	0	0	0	0	0	0	0	0	0	0	0	0	0	0	0	0	0	0	0	0	0	0	0	0	0	0	0	0	1	0	0	0	0	0	0	0	0	0	0	0	0	0	0	0
OTU1558	0	0	0	0	0	0	0	0	0	0	0	0	0	0	0	0	0	0	0	0	1	0	0	0	0	0	0	0	0	0	0	0	0	0	0	0	0	0	0	0	0	0	0	0	0	0	0	0	0
OTU1559	0	0	0	0	0	0	0	0	0	0	0	0	0	0	0	0	0	0	0	0	0	0	0	0	0	0	0	0	0	0	0	0	0	0	0	0	0	0	0	0	0	0	0	0	0	0	0	0	0
OTU1554	0	0	0	0	0	0	0	0	0	0	0	0	0	0	0	0	0	0	0	0	0	0	0	0	0	0	0	0	0	0	0	0	0	0	0	0	0	0	0	0	0	0	0	0	0	0	0	0	0
OTU1555	0	0	0	0	0	0	0	0	0	0	0	0	0	0	0	0	0	0	0	0	0	0	0	0	0	0	0	0	0	0	0	0	0	0	0	2	0	0	0	0	0	0	0	0	0	0	0	0	0
OTU1556	0	0	0	0	0	0	0	0	0	0	0	0	0	0	0	0	0	0	0	0	0	0	0	0	0	0	0	0	0	0	0	0	0	0	0	0	0	0	0	0	0	0	0	0	0	0	0	0	0
OTU1557	0	0	0	0	0	0	3	1	0	0	1	0	0	0	0	0	0	0	0	5	0	0	0	0	0	1	1	1	0	0	0	0	0	0	0	0	0	0	0	0	0	0	0	0	0	0	2	0	0
OTU1550	0	0	0	0	0	0	0	0	0	0	0	0	0	0	0	0	0	2	0	0	0	0	0	0	0	0	0	0	0	0	0	0	0	0	0	0	0	0	0	0	0	0	0	0	0	0	0	0	0
OTU1551	0	0	0	0	0	0	0	0	0	0	0	0	0	0	0	0	0	0	0	0	0	0	0	0	0	0	0	0	0	0	0	1	0	0	0	0	0	0	0	0	0	0	0	0	0	0	0	0	0
OTU1552	0	0	0	0	0	0	0	0	0	0	0	0	0	0	0	4	0	0	0	0	0	0	0	0	0	0	0	0	0	0	0	0	0	0	0	0	0	0	0	0	0	0	0	0	0	0	0	0	0
OTU1553	0	0	0	0	0	0	0	0	0	0	0	0	0	0	0	0	0	0	0	0	0	0	0	0	0	0	0	0	0	0	0	0	0	0	0	0	0	0	0	0	0	0	0	0	0	0	0	0	0
OTU1086	0	0	0	0	0	0	0	0	0	0	0	0	0	0	0	0	0	0	0	0	0	0	0	0	0	0	0	0	0	0	1	0	0	0	0	0	0	0	0	0	0	0	0	0	0	0	0	0	0
OTU1087	0	0	0	0	0	0	0	0	0	0	0	0	0	0	0	0	0	0	0	0	0	0	0	0	0	0	0	0	0	0	0	0	0	0	0	0	0	0	0	0	0	0	0	0	0	0	0	0	0
OTU1084	0	0	0	0	0	0	0	0	5	0	0	0	0	0	0	2	0	0	0	0	0	0	0	0	0	0	0	0	0	0	0	0	0	0	0	0	0	0	0	0	0	0	0	0	0	0	0	0	0
OTU1085	0	0	0	0	0	0	0	0	5	0	0	0	0	0	0	0	0	0	0	0	0	0	0	0	0	0	0	0	0	0	0	0	0	0	0	0	0	0	0	0	0	0	0	0	0	0	0	0	0
OTU1082	0	0	0	2	0	0	0	0	0	0	0	0	0	0	0	0	0	0	0	0	0	0	0	0	0	0	0	4	0	0	0	0	0	0	0	0	0	0	0	0	0	0	0	0	0	0	0	0	0
OTU1083	0	0	1	0	0	0	0	6	37	4	0	0	1	0	0	3	1	2	0	6	2	0	0	1	0	0	0	1	3	0	0	3	0	1	0	0	9	0	0	1	3	0	0	10	0	0	0	1	2
OTU1080	0	0	0	0	0	0	0	0	0	0	0	0	0	0	0	0	0	1	0	1	0	0	0	0	1	0	0	0	0	0	0	0	0	0	0	0	2	0	0	0	0	0	0	0	2	0	0	0	0
OTU1081	0	0	0	0	0	0	0	0	0	0	0	0	0	0	0	0	0	0	0	0	0	0	0	0	0	0	0	0	0	0	0	0	0	0	0	0	0	0	0	0	0	0	0	0	0	0	0	0	0
OTU1088	0	0	0	0	0	0	0	0	0	0	0	0	0	0	0	0	0	0	0	0	5	0	0	0	0	0	1	0	0	0	0	0	0	0	0	0	0	0	0	0	0	0	0	0	0	0	0	0	0
OTU1089	0	0	0	0	0	0	0	0	0	0	0	0	0	0	0	0	0	0	0	0	0	0	0	0	0	0	0	0	0	0	0	0	0	0	0	0	0	0	0	0	0	0	0	0	0	0	0	0	0
OTU1172	0	0	1	0	0	0	0	0	0	0	0	1	0	0	0	0	0	1	0	0	0	0	0	0	0	0	0	0	0	0	0	0	0	0	0	0	0	0	0	0	0	0	0	0	0	0	0	0	0
OTU1173	0	0	0	0	0	0	0	0	0	0	0	0	0	0	0	0	0	0	0	0	0	0	1	0	0	0	0	0	0	0	0	0	0	0	0	0	0	0	0	0	0	0	0	0	0	0	0	0	0
OTU1170	0	0	0	0	0	0	0	0	0	0	0	0	0	0	0	0	0	0	0	0	0	0	0	0	0	0	0	0	0	0	0	0	0	0	0	0	0	0	0	0	0	0	0	0	0	0	0	0	0
OTU1171	0	0	0	0	0	0	0	0	0	0	0	0	0	0	0	0	0	0	0	0	3	0	0	0	0	0	0	0	0	0	0	0	0	0	0	0	0	0	0	0	1	0	0	0	0	0	0	0	0
OTU1176	0	0	0	0	0	0	0	0	0	0	0	0	0	0	0	0	0	0	0	0	0	0	0	0	0	0	0	0	5	0	0	0	0	0	0	0	0	0	0	0	0	0	0	0	0	0	0	0	0
OTU1177	0	0	0	0	0	0	0	0	0	0	0	0	0	0	0	0	0	0	0	0	0	0	0	0	0	0	0	0	0	0	0	0	0	0	0	0	0	0	0	0	0	0	0	2	0	0	0	0	0
OTU1174	0	0	0	0	0	0	0	0	2	0	0	0	0	0	0	0	0	0	0	0	0	0	0	0	0	0	0	0	0	0	0	0	0	0	0	0	0	0	0	0	1	0	0	0	0	0	0	0	0
OTU1175	0	0	0	0	0	0	0	0	0	0	0	0	0	0	0	0	0	0	0	0	0	0	0	1	0	0	0	3	0	0	0	0	0	0	0	0	0	0	0	2	0	0	0	4	0	0	0	0	0
OTU1178	0	0	0	0	0	0	0	0	0	0	0	0	0	0	0	6	0	0	0	0	0	0	0	0	0	0	0	0	0	0	0	0	0	0	0	0	0	0	0	0	0	0	0	0	0	0	0	0	0
OTU1179	0	0	0	0	0	0	0	0	0	0	0	0	0	0	0	0	0	0	0	0	0	0	0	0	0	0	0	0	0	0	0	0	0	0	0	4	0	0	0	0	0	0	0	0	0	0	0	0	0
OTU1374	0	0	0	0	0	0	0	0	0	0	0	0	0	0	0	0	0	0	0	0	1	0	0	0	0	0	0	0	0	0	0	0	0	0	0	0	0	0	0	0	0	0	0	0	0	0	0	0	0
OTU1375	0	0	0	0	0	0	0	0	0	0	0	0	0	0	0	0	2	0	0	0	0	0	0	0	0	0	0	0	0	0	0	0	0	0	0	0	0	0	0	0	0	0	0	1	0	0	0	0	0
OTU1376	0	0	0	0	0	0	0	0	3	0	0	0	0	0	0	0	0	0	0	0	0	0	0	0	0	0	0	0	0	0	0	0	0	0	0	0	0	0	0	0	0	0	0	0	0	0	0	0	0
OTU1377	0	0	0	0	0	0	0	0	0	0	0	0	0	0	0	0	0	0	0	0	0	0	0	0	0	0	0	0	0	0	0	0	0	0	0	0	0	0	0	0	0	0	0	0	0	0	0	0	0
OTU1370	10	215	41	2	16	7	15	550	255	43	35	22	186	2	0	85	93	175	16	26	141	38	17	86	8	20	35	284	187	12	148	77	10	50	0	88	44	24	2	23	23	1	17	155	16	82	38	4	37
OTU1371	0	0	0	0	0	0	0	0	0	0	0	0	0	0	0	4	0	1	0	0	0	0	0	0	0	0	0	0	0	0	0	0	0	0	0	0	0	0	0	0	0	0	0	0	0	0	0	0	0
OTU1372	0	0	0	0	0	0	0	0	0	0	0	0	0	0	0	0	0	0	0	0	0	0	0	0	0	0	0	0	0	0	0	0	0	0	0	0	0	0	0	0	1	0	0	0	0	0	1	0	0
OTU1373	0	0	0	0	0	0	0	0	0	0	0	0	0	0	0	0	0	0	0	0	0	0	0	0	0	0	0	0	0	0	0	0	0	0	0	0	0	0	0	0	0	0	0	0	0	0	0	0	0
OTU1378	0	0	0	0	0	0	0	3	0	0	0	0	0	0	0	0	0	0	0	0	0	0	0	0	0	0	0	0	3	0	0	1	0	0	0	0	0	0	0	0	0	0	0	0	0	0	0	0	0
OTU1379	9	0	23	1	0	47	0	3	0	43	169	13	26	0	0	38	5	96	0	1	18	75	0	15	43	0	71	0	19	0	0	16	74	2	0	0	47	41	0	3	87	0	2	2	3	6	1	1	90
OTU1950	0	0	0	0	0	0	0	0	0	0	0	0	0	0	0	1	0	0	0	0	0	0	0	0	0	0	0	0	0	0	1	0	0	0	0	0	0	0	0	0	0	0	0	0	0	0	0	0	0
OTU1951	0	0	0	0	0	0	0	0	0	0	0	0	0	0	0	0	0	0	0	0	0	0	0	0	0	0	0	0	0	0	2	0	0	0	0	0	0	0	0	0	0	0	0	0	0	0	0	0	0
OTU1952	0	0	0	0	0	0	0	0	0	0	0	0	0	0	0	0	0	0	0	0	2	0	0	0	0	0	0	0	0	0	0	0	0	0	0	0	0	0	0	0	0	0	0	0	0	0	0	0	0
OTU1953	0	0	0	0	0	0	0	0	0	0	0	0	0	0	0	0	0	0	0	0	2	0	0	0	0	0	0	0	0	0	0	0	0	0	0	0	0	0	0	0	0	0	0	0	0	0	0	0	0
OTU1954	0	0	0	0	0	0	0	0	0	0	1	0	0	0	0	0	0	0	0	0	0	0	0	0	1	0	0	0	0	0	0	0	0	0	0	0	0	0	0	0	0	0	0	0	0	0	0	0	0
OTU1955	0	0	0	0	0	0	0	0	0	0	0	0	0	0	0	0	0	2	0	0	0	0	0	0	0	0	0	0	0	0	0	0	0	0	0	0	0	0	0	0	0	0	0	0	0	0	0	0	0
OTU1956	0	0	0	0	0	0	0	0	2	0	0	0	0	0	0	0	0	0	0	0	0	0	0	0	0	0	0	0	0	0	0	0	0	0	0	0	0	0	0	0	0	0	0	0	0	0	0	0	0
[truncated: 106 more rows]
[truncated: 46 more columns]

## Sheet: Alpha_diversity_indices
Sample_name	tag_num	otu_num	Group	Primary_site	Stage	PINKE	Disease_status	Chao1	ACE	Shannon	Simpson
CRS_1	59770	263	CRS	NA	NA	NA	NA	316	307.084	2.91971	0.109437
CRS_10	58097	383	CRS	NA	NA	NA	NA	653.016	831.089	1.84313	0.270124
CRS_11	57933	461	CRS	NA	NA	NA	NA	671.086	799.924	2.28004	0.249707
CRS_12	58919	280	CRS	NA	NA	NA	NA	397.404	419.893	1.70722	0.303576
CRS_13	61580	317	CRS	NA	NA	NA	NA	393.684	406.825	1.32686	0.513001
CRS_14	61055	129	CRS	NA	NA	NA	NA	202.667	262.782	1.04422	0.576796
CRS_15	62497	255	CRS	NA	NA	NA	NA	279.75	280.827	1.98647	0.26693
CRS_16	59921	370	CRS	NA	NA	NA	NA	450.926	483.568	1.82779	0.264565
CRS_17	54493	375	CRS	NA	NA	NA	NA	453.882	472.763	2.29506	0.224571
CRS_18	59254	515	CRS	NA	NA	NA	NA	636.129	647.69	2.0465	0.387986
CRS_19	62057	233	CRS	NA	NA	NA	NA	260.038	254.6	2.09208	0.304001
CRS_2	59336	310	CRS	NA	NA	NA	NA	419	438.533	2.56705	0.114972
CRS_20	39932	206	CRS	NA	NA	NA	NA	338.028	508.635	1.06656	0.596203
CRS_21	61184	290	CRS	NA	NA	NA	NA	411.179	442.393	1.55591	0.387815
CRS_22	58795	213	CRS	NA	NA	NA	NA	296.6	308.993	2.56164	0.103601
CRS_23	61575	304	CRS	NA	NA	NA	NA	354.732	351.405	2.85813	0.11482
CRS_24	56944	531	CRS	NA	NA	NA	NA	684.424	710.145	3.20159	0.093649
CRS_25	61549	198	CRS	NA	NA	NA	NA	323.079	457.241	0.779142	0.696126
CRS_3	59098	536	CRS	NA	NA	NA	NA	624.667	646.43	3.52152	0.057976
CRS_4	60519	364	CRS	NA	NA	NA	NA	472.122	507.172	2.59315	0.145564
CRS_5	62186	430	CRS	NA	NA	NA	NA	507.685	518.191	3.01523	0.085713
CRS_6	53859	370	CRS	NA	NA	NA	NA	448.054	442.807	2.34247	0.190647
CRS_7	59751	517	CRS	NA	NA	NA	NA	710	863.355	1.64906	0.450134
CRS_8	49042	287	CRS	NA	NA	NA	NA	365.122	380.985	2.75119	0.111537
CRS_9	59034	272	CRS	NA	NA	NA	NA	418.386	415.536	2.07474	0.240358
HC_1	56445	361	HC	NA	NA	NA	NA	607	784.42	1.87495	0.24136
HC_10	61395	439	HC	NA	NA	NA	NA	510.369	527.603	1.5618	0.445673
HC_11	61814	416	HC	NA	NA	NA	NA	487.432	518.302	2.02641	0.246836
HC_12	62126	295	HC	NA	NA	NA	NA	468.158	628.209	1.45212	0.333465
HC_13	58652	399	HC	NA	NA	NA	NA	612.13	802.744	2.08031	0.222726
HC_14	59720	231	HC	NA	NA	NA	NA	453.6	543.231	1.59475	0.359317
HC_15	58787	279	HC	NA	NA	NA	NA	434.633	443.552	1.76794	0.260759
HC_16	57764	344	HC	NA	NA	NA	NA	495.961	495.488	2.27844	0.162265
HC_17	55755	269	HC	NA	NA	NA	NA	535.323	632.429	2.25875	0.221561
HC_18	60098	215	HC	NA	NA	NA	NA	346.108	353.053	1.13785	0.551481
HC_19	61549	318	HC	NA	NA	NA	NA	385.038	396.24	2.90959	0.091763
HC_2	58997	88	HC	NA	NA	NA	NA	183.667	238.782	1.88969	0.273476
HC_20	57590	216	HC	NA	NA	NA	NA	390.138	536.416	1.92251	0.268651
HC_21	57651	327	HC	NA	NA	NA	NA	532.154	491.036	1.90655	0.28854
HC_22	53744	358	HC	NA	NA	NA	NA	531.935	633.835	2.93102	0.115949
HC_23	60425	301	HC	NA	NA	NA	NA	426.172	447.214	1.87825	0.250046
HC_24	56460	191	HC	NA	NA	NA	NA	332.778	449.066	2.19511	0.16723
HC_3	60605	473	HC	NA	NA	NA	NA	572.012	587.671	2.49959	0.149933
HC_4	60228	268	HC	NA	NA	NA	NA	439.122	601.874	1.51884	0.384948
HC_5	60408	213	HC	NA	NA	NA	NA	294.07	310.361	1.53117	0.375751
HC_6	48849	242	HC	NA	NA	NA	NA	512.188	782.402	1.7897	0.353881
HC_7	56169	388	HC	NA	NA	NA	NA	637.254	767.63	2.26351	0.242855
HC_8	59883	217	HC	NA	NA	NA	NA	468.217	646.859	1.40371	0.371219
HC_9	59445	374	HC	NA	NA	NA	NA	522.065	529.97	2.35688	0.165168
NKT_1	62960	539	NKT	NUAT	Advanced	H	Active	669.41	688.11	1.38517	0.603378
NKT_10	58104	195	NKT	NUAT	Advanced	H	Active	318.243	517.882	1.42959	0.368163
NKT_11	59938	417	NKT	UAT	Early	L	Active	492.444	490.748	2.62488	0.128763
NKT_12	61059	408	NKT	UAT	Early	L	Active	476.471	492.772	2.93962	0.112872
NKT_13	62764	33	NKT	UAT	Early	I	Active	40.5	42.8796	1.0613	0.522644
NKT_14	60429	337	NKT	UAT	Early	L	Active	442.019	445.892	1.69441	0.33643
NKT_15	63445	630	NKT	NUAT	Advanced	H	Active	645.283	643.198	3.53459	0.078241
NKT_16	60836	294	NKT	UAT	Advanced	H	Active	528.5	640.853	1.85177	0.330934
NKT_17	61868	287	NKT	UAT	Early	L	Active	387.258	409.39	1.05937	0.543028
NKT_18	59847	169	NKT	UAT	Early	L	Active	240.87	309.056	2.37465	0.177732
NKT_19	58333	90	NKT	UAT	Early	L	Active	132.857	120.27	2.36043	0.15112
NKT_2	63459	87	NKT	UAT	Advanced	I	Active	100.6	98.9801	2.15969	0.232444
NKT_20	58808	314	NKT	UAT	Advanced	I	Inactive	397.276	377.06	3.13004	0.110927
NKT_21	57396	241	NKT	UAT	Early	L	Inactive	261.526	265.79	1.75783	0.312286
NKT_22	57158	350	NKT	UAT	Early	L	Inactive	397.229	405.275	3.99311	0.036684
NKT_23	54858	362	NKT	UAT	Advanced	H	Inactive	492.019	582.876	2.64241	0.139984
NKT_24	59981	402	NKT	UAT	Advanced	I	Inactive	561.797	587.993	1.58754	0.358644
NKT_25	53876	175	NKT	UAT	Early	L	Active	317.375	351.056	1.74443	0.348947
NKT_26	59855	270	NKT	UAT	Advanced	L	Inactive	351.583	388.505	2.00463	0.266788
NKT_27	58463	321	NKT	UAT	Advanced	H	Inactive	418.278	440.868	2.30733	0.184002
NKT_28	60376	260	NKT	UAT	Advanced	I	Inactive	320.958	341.213	1.14306	0.487511
NKT_29	48837	249	NKT	UAT	Advanced	I	Active	282.61	284.328	1.25274	0.567699
NKT_3	62756	217	NKT	NUAT	Advanced	H	Active	332.927	429.612	1.10572	0.439902
NKT_30	57393	308	NKT	UAT	Early	L	Inactive	364.018	378.144	1.69254	0.36133
NKT_31	45387	249	NKT	UAT	Early	L	Active	266.769	261.38	3.31244	0.079256
NKT_32	61249	422	NKT	UAT	Advanced	H	Inactive	569.19	598.712	0.966676	0.717213
NKT_33	60235	541	NKT	UAT	Advanced	I	Active	644.183	673.791	3.39885	0.058726
NKT_34	54405	258	NKT	UAT	Advanced	I	Active	359.651	385.241	1.92286	0.291147
NKT_35	61518	450	NKT	UAT	Advanced	I	Active	566.114	569.322	1.76818	0.347898
NKT_36	64896	125	NKT	UAT	Early	L	Inactive	148.636	168.027	0.145196	0.965069
NKT_37	63380	126	NKT	NUAT	Advanced	H	Active	276.353	450.519	0.416217	0.811132
NKT_38	59540	365	NKT	UAT	Early	L	Active	411.25	434.248	3.04877	0.140931
NKT_39	64152	98	NKT	UAT	Early	L	Inactive	175.214	203.545	0.56622	0.739681
NKT_4	61703	53	NKT	UAT	Advanced	H	Active	83.6667	126.924	1.0572	0.457722
NKT_40	61040	317	NKT	UAT	Advanced	I	Inactive	404	372.143	3.55063	0.088773
NKT_41	56756	284	NKT	UAT	Advanced	H	Active	367.786	356.661	3.04699	0.123934
NKT_42	59146	421	NKT	NUAT	Advanced	H	Inactive	659.346	872.803	1.74717	0.243844
NKT_43	61748	477	NKT	UAT	Advanced	I	Inactive	581.73	584.06	1.69243	0.37237
NKT_44	62478	348	NKT	UAT	Advanced	H	Active	446.614	467.531	1.10248	0.59699
NKT_45	63219	57	NKT	UAT	Advanced	I	Active	115.125	221.744	0.378122	0.862721
NKT_46	62355	128	NKT	UAT	Advanced	I	Active	206.792	277.81	0.379841	0.847597
NKT_5	59927	122	NKT	UAT	Early	L	Active	204.5	286.287	0.918567	0.602597
NKT_6	62896	206	NKT	UAT	Advanced	H	Active	261.034	255.738	2.54535	0.143964
NKT_7	57237	182	NKT	UAT	Early	L	Active	204.286	208.331	0.882931	0.668828
NKT_8	57787	149	NKT	UAT	Early	L	Active	233	301.205	1.38698	0.296278
NKT_9	61810	378	NKT	UAT	Early	L	Active	488.584	523.654	1.80398	0.287433

## Sheet: Weighted_unifrac
Sample_name	NKT_13	NKT_6	NKT_19	HC_6	HC_14	HC_23	HC_5	HC_11	HC_18	NKT_44	HC_4	NKT_17	HC_7	HC_17	CRS_12	NKT_35	CRS_22	CRS_17	CRS_3	CRS_5	NKT_15	NKT_41	HC_9	HC_3	HC_16	HC_13	CRS_8	HC_24	CRS_4	HC_19	CRS_23	NKT_42	HC_1	HC_8	HC_12	HC_10	NKT_26	CRS_11	NKT_34	CRS_16	NKT_9	NKT_30	HC_15	NKT_14	HC_20	HC_21	CRS_10	NKT_3	NKT_21
CRS_1	0.901663	0.600147	0.603728	0.64283	0.724957	0.714755	0.707951	0.744516	0.719794	0.725504	0.652844	0.68578	0.587293	0.665216	0.649869	0.671249	0.652635	0.64076	0.556435	0.540068	0.565427	0.474969	0.682542	0.665341	0.643493	0.569546	0.515378	0.641378	0.637619	0.602865	0.614023	0.550175	0.565871	0.595114	0.615079	0.589769	0.546305	0.53392	0.566618	0.551546	0.590016	0.633096	0.647779	0.599538	0.610698	0.612139	0.590534	0.603544	0.596691
CRS_10	1.04265	0.790537	0.882298	0.314676	0.287392	0.27975	0.29013	0.310631	0.300781	0.323122	0.266791	0.258225	0.243589	0.255629	0.327802	0.326859	0.29281	0.305604	0.283467	0.265855	0.289847	0.337834	0.298079	0.249105	0.223387	0.237379	0.200913	0.220894	0.200081	0.18572	0.213843	0.179789	0.194017	0.228113	0.222442	0.293114	0.268656	0.240514	0.205009	0.200094	0.145619	0.20909	0.150121	0.173193	0.139891	0.153363	0	0.104194	0.0967243
CRS_11	1.06237	0.799221	0.898033	0.424495	0.429686	0.415235	0.421039	0.440691	0.431824	0.44386	0.328999	0.392167	0.32914	0.383945	0.457724	0.425311	0.413458	0.391383	0.335943	0.348445	0.393093	0.384588	0.429503	0.385698	0.369924	0.281431	0.260419	0.391378	0.335012	0.336409	0.353702	0.166039	0.12882	0.155181	0.179271	0.129488	0.14689	0	0.100778	0.0910046	0.290054	0.334703	0.328737	0.281278	0.294891	0.281568	0.240514	0.253928	0.261081
CRS_12	1.16035	0.921328	0.999622	0.262062	0.214295	0.211001	0.211051	0.228672	0.218911	0.232619	0.227648	0.212155	0.160403	0.158365	0	0.196706	0.275026	0.340758	0.43926	0.415172	0.381981	0.372307	0.310078	0.349071	0.323558	0.307783	0.298658	0.22708	0.331879	0.347427	0.368547	0.343952	0.390894	0.358365	0.32281	0.486221	0.431262	0.457724	0.421531	0.430079	0.224111	0.229722	0.215429	0.25115	0.222658	0.258777	0.327802	0.311967	0.294228
CRS_13	1.06539	0.821717	0.904477	0.558855	0.528682	0.522068	0.519686	0.558451	0.522885	0.529959	0.443158	0.487912	0.460697	0.520601	0.567007	0.54242	0.527331	0.503294	0.464039	0.447252	0.526659	0.504299	0.549121	0.516184	0.490786	0.414451	0.407049	0.52294	0.483304	0.484461	0.498526	0.263901	0.220753	0.226896	0.265718	0.123929	0.252621	0.182008	0.201058	0.185799	0.404095	0.444039	0.439655	0.389988	0.43184	0.40864	0.365627	0.352192	0.368949
CRS_14	1.11733	0.858611	0.95514	0.6047	0.578618	0.566484	0.560668	0.6059	0.573527	0.582323	0.540119	0.567293	0.451482	0.518204	0.431309	0.486258	0.407461	0.382489	0.484523	0.430898	0.512055	0.50268	0.516969	0.521459	0.520902	0.482193	0.436441	0.477243	0.54692	0.524382	0.551646	0.470237	0.490884	0.511842	0.527508	0.521884	0.51762	0.484599	0.492151	0.49573	0.488939	0.531539	0.538325	0.51298	0.50457	0.529513	0.495909	0.509784	0.518616
CRS_15	1.09655	0.788146	0.934673	0.562961	0.545692	0.538707	0.543863	0.557548	0.552045	0.562364	0.518784	0.526089	0.410168	0.474127	0.441045	0.379869	0.378874	0.253355	0.406089	0.357963	0.446152	0.42831	0.455433	0.456379	0.465548	0.420373	0.400638	0.426642	0.483782	0.457312	0.480648	0.464966	0.476652	0.506371	0.522755	0.512765	0.501144	0.447356	0.473006	0.474732	0.437098	0.485069	0.486576	0.495142	0.454006	0.4792	0.435916	0.471975	0.455525
CRS_16	1.06982	0.821024	0.906464	0.426466	0.378365	0.369551	0.371034	0.403043	0.380549	0.393281	0.309626	0.348397	0.326995	0.374801	0.430079	0.409648	0.374702	0.369108	0.358531	0.361217	0.377476	0.357254	0.397568	0.34913	0.32128	0.282735	0.253134	0.376381	0.336287	0.330834	0.351737	0.120505	0.0810177	0.127092	0.130337	0.118498	0.123918	0.0910046	0.0787624	0	0.265555	0.303305	0.285989	0.252119	0.281029	0.263423	0.200094	0.217632	0.214402
CRS_17	1.10788	0.849689	0.945561	0.45376	0.398135	0.401212	0.403358	0.402236	0.420127	0.435445	0.440689	0.417451	0.324096	0.33466	0.340758	0.200621	0.206814	0	0.326742	0.303454	0.310395	0.369681	0.261522	0.30716	0.314271	0.328764	0.286698	0.282889	0.376886	0.312158	0.343564	0.389606	0.388802	0.427775	0.422019	0.445814	0.431174	0.391383	0.354317	0.369108	0.325843	0.380219	0.357508	0.403871	0.350639	0.381067	0.305604	0.372776	0.341655
CRS_18	0.957802	0.704986	0.788934	0.406487	0.408655	0.400001	0.410147	0.427988	0.420443	0.450101	0.416232	0.382737	0.367315	0.389889	0.457487	0.434467	0.403494	0.371852	0.292423	0.264801	0.353003	0.361048	0.41761	0.376225	0.332665	0.389486	0.324184	0.393988	0.345875	0.310491	0.331872	0.266353	0.252135	0.337817	0.34223	0.305538	0.31958	0.233348	0.269432	0.225204	0.27271	0.317498	0.292458	0.318124	0.302586	0.284325	0.190586	0.2065	0.205445
CRS_19	0.956085	0.664232	0.794817	0.432706	0.581134	0.569068	0.578927	0.588528	0.584474	0.605758	0.546461	0.535694	0.439117	0.480737	0.529032	0.518883	0.453163	0.447308	0.285723	0.246418	0.348318	0.401643	0.507036	0.481717	0.450401	0.430109	0.388087	0.38487	0.357225	0.321002	0.351583	0.472736	0.470403	0.542212	0.549643	0.535296	0.511694	0.427073	0.48674	0.463634	0.408831	0.471802	0.464148	0.461834	0.40164	0.4176	0.374578	0.432271	0.413403
CRS_2	1.05351	0.755247	0.892694	0.400825	0.367697	0.357835	0.356259	0.397588	0.367093	0.38874	0.365386	0.340286	0.24251	0.297358	0.315062	0.288512	0.184081	0.214096	0.247567	0.196397	0.285419	0.290279	0.295788	0.280481	0.251197	0.304749	0.218835	0.260475	0.301727	0.261957	0.307564	0.293445	0.292061	0.347014	0.349659	0.353126	0.345603	0.287989	0.29793	0.278664	0.241847	0.295334	0.291408	0.311259	0.262522	0.278554	0.247066	0.289561	0.249466
CRS_20	1.08295	0.831691	0.919995	0.539133	0.519633	0.503673	0.50292	0.541711	0.512105	0.522265	0.43078	0.487537	0.436095	0.490932	0.540873	0.518874	0.486983	0.477857	0.456556	0.441106	0.502786	0.479251	0.519698	0.50543	0.478779	0.389709	0.372513	0.490216	0.461472	0.467903	0.47748	0.241018	0.208493	0.198544	0.251929	0.104943	0.223857	0.160527	0.164559	0.179325	0.381113	0.413799	0.434581	0.389684	0.405788	0.405626	0.348829	0.347252	0.36545
CRS_21	1.01361	0.732181	0.85224	0.379828	0.340296	0.327951	0.336095	0.374906	0.339328	0.356714	0.342121	0.299032	0.261236	0.295896	0.353877	0.342692	0.301831	0.300818	0.290663	0.27727	0.333353	0.30659	0.3344	0.309012	0.273095	0.295073	0.25719	0.295678	0.269758	0.26472	0.309087	0.165105	0.16525	0.237856	0.257415	0.232245	0.250654	0.190136	0.201925	0.166149	0.157886	0.230446	0.234428	0.241841	0.209742	0.218978	0.127837	0.124607	0.143417
CRS_22	1.12231	0.869226	0.961404	0.415361	0.364251	0.358071	0.361704	0.35501	0.378182	0.393771	0.397239	0.379245	0.279887	0.289701	0.275026	0.275063	0	0.206814	0.317233	0.283485	0.303372	0.315646	0.214625	0.234051	0.218416	0.343403	0.243548	0.231564	0.342674	0.307231	0.35092	0.349203	0.363342	0.37813	0.374629	0.433408	0.39715	0.413458	0.349443	0.374702	0.288693	0.335507	0.330387	0.369105	0.309565	0.349361	0.29281	0.332659	0.306778
CRS_23	1.08598	0.814747	0.907504	0.251698	0.335519	0.333241	0.336075	0.339133	0.354457	0.377818	0.335469	0.346357	0.271436	0.270873	0.368547	0.348486	0.35092	0.343564	0.265865	0.287388	0.231485	0.372733	0.276413	0.308204	0.284674	0.267477	0.209465	0.184427	0.148942	0.115765	0	0.359294	0.372462	0.379778	0.347527	0.444387	0.387199	0.353702	0.33466	0.351737	0.261498	0.309518	0.258922	0.289254	0.225301	0.237756	0.213843	0.313261	0.271252
CRS_24	1.07814	0.763203	0.904259	0.389918	0.379504	0.363645	0.372832	0.386584	0.380391	0.394478	0.372043	0.341064	0.256908	0.314726	0.343587	0.306387	0.214933	0.285318	0.219594	0.223831	0.231651	0.171644	0.279196	0.256364	0.22966	0.297952	0.209655	0.290442	0.302693	0.272937	0.311418	0.278252	0.281609	0.333688	0.349811	0.355842	0.278052	0.323061	0.305457	0.295804	0.232501	0.264464	0.302055	0.298324	0.270681	0.287823	0.266779	0.279052	0.241539
CRS_25	1.10821	0.87588	0.947592	0.575051	0.542278	0.543587	0.538179	0.565868	0.542212	0.549535	0.561052	0.540845	0.474877	0.496977	0.485541	0.337155	0.391272	0.222082	0.471435	0.425252	0.498489	0.514569	0.447821	0.488411	0.496976	0.452981	0.474241	0.462737	0.526598	0.506926	0.527992	0.4959	0.50499	0.534077	0.5419	0.535655	0.541798	0.498286	0.513367	0.506323	0.468744	0.508758	0.513263	0.5228	0.48824	0.512147	0.471602	0.484807	0.486648
CRS_3	1.07255	0.769599	0.900132	0.393349	0.455711	0.449361	0.451105	0.454116	0.470696	0.489135	0.430154	0.436288	0.341511	0.374845	0.43926	0.412848	0.317233	0.326742	0	0.117845	0.231269	0.314391	0.332732	0.290634	0.282347	0.32027	0.281085	0.284181	0.287948	0.226988	0.265865	0.389963	0.385903	0.4416	0.436992	0.4302	0.420829	0.335943	0.365203	0.358531	0.335412	0.388536	0.366674	0.368349	0.31588	0.335045	0.283467	0.360267	0.317762
CRS_4	1.10135	0.831439	0.919862	0.229494	0.291092	0.279005	0.287658	0.305647	0.304034	0.331791	0.2815	0.27907	0.21842	0.23232	0.331879	0.31193	0.342674	0.376886	0.287948	0.306577	0.298708	0.358731	0.353041	0.314964	0.265777	0.200684	0.253372	0.185402	0	0.12823	0.148942	0.275415	0.298413	0.302646	0.297134	0.409852	0.347748	0.335012	0.339896	0.336287	0.194739	0.24912	0.209138	0.223419	0.163255	0.174499	0.200081	0.218161	0.201777
CRS_5	1.04273	0.74411	0.877011	0.407771	0.452563	0.443556	0.452478	0.459999	0.466363	0.485889	0.429447	0.422044	0.330767	0.360468	0.415172	0.398824	0.283485	0.303454	0.117845	0	0.261774	0.33357	0.352585	0.321853	0.300117	0.328391	0.273494	0.282816	0.306577	0.240656	0.287388	0.387433	0.38358	0.444876	0.438487	0.439608	0.435835	0.348445	0.370402	0.361217	0.319443	0.376803	0.353002	0.3678	0.300036	0.334798	0.265855	0.348009	0.310288
CRS_6	1.01061	0.714706	0.848991	0.507792	0.474184	0.463406	0.471358	0.501107	0.475575	0.490142	0.477181	0.438599	0.361122	0.41129	0.411608	0.396644	0.27527	0.303611	0.286966	0.193698	0.366114	0.368994	0.391539	0.376655	0.350391	0.412903	0.319594	0.363179	0.397765	0.35297	0.401719	0.338131	0.343618	0.404024	0.40832	0.403207	0.397158	0.3383	0.347785	0.332694	0.291041	0.350792	0.369188	0.38077	0.345834	0.355931	0.269322	0.313336	0.262434
CRS_7	0.994933	0.747187	0.834475	0.397553	0.381807	0.370941	0.381549	0.389057	0.384495	0.396819	0.350646	0.329593	0.317087	0.348151	0.418292	0.39099	0.377942	0.347193	0.290201	0.270981	0.349414	0.370311	0.394933	0.340133	0.314879	0.32496	0.298609	0.347652	0.294396	0.298692	0.319029	0.215402	0.198348	0.286242	0.29895	0.244037	0.282017	0.182817	0.242326	0.18643	0.223952	0.277869	0.254507	0.254822	0.244693	0.22366	0.145925	0.145644	0.16482
CRS_8	1.0853	0.785466	0.922508	0.313691	0.332692	0.321296	0.322002	0.331984	0.343511	0.35614	0.242899	0.312045	0.184108	0.237414	0.298658	0.294301	0.243548	0.286698	0.281085	0.273494	0.250106	0.269687	0.269722	0.246941	0.223288	0.186884	0	0.191115	0.253372	0.194444	0.209465	0.244257	0.257632	0.258481	0.244894	0.325342	0.265018	0.260419	0.226395	0.253134	0.215923	0.267758	0.240868	0.236002	0.217444	0.235054	0.200913	0.274284	0.232007
CRS_9	1.09167	0.80906	0.93259	0.485255	0.485216	0.478668	0.473512	0.487384	0.48852	0.504805	0.391621	0.457152	0.345022	0.41193	0.43596	0.278285	0.325257	0.161077	0.347139	0.320294	0.397625	0.383033	0.371779	0.384185	0.375491	0.263812	0.275599	0.380612	0.412975	0.384389	0.412882	0.333398	0.334169	0.371883	0.381923	0.372498	0.36374	0.292595	0.3336	0.330682	0.357728	0.408256	0.405216	0.385157	0.36869	0.384759	0.359997	0.392531	0.385462
HC_1	1.07248	0.826285	0.91246	0.386143	0.349212	0.337379	0.341499	0.37986	0.342792	0.352756	0.264573	0.30052	0.279614	0.337559	0.390894	0.365633	0.363342	0.388802	0.385903	0.38358	0.39953	0.335935	0.412989	0.365978	0.317261	0.236427	0.257632	0.350104	0.298413	0.338092	0.372462	0.062952	0	0.109482	0.122251	0.13724	0.117333	0.12882	0.120999	0.0810177	0.20542	0.248698	0.241808	0.19766	0.231543	0.216428	0.194017	0.154028	0.174529
HC_10	1.09475	0.86818	0.933576	0.481965	0.452687	0.43815	0.440162	0.46608	0.442617	0.442449	0.351648	0.409556	0.385133	0.438099	0.486221	0.459915	0.433408	0.445814	0.4302	0.439608	0.454718	0.422004	0.476419	0.437962	0.420301	0.32664	0.325342	0.44272	0.409852	0.419977	0.444387	0.176003	0.13724	0.135269	0.173174	0	0.162889	0.129488	0.121109	0.118498	0.328794	0.358495	0.363474	0.309278	0.355432	0.337839	0.293114	0.267766	0.295269
HC_11	1.15913	0.950535	0.998647	0.250395	0.0621748	0.0646044	0.0648619	0	0.0893737	0.104351	0.168683	0.124987	0.206574	0.130376	0.228672	0.275597	0.35501	0.402236	0.454116	0.459999	0.428041	0.441716	0.33745	0.361584	0.308748	0.321465	0.331984	0.300978	0.305647	0.340957	0.339133	0.352804	0.37986	0.35885	0.31209	0.46608	0.419875	0.440691	0.402377	0.403043	0.246991	0.213725	0.176784	0.235885	0.224897	0.224082	0.310631	0.303642	0.285953
HC_12	1.11271	0.892394	0.954907	0.330503	0.288789	0.278558	0.274497	0.31209	0.282437	0.288703	0.190062	0.254077	0.23419	0.275693	0.32281	0.32358	0.374629	0.422019	0.436992	0.438487	0.429335	0.383247	0.382502	0.366188	0.321166	0.207711	0.244894	0.315884	0.297134	0.346417	0.347527	0.117928	0.122251	0.0629631	0	0.173174	0.139535	0.179271	0.130126	0.130337	0.191474	0.238271	0.20181	0.166327	0.193728	0.186378	0.222442	0.180078	0.182828
HC_13	1.12007	0.851435	0.955023	0.266179	0.316586	0.311465	0.305964	0.321465	0.321961	0.330955	0.192864	0.282648	0.185682	0.239858	0.307783	0.232681	0.343403	0.328764	0.32027	0.328391	0.329856	0.328955	0.333401	0.316241	0.292269	0	0.186884	0.228274	0.200684	0.24051	0.267477	0.207601	0.236427	0.212209	0.207711	0.32664	0.276256	0.281431	0.283275	0.282735	0.196868	0.264853	0.233004	0.184073	0.173024	0.182807	0.237379	0.223803	0.231376
HC_14	1.14882	0.923119	0.986925	0.244905	0	0.029666	0.0317712	0.0621748	0.0596279	0.0903849	0.162101	0.0991934	0.19135	0.125222	0.214295	0.262469	0.364251	0.398135	0.455711	0.452563	0.436132	0.432856	0.331967	0.35965	0.298431	0.316586	0.332692	0.293756	0.291092	0.326496	0.335519	0.322622	0.349212	0.333537	0.288789	0.452687	0.40416	0.429686	0.385355	0.378365	0.216519	0.188097	0.149076	0.214724	0.204524	0.209353	0.287392	0.276993	0.254887
HC_15	1.09186	0.855462	0.930113	0.229759	0.149076	0.142801	0.153095	0.176784	0.167692	0.201793	0.157518	0.135963	0.151161	0.130974	0.215429	0.252175	0.330387	0.357508	0.366674	0.353002	0.371406	0.362965	0.291931	0.283689	0.217006	0.233004	0.240868	0.225231	0.209138	0.244429	0.258922	0.218068	0.241808	0.249836	0.20181	0.363474	0.318331	0.328737	0.295827	0.285989	0.112586	0.126091	0	0.124269	0.0944966	0.0899582	0.150121	0.149329	0.142114
HC_16	1.12915	0.859454	0.966918	0.374557	0.298431	0.290602	0.299516	0.308748	0.333824	0.364921	0.336666	0.298841	0.251608	0.264839	0.323558	0.303138	0.218416	0.314271	0.282347	0.300117	0.321348	0.306375	0.203558	0.101003	0	0.292269	0.223288	0.252413	0.265777	0.251186	0.284674	0.306327	0.317261	0.343611	0.321166	0.420301	0.373112	0.369924	0.327261	0.32128	0.225075	0.264978	0.217006	0.278721	0.237434	0.245893	0.223387	0.272931	0.2249
HC_17	1.12511	0.856168	0.96468	0.194228	0.125222	0.115107	0.118034	0.130376	0.14762	0.175359	0.147707	0.153638	0.0985529	0	0.158365	0.212518	0.289701	0.33466	0.374845	0.360468	0.35268	0.371972	0.281805	0.323893	0.264839	0.239858	0.237414	0.195448	0.23232	0.243603	0.270873	0.308969	0.337559	0.319295	0.275693	0.438099	0.38781	0.383945	0.36469	0.374801	0.163463	0.181353	0.130974	0.190411	0.140257	0.167634	0.255629	0.253823	0.246141
HC_18	1.14457	0.92246	0.982539	0.241431	0.0596279	0.0676945	0.0541548	0.0893737	0	0.0388025	0.145326	0.0722521	0.189585	0.14762	0.218911	0.273972	0.378182	0.420127	0.470696	0.466363	0.452017	0.431522	0.353467	0.37754	0.333824	0.321961	0.343511	0.309647	0.304034	0.347501	0.354457	0.31591	0.342792	0.326397	0.282437	0.442617	0.398089	0.431824	0.392248	0.380549	0.217251	0.189212	0.167692	0.207482	0.198674	0.204399	0.300781	0.273472	0.262169
HC_19	1.07192	0.782002	0.900446	0.258935	0.326496	0.319507	0.329085	0.340957	0.347501	0.377047	0.334215	0.3361	0.24286	0.243603	0.347427	0.337483	0.307231	0.312158	0.226988	0.240656	0.235394	0.340366	0.300152	0.27584	0.251186	0.24051	0.194444	0.158789	0.12823	0	0.115765	0.3257	0.338092	0.356749	0.346417	0.419977	0.37354	0.336409	0.321672	0.330834	0.232736	0.299384	0.244429	0.284884	0.216808	0.236936	0.18572	0.276568	0.22694
HC_2	1.08326	0.827944	0.850416	0.582559	0.602072	0.602637	0.596584	0.617953	0.60629	0.612936	0.59655	0.59612	0.487813	0.537992	0.450505	0.459614	0.42205	0.363336	0.4416	0.402619	0.464282	0.476155	0.491401	0.528229	0.53072	0.494351	0.465723	0.475747	0.54718	0.501804	0.519897	0.53011	0.547289	0.571724	0.591315	0.580712	0.551013	0.524172	0.54226	0.540709	0.509737	0.546	0.559461	0.555399	0.520413	0.540449	0.503499	0.532597	0.512763
HC_20	1.08218	0.812309	0.919386	0.19655	0.204524	0.190502	0.191066	0.224897	0.198674	0.220748	0.156985	0.162031	0.119449	0.140257	0.222658	0.226686	0.309565	0.350639	0.31588	0.300036	0.327758	0.329657	0.300885	0.291444	0.237434	0.173024	0.217444	0.193	0.163255	0.216808	0.225301	0.199732	0.231543	0.231748	0.193728	0.355432	0.302641	0.294891	0.288244	0.281029	0.0784264	0.13018	0.0944966	0.0896498	0	0.0672915	0.139891	0.141189	0.141392
HC_21	1.07709	0.83448	0.910258	0.199559	0.209353	0.198414	0.20085	0.224082	0.204399	0.227071	0.162564	0.16459	0.135139	0.167634	0.258777	0.232374	0.349361	0.381067	0.335045	0.334798	0.362012	0.342399	0.324114	0.3036	0.245893	0.182807	0.235054	0.227022	0.174499	0.236936	0.237756	0.194794	0.216428	0.224344	0.186378	0.337839	0.28178	0.281568	0.291009	0.263423	0.0912903	0.13713	0.0899582	0.0728669	0.0672915	0	0.153363	0.132352	0.13211
HC_22	1.08886	0.792457	0.901281	0.328125	0.36183	0.349001	0.350222	0.375363	0.361338	0.377761	0.26703	0.325694	0.23357	0.278742	0.374013	0.347081	0.326365	0.35279	0.285596	0.30796	0.300193	0.266473	0.337979	0.31359	0.287672	0.206415	0.181085	0.267853	0.236188	0.226002	0.271735	0.207912	0.220137	0.254584	0.256155	0.310613	0.243232	0.230096	0.24024	0.233494	0.206467	0.274727	0.25505	0.212019	0.201099	0.200346	0.200065	0.232649	0.209361
HC_23	1.14444	0.913524	0.982208	0.244739	0.029666	0	0.0331753	0.0646044	0.0676945	0.0990877	0.159019	0.096955	0.180335	0.115107	0.211001	0.2678	0.358071	0.401212	0.449361	0.443556	0.434127	0.42264	0.333972	0.355985	0.290602	0.311465	0.321296	0.292114	0.279005	0.319507	0.333241	0.306651	0.337379	0.318821	0.278558	0.43815	0.388334	0.415235	0.37419	0.369551	0.205208	0.17615	0.142801	0.206085	0.190502	0.198414	0.27975	0.26674	0.250619
HC_24	1.10951	0.852857	0.941482	0.243144	0.293756	0.292114	0.296573	0.300978	0.309647	0.331281	0.289245	0.302122	0.18792	0.195448	0.22708	0.241233	0.231564	0.282889	0.284181	0.282816	0.266602	0.342474	0.241351	0.276512	0.252413	0.228274	0.191115	0	0.185402	0.158789	0.184427	0.335388	0.350104	0.34993	0.315884	0.44272	0.395377	0.391378	0.353115	0.376381	0.226725	0.28288	0.225231	0.266467	0.193	0.227022	0.220894	0.28181	0.263905
HC_3	1.14469	0.879978	0.984071	0.413663	0.35965	0.355985	0.361027	0.361584	0.37754	0.39742	0.377542	0.344498	0.290528	0.323893	0.349071	0.317861	0.234051	0.30716	0.290634	0.321853	0.322105	0.343599	0.205514	0	0.101003	0.316241	0.246941	0.276512	0.314964	0.27584	0.308204	0.351928	0.365978	0.384712	0.366188	0.437962	0.411344	0.385698	0.353965	0.34913	0.279328	0.322167	0.283689	0.327204	0.291444	0.3036	0.249105	0.318361	0.275985
HC_4	1.13386	0.910592	0.975853	0.201608	0.162101	0.159019	0.144351	0.168683	0.145326	0.150414	0	0.105865	0.15917	0.147707	0.227648	0.286703	0.397239	0.440689	0.430154	0.429447	0.42734	0.406577	0.388818	0.377542	0.336666	0.192864	0.242899	0.289245	0.2815	0.334215	0.335469	0.238828	0.264573	0.241464	0.190062	0.351648	0.311714	0.328999	0.316509	0.309626	0.20573	0.188912	0.157518	0.128402	0.156985	0.162564	0.266791	0.231136	0.250157
HC_5	1.14612	0.914598	0.986107	0.229252	0.0317712	0.0331753	0	0.0648619	0.0541548	0.07936	0.144351	0.0928853	0.177976	0.118034	0.211051	0.269373	0.361704	0.403358	0.451105	0.452478	0.431876	0.422428	0.336641	0.361027	0.299516	0.305964	0.322002	0.296573	0.287658	0.329085	0.336075	0.306863	0.341499	0.316529	0.274497	0.440162	0.391501	0.421039	0.37442	0.371034	0.21059	0.186632	0.153095	0.203962	0.191066	0.20085	0.29013	0.27431	0.259427
HC_6	1.0845	0.857245	0.911078	0	0.244905	0.244739	0.229252	0.250395	0.241431	0.246998	0.201608	0.216457	0.203078	0.194228	0.262062	0.292901	0.415361	0.45376	0.393349	0.407771	0.371482	0.379293	0.402762	0.413663	0.374557	0.266179	0.313691	0.243144	0.229494	0.258935	0.251698	0.355085	0.386143	0.360101	0.330503	0.481965	0.410037	0.424495	0.431806	0.426466	0.243456	0.230576	0.229759	0.211128	0.19655	0.199559	0.314676	0.297668	0.29519
HC_7	1.11425	0.81592	0.952931	0.203078	0.19135	0.180335	0.177976	0.206574	0.189585	0.207585	0.15917	0.173091	0	0.0985529	0.160403	0.188273	0.279887	0.324096	0.341511	0.330767	0.332415	0.302875	0.27542	0.290528	0.251608	0.185682	0.184108	0.18792	0.21842	0.24286	0.271436	0.241043	0.279614	0.261924	0.23419	0.385133	0.327299	0.32914	0.31886	0.326995	0.131224	0.159961	0.151161	0.137607	0.119449	0.135139	0.243589	0.227552	0.216109
HC_8	1.11354	0.879013	0.953567	0.360101	0.333537	0.318821	0.316529	0.35885	0.326397	0.333664	0.241464	0.301932	0.261924	0.319295	0.358365	0.351466	0.37813	0.427775	0.4416	0.444876	0.429121	0.367324	0.416543	0.384712	0.343611	0.212209	0.258481	0.34993	0.302646	0.356749	0.379778	0.0945066	0.109482	0	0.0629631	0.135269	0.116203	0.155181	0.0998979	0.127092	0.214849	0.262496	0.249836	0.207859	0.231748	0.224344	0.228113	0.178431	0.192894
HC_9	1.15675	0.902655	0.988658	0.402762	0.331967	0.333972	0.336641	0.33745	0.353467	0.377669	0.388818	0.365951	0.27542	0.281805	0.310078	0.263964	0.214625	0.261522	0.332732	0.352585	0.321751	0.319001	0	0.205514	0.203558	0.333401	0.269722	0.241351	0.353041	0.300152	0.276413	0.396287	0.412989	0.416543	0.382502	0.476419	0.453335	0.429503	0.37173	0.397568	0.302495	0.325976	0.291931	0.350447	0.300885	0.324114	0.298079	0.373972	0.330633
NKT_1	0.978425	0.732206	0.816389	0.484134	0.436302	0.430739	0.435641	0.462866	0.442455	0.453116	0.435222	0.395016	0.39589	0.430873	0.481114	0.450206	0.428353	0.400652	0.339169	0.318944	0.40965	0.424625	0.444246	0.388418	0.380054	0.401871	0.379461	0.431888	0.380629	0.384516	0.408344	0.270011	0.258752	0.343125	0.355106	0.285082	0.337103	0.254618	0.289676	0.24555	0.289675	0.326862	0.332609	0.334161	0.327997	0.312831	0.230631	0.221788	0.22908
NKT_10	1.01419	0.749971	0.855078	0.472007	0.43909	0.43146	0.429484	0.477466	0.436894	0.44734	0.378869	0.398168	0.354977	0.409951	0.458346	0.404258	0.415987	0.364955	0.363086	0.343011	0.428388	0.400771	0.410345	0.403872	0.382723	0.294529	0.318737	0.41543	0.38781	0.386038	0.412295	0.20166	0.198089	0.27643	0.294931	0.232873	0.283438	0.207587	0.245324	0.208482	0.273826	0.323702	0.337416	0.298369	0.315135	0.313296	0.237855	0.211697	0.249412
NKT_11	1.06762	0.810457	0.904431	0.586133	0.560928	0.556292	0.557737	0.564357	0.563564	0.569551	0.584509	0.55833	0.456311	0.485591	0.468194	0.43005	0.268223	0.311728	0.38072	0.303437	0.430656	0.457435	0.426263	0.454397	0.450314	0.513824	0.425329	0.427254	0.516308	0.47185	0.501691	0.514802	0.515431	0.552214	0.566779	0.543579	0.538739	0.502891	0.502721	0.504889	0.459256	0.496224	0.529432	0.539035	0.498471	0.524777	0.474889	0.506607	0.477415
NKT_12	1.03256	0.737141	0.857831	0.541722	0.538941	0.529908	0.535647	0.561101	0.541498	0.555434	0.536042	0.499606	0.438363	0.492428	0.50342	0.406696	0.374739	0.321829	0.355314	0.295229	0.396532	0.375574	0.442761	0.419816	0.41799	0.428972	0.38176	0.459955	0.468384	0.425459	0.444432	0.445146	0.446962	0.500948	0.512972	0.496424	0.433574	0.422921	0.452577	0.425079	0.399682	0.435728	0.462113	0.458406	0.434717	0.446769	0.405864	0.439563	0.409163
NKT_13	0	0.522004	0.474979	1.0845	1.14882	1.14444	1.14612	1.15913	1.14457	1.15094	1.13386	1.11318	1.11425	1.12511	1.16035	1.13199	1.12231	1.10788	1.07255	1.04273	1.08751	1.07876	1.15675	1.14469	1.12915	1.12007	1.0853	1.10951	1.10135	1.07192	1.08598	1.07877	1.07248	1.11354	1.11271	1.09475	1.08847	1.06237	1.09369	1.06982	1.06926	1.0981	1.09186	1.08561	1.08218	1.07709	1.04265	1.03592	1.04886
NKT_14	1.08561	0.84955	0.921714	0.211128	0.214724	0.206085	0.203962	0.235885	0.207482	0.213549	0.128402	0.148031	0.137607	0.190411	0.25115	0.235139	0.369105	0.403871	0.368349	0.3678	0.37318	0.346396	0.350447	0.327204	0.278721	0.184073	0.236002	0.266467	0.223419	0.284884	0.289254	0.174645	0.19766	0.207859	0.166327	0.309278	0.261978	0.281278	0.279986	0.252119	0.105529	0.133881	0.124269	0	0.0896498	0.0728669	0.173193	0.135717	0.156412
NKT_15	1.08751	0.805532	0.905793	0.371482	0.436132	0.434127	0.431876	0.428041	0.452017	0.458698	0.42734	0.434865	0.332415	0.35268	0.381981	0.370247	0.303372	0.310395	0.231269	0.261774	0	0.257541	0.321751	0.322105	0.321348	0.329856	0.250106	0.266602	0.298708	0.235394	0.231485	0.393543	0.39953	0.429121	0.429335	0.454718	0.396881	0.393093	0.363823	0.377476	0.341083	0.394575	0.371406	0.37318	0.327758	0.362012	0.289847	0.367062	0.334072
NKT_16	0.967225	0.759602	0.773129	0.328152	0.371897	0.363485	0.369305	0.389034	0.380933	0.392257	0.376996	0.355643	0.355858	0.358151	0.418167	0.406451	0.505625	0.530378	0.511153	0.514438	0.476082	0.442687	0.470483	0.491598	0.444827	0.432629	0.423883	0.429305	0.41542	0.418905	0.417807	0.444157	0.464174	0.45398	0.423892	0.532312	0.471516	0.513434	0.494443	0.493166	0.358787	0.334287	0.33893	0.342168	0.35619	0.34438	0.41501	0.395024	0.387086
NKT_17	1.11318	0.89261	0.9559	0.216457	0.0991934	0.096955	0.0928853	0.124987	0.0722521	0.0830401	0.105865	0	0.173091	0.153638	0.212155	0.259961	0.379245	0.417451	0.436288	0.422044	0.434865	0.399127	0.365951	0.344498	0.298841	0.282648	0.312045	0.302122	0.27907	0.3361	0.346357	0.27572	0.30052	0.301932	0.254077	0.409556	0.368157	0.392167	0.376493	0.348397	0.168505	0.148781	0.135963	0.148031	0.162031	0.16459	0.258225	0.212155	0.219048
NKT_18	0.701222	0.616011	0.465858	0.614795	0.695205	0.689045	0.694933	0.697105	0.693001	0.699232	0.670418	0.657425	0.649753	0.66061	0.711068	0.679093	0.68187	0.686081	0.66071	0.662915	0.633569	0.603096	0.719812	0.694617	0.676734	0.652162	0.631776	0.643047	0.625887	0.611553	0.634246	0.626854	0.619321	0.666041	0.661193	0.654728	0.636351	0.633652	0.66715	0.630934	0.612686	0.654432	0.628292	0.619221	0.613443	0.608223	0.587356	0.575445	0.592899
NKT_19	0.474979	0.412777	0	0.911078	0.986925	0.982208	0.986107	0.998647	0.982539	0.990215	0.975853	0.9559	0.952931	0.96468	0.999622	0.967842	0.961404	0.945561	0.900132	0.877011	0.905793	0.887187	0.988658	0.984071	0.966918	0.955023	0.922508	0.941482	0.919862	0.900446	0.907504	0.918158	0.91246	0.953567	0.954907	0.933576	0.916901	0.898033	0.930943	0.906464	0.908898	0.935692	0.930113	0.921714	0.919386	0.910258	0.882298	0.878793	0.888929
NKT_2	0.922728	0.708981	0.73522	0.447367	0.608573	0.597372	0.605582	0.622035	0.605756	0.619166	0.563279	0.543014	0.545038	0.571715	0.640215	0.613676	0.60606	0.58142	0.432752	0.419231	0.517343	0.516012	0.629341	0.576136	0.545897	0.510326	0.513486	0.506809	0.412503	0.423208	0.439387	0.452112	0.449656	0.520114	0.51991	0.500739	0.483441	0.42884	0.490828	0.453761	0.445715	0.493312	0.480523	0.469821	0.45887	0.431476	0.376097	0.380944	0.39301
NKT_20	0.9116	0.62428	0.704601	0.46216	0.509494	0.498396	0.504823	0.535242	0.502628	0.515515	0.470654	0.456874	0.456919	0.499299	0.551073	0.513736	0.515602	0.517903	0.453709	0.461356	0.455977	0.343459	0.544116	0.489315	0.4606	0.442869	0.410948	0.498664	0.442287	0.434834	0.457663	0.346056	0.337891	0.400984	0.406143	0.391017	0.350541	0.366602	0.395229	0.342485	0.371038	0.414831	0.408372	0.379047	0.402144	0.379497	0.346793	0.343543	0.338584
NKT_21	1.04886	0.79926	0.888929	0.29519	0.254887	0.250619	0.259427	0.285953	0.262169	0.279799	0.250157	0.219048	0.216109	0.246141	0.294228	0.276839	0.306778	0.341655	0.317762	0.310288	0.334072	0.309503	0.330633	0.275985	0.2249	0.231376	0.232007	0.263905	0.201777	0.22694	0.271252	0.149889	0.174529	0.192894	0.182828	0.295269	0.240571	0.261081	0.233967	0.214402	0.107096	0.166726	0.142114	0.156412	0.141392	0.13211	0.0967243	0.0853678	0
NKT_22	0.795222	0.533044	0.545684	0.730914	0.804475	0.79531	0.794975	0.808934	0.805086	0.81382	0.772764	0.771265	0.704027	0.757468	0.787686	0.758956	0.69882	0.719194	0.590288	0.606121	0.615491	0.508656	0.709662	0.684681	0.677496	0.701521	0.640244	0.744202	0.719401	0.677886	0.687238	0.680798	0.694026	0.726674	0.747267	0.712622	0.646079	0.655984	0.685488	0.671962	0.683496	0.718042	0.740644	0.716802	0.70955	0.713018	0.67773	0.696773	0.678863
NKT_23	1.06608	0.796582	0.792328	0.452978	0.485344	0.477073	0.47756	0.490863	0.495052	0.507054	0.479775	0.475819	0.376906	0.390014	0.440155	0.412186	0.368219	0.377098	0.325533	0.288567	0.31051	0.389986	0.427069	0.43003	0.411733	0.382658	0.341965	0.34399	0.353219	0.332111	0.345924	0.422918	0.426102	0.459584	0.474628	0.459491	0.424108	0.390033	0.425466	0.418914	0.369844	0.429682	0.430058	0.414874	0.373907	0.402857	0.360576	0.393913	0.39685
NKT_24	1.05091	0.784277	0.889894	0.280409	0.245911	0.236035	0.244801	0.27536	0.250266	0.267092	0.246987	0.204129	0.179338	0.217554	0.275153	0.24551	0.283453	0.320049	0.327243	0.316242	0.340921	0.289379	0.314667	0.274399	0.220389	0.208118	0.22697	0.25394	0.186216	0.23294	0.273248	0.138606	0.168809	0.178556	0.179653	0.292183	0.236451	0.257129	0.229098	0.218193	0.0694267	0.136821	0.141722	0.13984	0.118253	0.121512	0.100887	0.0795348	0.0655904
NKT_25	0.980711	0.762831	0.814977	0.348623	0.40572	0.394702	0.404326	0.420469	0.401187	0.419468	0.355198	0.341352	0.344799	0.369571	0.446257	0.416538	0.414941	0.406232	0.305231	0.294095	0.338004	0.371284	0.438193	0.38036	0.346388	0.310296	0.326551	0.338129	0.26825	0.264671	0.284009	0.235003	0.228742	0.307158	0.31243	0.284098	0.295098	0.227604	0.289061	0.238891	0.249112	0.306696	0.275157	0.255979	0.245469	0.229061	0.167398	0.145478	0.195955
NKT_26	1.08847	0.834182	0.916901	0.410037	0.40416	0.388334	0.391501	0.419875	0.398089	0.404712	0.311714	0.368157	0.327299	0.38781	0.431262	0.399742	0.39715	0.431174	0.420829	0.435835	0.396881	0.324352	0.453335	0.411344	0.373112	0.276256	0.265018	0.395377	0.347748	0.37354	0.387199	0.139135	0.117333	0.116203	0.139535	0.162889	0	0.14689	0.124181	0.123918	0.276554	0.297718	0.318331	0.261978	0.302641	0.28178	0.268656	0.239124	0.240571
NKT_27	1.08964	0.796333	0.923715	0.575544	0.597421	0.588381	0.588909	0.610766	0.59993	0.613223	0.588455	0.549398	0.479567	0.548962	0.452752	0.504033	0.358311	0.406093	0.368703	0.349119	0.416448	0.365869	0.460156	0.368298	0.359032	0.515405	0.435092	0.503538	0.533555	0.490977	0.509777	0.47846	0.495774	0.544302	0.556246	0.55167	0.513086	0.478537	0.50659	0.477527	0.453522	0.496339	0.50531	0.505631	0.47924	0.490875	0.45588	0.484677	0.460388
NKT_28	1.01053	0.744617	0.84267	0.563462	0.526848	0.514997	0.522456	0.551495	0.526655	0.540976	0.526372	0.485388	0.466397	0.504065	0.551731	0.527964	0.492901	0.471988	0.418781	0.390214	0.480446	0.449012	0.475144	0.489307	0.454346	0.486872	0.448869	0.500847	0.454321	0.45186	0.478805	0.345965	0.337474	0.422309	0.445198	0.371584	0.41572	0.341312	0.363112	0.3322	0.34966	0.39215	0.419348	0.419051	0.400352	0.402777	0.308387	0.301492	0.313014
NKT_29	0.966149	0.708211	0.805613	0.535358	0.491453	0.482361	0.489528	0.517052	0.491047	0.503322	0.487172	0.449198	0.44662	0.488626	0.532059	0.501472	0.478181	0.458038	0.394113	0.373835	0.457963	0.449269	0.493958	0.462162	0.430526	0.457255	0.422481	0.486705	0.434845	0.436176	0.446375	0.310176	0.29904	0.384003	0.403938	0.33032	0.364518	0.314039	0.333411	0.287932	0.333679	0.366835	0.385928	0.378772	0.383105	0.362546	0.281605	0.266982	0.277798
NKT_3	1.03592	0.814488	0.878793	0.297668	0.276993	0.26674	0.27431	0.303642	0.273472	0.28565	0.231136	0.212155	0.227552	0.253823	0.311967	0.298031	0.332659	0.372776	0.360267	0.348009	0.367062	0.336765	0.373972	0.318361	0.272931	0.223803	0.274284	0.28181	0.218161	0.276568	0.313261	0.12845	0.154028	0.178431	0.180078	0.267766	0.239124	0.253928	0.243816	0.217632	0.119036	0.189875	0.149329	0.135717	0.141189	0.132352	0.104194	0	0.0853678
NKT_30	1.0981	0.840483	0.935692	0.230576	0.188097	0.17615	0.186632	0.213725	0.189212	0.205649	0.188912	0.148781	0.159961	0.181353	0.229722	0.235785	0.335507	0.380219	0.388536	0.376803	0.394575	0.349555	0.325976	0.322167	0.264978	0.264853	0.267758	0.28288	0.24912	0.299384	0.309518	0.222771	0.248698	0.262496	0.238271	0.358495	0.297718	0.334703	0.296505	0.303305	0.11333	0	0.126091	0.133881	0.13018	0.13713	0.20909	0.189875	0.166726
NKT_31	1.07583	0.752075	0.907793	0.570358	0.559988	0.549605	0.555147	0.582236	0.561358	0.573963	0.544695	0.51918	0.429762	0.500078	0.500234	0.465656	0.394236	0.401187	0.290626	0.249746	0.387323	0.351893	0.439877	0.414761	0.40335	0.465483	0.388232	0.466782	0.477411	0.422147	0.46483	0.393208	0.404035	0.464128	0.47944	0.450771	0.428978	0.397463	0.412264	0.395049	0.378768	0.427176	0.464304	0.44046	0.436277	0.440977	0.379177	0.410127	0.363823
NKT_32	0.96391	0.712996	0.802412	0.500422	0.455668	0.443028	0.450742	0.489481	0.453861	0.47052	0.454999	0.414691	0.403928	0.43901	0.490728	0.477653	0.435115	0.418322	0.368873	0.337007	0.442201	0.439252	0.451449	0.433723	0.400366	0.429042	0.39895	0.438031	0.39316	0.401878	0.426314	0.281735	0.27441	0.355142	0.372347	0.308327	0.35907	0.278424	0.301745	0.271188	0.298417	0.339243	0.347346	0.357321	0.334869	0.336187	0.241619	0.23812	0.254421
NKT_33	1.08846	0.784007	0.917059	0.515351	0.501169	0.490955	0.496722	0.522902	0.509985	0.526288	0.514126	0.482848	0.387844	0.436799	0.469938	0.418664	0.306893	0.333849	0.237943	0.190912	0.348898	0.340905	0.379279	0.369831	0.355143	0.439083	0.349288	0.410669	0.432045	0.374707	0.417763	0.437606	0.436668	0.485557	0.495693	0.478783	0.46319	0.411807	0.429157	0.416891	0.383641	0.422292	0.43926	0.454124	0.416152	0.431531	0.393256	0.432312	0.383141
NKT_34	1.09369	0.834247	0.930943	0.431806	0.385355	0.37419	0.37442	0.402377	0.392248	0.404704	0.316509	0.376493	0.31886	0.36469	0.421531	0.410528	0.349443	0.354317	0.365203	0.370402	0.363823	0.368757	0.37173	0.353965	0.327261	0.283275	0.226395	0.353115	0.339896	0.321672	0.33466	0.136107	0.120999	0.0998979	0.130126	0.121109	0.124181	0.100778	0	0.0787624	0.274339	0.296505	0.295827	0.279986	0.288244	0.291009	0.205009	0.243816	0.233967
NKT_35	1.13199	0.900879	0.967842	0.292901	0.262469	0.2678	0.269373	0.275597	0.273972	0.284619	0.286703	0.259961	0.188273	0.212518	0.196706	0	0.275063	0.200621	0.412848	0.398824	0.370247	0.362904	0.263964	0.317861	0.303138	0.232681	0.294301	0.241233	0.31193	0.337483	0.348486	0.34202	0.365633	0.351466	0.32358	0.459915	0.399742	0.425311	0.410528	0.409648	0.208645	0.235785	0.252175	0.235139	0.226686	0.232374	0.326859	0.298031	0.276839
NKT_36	1.13544	0.908321	0.975295	0.676545	0.646069	0.640779	0.639501	0.663506	0.645024	0.652927	0.661878	0.637804	0.556635	0.589674	0.476841	0.532413	0.454726	0.437925	0.56808	0.506541	0.578648	0.587285	0.575356	0.594442	0.594969	0.6021	0.560239	0.533088	0.622505	0.599957	0.624913	0.585623	0.60924	0.627971	0.643866	0.63762	0.634023	0.607784	0.610394	0.609917	0.562193	0.603776	0.611981	0.625946	0.588304	0.615876	0.568924	0.581148	0.587701
NKT_37	0.962148	0.75036	0.805173	0.485319	0.438781	0.429296	0.433511	0.475311	0.430179	0.444487	0.418863	0.381619	0.405737	0.436507	0.482327	0.467091	0.442056	0.425814	0.389464	0.357598	0.458741	0.444268	0.46654	0.429492	0.398993	0.412306	0.402425	0.436409	0.395747	0.407207	0.428305	0.260708	0.252346	0.331556	0.337643	0.281327	0.340215	0.281698	0.311043	0.259843	0.290779	0.336944	0.3259	0.325094	0.328718	0.317324	0.235807	0.192079	0.247827
NKT_38	1.043	0.778579	0.861199	0.335511	0.344365	0.33561	0.342396	0.353435	0.350532	0.368657	0.32463	0.299806	0.28194	0.311407	0.384133	0.340445	0.334126	0.356647	0.295867	0.31393	0.290048	0.282873	0.356995	0.294508	0.255556	0.284475	0.240332	0.310774	0.249226	0.239872	0.257034	0.226998	0.24081	0.284204	0.288895	0.334878	0.259242	0.270382	0.270491	0.249114	0.18982	0.238528	0.224689	0.217447	0.210065	0.188063	0.15452	0.182034	0.157534
NKT_39	1.11397	0.857645	0.957444	0.64129	0.595506	0.5899	0.589609	0.631374	0.593793	0.605991	0.620343	0.587138	0.507976	0.550373	0.458915	0.514517	0.435187	0.4098	0.518033	0.455762	0.54517	0.541071	0.539546	0.544298	0.544231	0.564417	0.521052	0.508289	0.571879	0.548049	0.580529	0.534428	0.558578	0.588527	0.601816	0.596103	0.593527	0.557687	0.566513	0.559782	0.51072	0.552474	0.561049	0.57585	0.537272	0.565725	0.518169	0.529623	0.536121
NKT_4	1.18637	0.90841	1.02944	0.711324	0.673963	0.665276	0.662953	0.69304	0.669745	0.683602	0.644294	0.634046	0.593676	0.644018	0.654904	0.61228	0.482399	0.51511	0.496266	0.485598	0.593342	0.532708	0.55661	0.44234	0.459462	0.587029	0.552067	0.616254	0.626344	0.617522	0.629591	0.541864	0.546054	0.590749	0.59829	0.591236	0.584228	0.552981	0.561559	0.538094	0.53326	0.574609	0.583802	0.572288	0.56649	0.571922	0.528182	0.543138	0.546734
NKT_40	0.872278	0.621887	0.645232	0.50052	0.569382	0.558323	0.563916	0.584105	0.56807	0.589254	0.529053	0.516613	0.504299	0.539299	0.613805	0.57238	0.576557	0.545693	0.429547	0.429827	0.456144	0.405198	0.583374	0.531514	0.502994	0.490607	0.458715	0.536511	0.470675	0.454246	0.458019	0.428607	0.419318	0.4931	0.4988	0.473185	0.425587	0.400128	0.463082	0.41803	0.423469	0.47143	0.444863	0.415869	0.43641	0.402837	0.381854	0.394157	0.400439
NKT_41	1.07876	0.763488	0.887187	0.379293	0.432856	0.42264	0.422428	0.441716	0.431522	0.441914	0.406577	0.399127	0.302875	0.371972	0.372307	0.362904	0.315646	0.369681	0.314391	0.33357	0.257541	0	0.319001	0.343599	0.306375	0.328955	0.269687	0.342474	0.358731	0.340366	0.372733	0.317171	0.335935	0.367324	0.383247	0.422004	0.324352	0.384588	0.368757	0.357254	0.298402	0.349555	0.362965	0.346396	0.329657	0.342399	0.337834	0.336765	0.309503
NKT_42	1.07877	0.830838	0.918158	0.355085	0.322622	0.306651	0.306863	0.352804	0.31591	0.322676	0.238828	0.27572	0.241043	0.308969	0.343952	0.34202	0.349203	0.389606	0.389963	0.387433	0.393543	0.317171	0.396287	0.351928	0.306327	0.207601	0.244257	0.335388	0.275415	0.3257	0.359294	0	0.062952	0.0945066	0.117928	0.176003	0.139135	0.166039	0.136107	0.120505	0.173439	0.222771	0.218068	0.174645	0.199732	0.194794	0.179789	0.12845	0.149889
NKT_43	1.01589	0.778398	0.851955	0.420944	0.368741	0.360894	0.367166	0.395145	0.37177	0.381449	0.364642	0.329023	0.342884	0.366867	0.421486	0.403053	0.369616	0.358058	0.337425	0.330779	0.34991	0.380628	0.334921	0.315756	0.307937	0.352462	0.285243	0.342681	0.32899	0.300513	0.287703	0.213607	0.228657	0.280835	0.275613	0.299443	0.278418	0.268154	0.228521	0.216828	0.238915	0.27508	0.24522	0.264464	0.269978	0.249252	0.14839	0.160832	0.179087
NKT_44	1.15094	0.937508	0.990215	0.246998	0.0903849	0.0990877	0.07936	0.104351	0.0388025	0	0.150414	0.0830401	0.207585	0.175359	0.232619	0.284619	0.393771	0.435445	0.489135	0.485889	0.458698	0.441914	0.377669	0.39742	0.364921	0.330955	0.35614	0.331281	0.331791	0.377047	0.377818	0.322676	0.352756	0.333664	0.288703	0.442449	0.404712	0.44386	0.404704	0.393281	0.235022	0.205649	0.201793	0.213549	0.220748	0.227071	0.323122	0.28565	0.279799
NKT_45	0.953106	0.735771	0.794366	0.522832	0.481826	0.472955	0.467609	0.511627	0.47135	0.480151	0.459154	0.430246	0.441862	0.478404	0.527427	0.505326	0.478585	0.46315	0.414931	0.386445	0.490806	0.47578	0.503363	0.465755	0.436643	0.445931	0.42946	0.480118	0.437172	0.447809	0.466914	0.296701	0.287053	0.3665	0.377502	0.316801	0.37044	0.314525	0.337779	0.289629	0.333583	0.373389	0.371037	0.362482	0.367028	0.353145	0.277263	0.241791	0.287425
NKT_46	0.954123	0.743926	0.797513	0.502425	0.456398	0.448092	0.451445	0.493197	0.448885	0.462955	0.436551	0.399284	0.423577	0.454418	0.499614	0.484895	0.458907	0.443874	0.402499	0.364469	0.476602	0.462756	0.485411	0.447511	0.416975	0.430195	0.41949	0.45394	0.413539	0.425121	0.446357	0.27928	0.269692	0.349923	0.355197	0.299803	0.357834	0.298505	0.328461	0.278123	0.308665	0.354109	0.343542	0.343059	0.34646	0.335248	0.253234	0.20954	0.265497
NKT_5	1.03785	0.764903	0.8778	0.527485	0.485054	0.473066	0.472035	0.513422	0.482355	0.49829	0.502552	0.469847	0.390257	0.434629	0.422944	0.402748	0.300765	0.289019	0.377393	0.320208	0.411104	0.416003	0.417543	0.412052	0.410792	0.441439	0.384308	0.386533	0.446395	0.424574	0.460315	0.424903	0.434014	0.470992	0.483393	0.476745	0.476435	0.431772	0.440731	0.429491	0.386159	0.430005	0.439584	0.454459	0.412483	0.441536	0.39107	0.412679	0.412109
NKT_6	0.522004	0	0.412777	0.857245	0.923119	0.913524	0.914598	0.950535	0.92246	0.937508	0.910592	0.89261	0.81592	0.856168	0.921328	0.900879	0.869226	0.849689	0.769599	0.74411	0.805532	0.763488	0.902655	0.879978	0.859454	0.851435	0.785466	0.852857	0.831439	0.782002	0.814747	0.830838	0.826285	0.879013	0.892394	0.86818	0.834182	0.799221	0.834247	0.821024	0.785227	0.840483	0.855462	0.84955	0.812309	0.83448	0.790537	0.814488	0.79926
NKT_7	0.953879	0.699594	0.794691	0.519217	0.475605	0.465039	0.472149	0.514976	0.473751	0.492862	0.477619	0.43565	0.42801	0.462783	0.510301	0.492627	0.461952	0.443428	0.403677	0.365604	0.480392	0.467688	0.486773	0.462205	0.425347	0.449194	0.421196	0.45836	0.417708	0.421626	0.447345	0.297543	0.289213	0.371857	0.394438	0.330898	0.373315	0.305897	0.329753	0.294926	0.309106	0.35492	0.368427	0.374789	0.357404	0.357362	0.264813	0.252296	0.274864
NKT_8	1.05997	0.78278	0.899043	0.34795	0.314519	0.30181	0.304115	0.351925	0.31057	0.326311	0.308091	0.26937	0.214744	0.261558	0.242536	0.23903	0.205186	0.25277	0.314737	0.27045	0.298531	0.240751	0.303778	0.276711	0.238447	0.250629	0.237839	0.224168	0.264684	0.280573	0.338997	0.202019	0.220964	0.267875	0.277052	0.334319	0.286644	0.316481	0.294329	0.275943	0.155708	0.216124	0.211792	0.233112	0.190665	0.217605	0.205133	0.182865	0.183766
NKT_9	1.06926	0.785227	0.908898	0.243456	0.216519	0.205208	0.21059	0.246991	0.217251	0.235022	0.20573	0.168505	0.131224	0.163463	0.224111	0.208645	0.288693	0.325843	0.335412	0.319443	0.341083	0.298402	0.302495	0.279328	0.225075	0.196868	0.215923	0.226725	0.194739	0.232736	0.261498	0.173439	0.20542	0.214849	0.191474	0.328794	0.276554	0.290054	0.274339	0.265555	0	0.11333	0.112586	0.105529	0.0784264	0.0912903	0.145619	0.119036	0.107096
[truncated: 46 more columns]

## Sheet: Unweighted_unifrac
Sample_name	NKT_19	NKT_13	NKT_4	NKT_6	NKT_8	NKT_7	NKT_29	NKT_21	CRS_15	NKT_28	CRS_19	NKT_31	CRS_12	NKT_5	HC_2	NKT_36	NKT_39	NKT_45	NKT_2	CRS_4	CRS_21	NKT_35	NKT_42	CRS_6	CRS_20	CRS_2	NKT_9	CRS_13	NKT_30	CRS_9	NKT_40	NKT_20	NKT_22	NKT_34	NKT_23	CRS_23	NKT_26	NKT_16	NKT_18	CRS_22	CRS_14	NKT_25	NKT_10	NKT_15	HC_10	HC_19	NKT_12	NKT_11	NKT_38
CRS_1	0.711058	0.85732	0.768884	0.653644	0.631099	0.642121	0.629285	0.671727	0.70775	0.687206	0.723732	0.653395	0.653513	0.723063	0.755046	0.711797	0.686465	0.695214	0.680157	0.672597	0.613645	0.581024	0.635881	0.670591	0.656397	0.648297	0.608981	0.583351	0.672565	0.682485	0.48369	0.505906	0.499808	0.666233	0.594164	0.581999	0.618336	0.676459	0.561422	0.658634	0.660842	0.646481	0.628973	0.766704	0.769016	0.672865	0.698891	0.693519	0.577844
CRS_10	0.79069	0.802521	0.770923	0.653311	0.62467	0.66452	0.624379	0.660406	0.675879	0.720506	0.694816	0.664688	0.650706	0.664193	0.698718	0.649723	0.722983	0.689844	0.735358	0.542149	0.551519	0.595033	0.56976	0.512143	0.570878	0.549338	0.571073	0.612553	0.548351	0.548736	0.610171	0.64661	0.653344	0.579843	0.595808	0.53606	0.622961	0.61744	0.669517	0.638352	0.59685	0.582141	0.57274	0.667822	0.613115	0.619418	0.652726	0.579695	0.636642
CRS_11	0.806378	0.897751	0.832119	0.695107	0.686359	0.698494	0.67665	0.663754	0.677695	0.705184	0.69087	0.695664	0.670709	0.667379	0.691571	0.759458	0.797245	0.790263	0.816507	0.561321	0.523393	0.482902	0.515016	0.537633	0.613229	0.557373	0.572606	0.565535	0.520062	0.551253	0.591061	0.618903	0.555382	0.585155	0.569614	0.600226	0.578629	0.645939	0.638254	0.652792	0.708756	0.64049	0.65	0.632286	0.67839	0.670909	0.575964	0.62598	0.574757
CRS_12	0.842939	0.892338	0.869046	0.556855	0.566618	0.563048	0.52664	0.488109	0.501666	0.496611	0.492582	0.43516	0	0.72306	0.753301	0.606354	0.561235	0.728538	0.643037	0.664113	0.651529	0.659444	0.559433	0.622277	0.673739	0.661016	0.530349	0.54832	0.592128	0.602729	0.67145	0.652489	0.675446	0.644622	0.654842	0.660239	0.530852	0.621879	0.768286	0.730156	0.722903	0.729358	0.669079	0.64306	0.571693	0.541193	0.58135	0.590888	0.574884
CRS_13	0.778324	0.847389	0.833904	0.455188	0.491716	0.477884	0.471218	0.473532	0.495262	0.473792	0.51566	0.494739	0.54832	0.633948	0.626394	0.646859	0.653026	0.609021	0.717183	0.553713	0.54156	0.431351	0.495787	0.489464	0.473052	0.468745	0.417447	0	0.494746	0.493666	0.534562	0.520389	0.536803	0.56259	0.579157	0.521154	0.531472	0.648764	0.633459	0.669113	0.653085	0.633452	0.571427	0.627389	0.709174	0.581587	0.564359	0.607281	0.523151
CRS_14	0.630257	0.739942	0.676013	0.682969	0.655462	0.660999	0.671682	0.700807	0.718246	0.750442	0.745642	0.69736	0.722903	0.615901	0.560732	0.565169	0.616717	0.60374	0.607018	0.575586	0.521221	0.623478	0.653345	0.676494	0.602543	0.60703	0.654003	0.653085	0.59858	0.643852	0.536727	0.586984	0.590587	0.565071	0.580723	0.551747	0.662313	0.588538	0.647235	0.643227	0	0.580417	0.528887	0.749198	0.698645	0.701671	0.70531	0.638576	0.60189
CRS_15	0.843524	0.889154	0.87844	0.486896	0.506889	0.564155	0.500994	0.338076	0	0.404239	0.45509	0.469083	0.501666	0.680958	0.706211	0.682589	0.665186	0.662462	0.658049	0.643922	0.611192	0.587359	0.584147	0.558683	0.600847	0.591164	0.536083	0.495262	0.529662	0.55847	0.69258	0.682707	0.69655	0.68358	0.671331	0.664112	0.654875	0.730915	0.755586	0.749083	0.718246	0.71056	0.644889	0.599822	0.684328	0.566121	0.516799	0.593974	0.579437
CRS_16	0.730968	0.870688	0.84595	0.746289	0.771177	0.741657	0.719727	0.752424	0.753442	0.788195	0.764512	0.735568	0.733543	0.728231	0.789247	0.719047	0.770546	0.800709	0.769155	0.596073	0.571205	0.559187	0.580862	0.668244	0.687331	0.659399	0.644178	0.665617	0.627758	0.667301	0.531563	0.614268	0.60882	0.633996	0.57271	0.580208	0.651062	0.536442	0.637512	0.59863	0.680995	0.692514	0.653925	0.66938	0.663844	0.680617	0.614812	0.621673	0.597108
CRS_17	0.783539	0.862696	0.8493	0.606203	0.593714	0.595167	0.573276	0.527073	0.509746	0.564686	0.580935	0.48002	0.529545	0.656736	0.725199	0.658678	0.658067	0.692351	0.603538	0.54513	0.496088	0.485761	0.498483	0.503215	0.557048	0.511883	0.527167	0.516515	0.558242	0.561534	0.572117	0.550122	0.590914	0.59071	0.554315	0.53622	0.58817	0.616016	0.675686	0.64662	0.623456	0.626624	0.579731	0.5751	0.548414	0.482256	0.505521	0.465696	0.457332
CRS_18	0.825573	0.84544	0.83472	0.717905	0.710794	0.684159	0.671107	0.711911	0.71371	0.748033	0.715851	0.699323	0.688399	0.715341	0.719314	0.711188	0.739519	0.771696	0.719524	0.554105	0.523926	0.548248	0.535295	0.606453	0.623877	0.574628	0.599089	0.641153	0.583186	0.594075	0.567594	0.6126	0.604118	0.571663	0.564447	0.557035	0.614403	0.603013	0.630048	0.596889	0.671674	0.569842	0.576506	0.605235	0.598479	0.613661	0.615943	0.561233	0.537064
CRS_19	0.841507	0.89129	0.882008	0.500737	0.546604	0.533129	0.485108	0.421078	0.45509	0.385287	0	0.436516	0.492582	0.688738	0.696932	0.707507	0.702477	0.689227	0.638727	0.639102	0.642522	0.647978	0.576873	0.615919	0.644337	0.61548	0.489835	0.51566	0.568683	0.573455	0.723003	0.67183	0.702097	0.684736	0.69016	0.685083	0.663646	0.760665	0.771499	0.725743	0.745642	0.706229	0.691801	0.64282	0.694188	0.520058	0.516116	0.615065	0.612482
CRS_2	0.775088	0.815158	0.793182	0.588712	0.574951	0.564096	0.612791	0.610234	0.591164	0.606948	0.61548	0.622259	0.661016	0.610409	0.599596	0.698363	0.686195	0.642517	0.707537	0.463387	0.488882	0.446605	0.507865	0.456779	0.431164	0	0.527756	0.468745	0.546432	0.532908	0.581495	0.556787	0.585932	0.557463	0.535422	0.519212	0.569338	0.637601	0.636305	0.581109	0.60703	0.548154	0.543898	0.608486	0.664581	0.596386	0.593279	0.596673	0.596223
CRS_20	0.755048	0.784816	0.764359	0.587258	0.457333	0.586924	0.59984	0.596625	0.600847	0.613152	0.644337	0.611962	0.673739	0.534558	0.506149	0.690845	0.69386	0.586808	0.703815	0.562742	0.499726	0.46016	0.556454	0.46772	0	0.431164	0.5539	0.473052	0.563072	0.524954	0.586613	0.598392	0.560262	0.532832	0.588055	0.616355	0.620397	0.642344	0.608951	0.620558	0.602543	0.553467	0.549618	0.673268	0.681803	0.609277	0.643419	0.648904	0.626426
CRS_21	0.707238	0.826087	0.802552	0.578223	0.570546	0.63277	0.616172	0.603928	0.611192	0.673158	0.642522	0.63115	0.651529	0.575182	0.567696	0.628773	0.661204	0.59406	0.65412	0.452042	0	0.45788	0.430513	0.525106	0.499726	0.488882	0.497009	0.54156	0.477106	0.493241	0.50017	0.526039	0.554285	0.531831	0.525314	0.527766	0.604059	0.561977	0.632248	0.594832	0.521221	0.573598	0.519471	0.620565	0.6187	0.609898	0.555147	0.551661	0.540588
CRS_22	0.731857	0.845478	0.739528	0.695394	0.686793	0.687881	0.709718	0.756215	0.749083	0.749388	0.725743	0.719602	0.730156	0.724453	0.702709	0.694333	0.704168	0.737759	0.733543	0.622015	0.594832	0.665154	0.644125	0.683195	0.620558	0.581109	0.678656	0.669113	0.655097	0.654621	0.618111	0.59558	0.634619	0.567744	0.578873	0.569096	0.617113	0.674672	0.555074	0	0.643227	0.619166	0.618489	0.720947	0.677322	0.635496	0.709354	0.638199	0.624305
CRS_23	0.741457	0.816741	0.800465	0.626919	0.645389	0.605217	0.610771	0.658227	0.664112	0.701	0.685083	0.62192	0.660239	0.680959	0.67483	0.608387	0.632705	0.658794	0.676101	0.509932	0.527766	0.503033	0.559827	0.57295	0.616355	0.519212	0.573547	0.521154	0.539033	0.591473	0.487656	0.535267	0.519521	0.532717	0.507805	0	0.538669	0.575372	0.612432	0.569096	0.551747	0.549693	0.571908	0.673725	0.678676	0.600358	0.624031	0.58253	0.523915
CRS_24	0.759353	0.844052	0.873785	0.746596	0.794119	0.750116	0.702924	0.751032	0.751219	0.772678	0.771602	0.739155	0.718705	0.76589	0.798701	0.736699	0.801099	0.829376	0.797455	0.590666	0.579624	0.554273	0.580998	0.646126	0.691857	0.623575	0.637522	0.639212	0.627175	0.684722	0.543405	0.611393	0.562849	0.632085	0.594001	0.548925	0.647803	0.540056	0.716218	0.668065	0.667264	0.7005	0.676505	0.657696	0.65183	0.702252	0.611004	0.59057	0.565891
CRS_25	0.764149	0.830846	0.707901	0.583026	0.523068	0.660096	0.663111	0.641122	0.651537	0.691957	0.667882	0.691996	0.713137	0.61684	0.605401	0.697545	0.731336	0.636091	0.759936	0.612004	0.57895	0.594966	0.619793	0.574149	0.565829	0.569855	0.563392	0.57433	0.541305	0.520861	0.657052	0.66668	0.656129	0.674905	0.626261	0.600583	0.643342	0.706788	0.56071	0.638755	0.678965	0.61007	0.599976	0.754215	0.738468	0.681218	0.683116	0.726532	0.689962
CRS_3	0.777864	0.85971	0.843701	0.681203	0.728629	0.687979	0.649554	0.67925	0.680205	0.718741	0.696533	0.688395	0.683891	0.732796	0.730467	0.662591	0.750277	0.78225	0.742799	0.544073	0.550246	0.516981	0.536336	0.588884	0.643977	0.603468	0.593538	0.632535	0.52876	0.600618	0.556998	0.599349	0.578662	0.598067	0.548123	0.574837	0.627743	0.555088	0.721753	0.662802	0.619671	0.682888	0.642812	0.603795	0.603347	0.64702	0.570695	0.554603	0.573176
CRS_4	0.721268	0.841362	0.828233	0.615926	0.632792	0.644743	0.651388	0.634825	0.643922	0.68756	0.639102	0.671564	0.664113	0.622847	0.640554	0.669852	0.684443	0.663519	0.689618	0	0.452042	0.511931	0.482063	0.550697	0.562742	0.463387	0.529402	0.553713	0.497929	0.557347	0.579214	0.595998	0.61019	0.570939	0.543769	0.509932	0.633064	0.598488	0.664705	0.622015	0.575586	0.597878	0.580499	0.599279	0.628344	0.637541	0.587058	0.575252	0.582429
CRS_5	0.731427	0.831659	0.872706	0.727529	0.756716	0.734013	0.695384	0.724371	0.729754	0.770175	0.754105	0.72571	0.715775	0.720685	0.757382	0.73492	0.759895	0.777877	0.766066	0.571162	0.560139	0.589894	0.584022	0.641866	0.67024	0.625546	0.617972	0.661905	0.619603	0.663757	0.600886	0.638896	0.656458	0.641088	0.603964	0.591101	0.697796	0.579868	0.762268	0.682491	0.637854	0.705144	0.599906	0.663171	0.659434	0.680438	0.640303	0.599873	0.631232
CRS_6	0.827794	0.857408	0.839838	0.580582	0.529711	0.639613	0.580233	0.58525	0.558683	0.610505	0.615919	0.615587	0.622277	0.596606	0.655937	0.693593	0.71847	0.664431	0.768601	0.550697	0.525106	0.476993	0.492201	0	0.46772	0.456779	0.479574	0.489464	0.518475	0.51827	0.622313	0.593701	0.621324	0.614577	0.603102	0.57295	0.603964	0.662552	0.712381	0.683195	0.676494	0.639371	0.619393	0.634449	0.674131	0.616726	0.604329	0.633702	0.632554
CRS_7	0.813669	0.839871	0.826851	0.665248	0.645748	0.642049	0.638114	0.663542	0.682742	0.713629	0.696673	0.659453	0.655343	0.671707	0.714369	0.723944	0.74146	0.753995	0.766052	0.545287	0.542967	0.482923	0.478528	0.493167	0.563064	0.523407	0.547998	0.585346	0.58627	0.573328	0.55051	0.570212	0.566571	0.565454	0.53551	0.559546	0.583007	0.602584	0.649525	0.655964	0.664079	0.586375	0.557369	0.607178	0.618816	0.610735	0.620982	0.587254	0.579009
CRS_8	0.723919	0.760567	0.818102	0.774376	0.760712	0.789871	0.730625	0.786074	0.781664	0.781182	0.781765	0.773025	0.772009	0.688482	0.738718	0.734819	0.785455	0.816263	0.769031	0.622053	0.601914	0.61513	0.673365	0.674974	0.647133	0.632044	0.707059	0.683193	0.635066	0.672074	0.572623	0.650218	0.59787	0.59181	0.621461	0.566318	0.628711	0.57073	0.664722	0.559472	0.605095	0.641148	0.632815	0.737432	0.690043	0.696366	0.662721	0.655405	0.599291
CRS_9	0.790323	0.818479	0.807591	0.493053	0.491047	0.561702	0.55298	0.507925	0.55847	0.608256	0.573455	0.544101	0.602729	0.550402	0.603048	0.664298	0.654604	0.598117	0.710278	0.557347	0.493241	0.559322	0.488237	0.51827	0.524954	0.532908	0.521972	0.493666	0.45961	0	0.598604	0.597531	0.633715	0.524456	0.615543	0.591473	0.54272	0.628361	0.657985	0.654621	0.643852	0.610698	0.579614	0.642658	0.662328	0.61302	0.493383	0.602465	0.605786
HC_1	0.786085	0.869632	0.843774	0.79697	0.802533	0.798838	0.764456	0.794465	0.805535	0.825879	0.819412	0.794575	0.770217	0.733344	0.812749	0.799202	0.836764	0.877311	0.848982	0.680845	0.650214	0.647471	0.641256	0.678886	0.700414	0.672576	0.706948	0.746835	0.674826	0.697383	0.679485	0.70076	0.678071	0.675891	0.630176	0.663413	0.689403	0.62813	0.701685	0.659564	0.72646	0.69911	0.690608	0.711792	0.688141	0.70747	0.687411	0.681775	0.68983
HC_10	0.839021	0.869561	0.851485	0.752283	0.737269	0.747102	0.72846	0.681139	0.684328	0.723342	0.694188	0.672018	0.571693	0.757167	0.750835	0.61114	0.654645	0.782586	0.659656	0.628344	0.6187	0.648352	0.623474	0.674131	0.681803	0.664581	0.667965	0.709174	0.66574	0.662328	0.647087	0.684709	0.702659	0.666349	0.662376	0.678676	0.578535	0.540189	0.729415	0.677322	0.698645	0.68658	0.650234	0.596569	0	0.643225	0.605322	0.529181	0.566584
HC_11	0.795578	0.813103	0.798351	0.747095	0.733526	0.746037	0.694131	0.742699	0.743634	0.780994	0.751968	0.731169	0.717033	0.724551	0.719296	0.700612	0.757058	0.79254	0.750947	0.556202	0.571834	0.57763	0.573621	0.581578	0.616831	0.622799	0.607723	0.664906	0.583623	0.615445	0.565187	0.614715	0.606229	0.575848	0.598903	0.565717	0.629442	0.574731	0.651639	0.640964	0.616591	0.59226	0.610583	0.642268	0.613391	0.667329	0.656899	0.626129	0.592036
HC_12	0.772607	0.783652	0.8156	0.776134	0.751955	0.744368	0.722554	0.776799	0.784107	0.80279	0.784074	0.765542	0.767209	0.67929	0.733713	0.740819	0.786941	0.816164	0.76173	0.613197	0.613701	0.648456	0.640774	0.677766	0.66101	0.599941	0.70081	0.715507	0.653969	0.657545	0.626489	0.666209	0.631678	0.638113	0.62301	0.603663	0.657488	0.559097	0.701612	0.666956	0.604899	0.620661	0.613678	0.70079	0.664327	0.707838	0.638215	0.660032	0.639378
HC_13	0.772136	0.85911	0.828823	0.804077	0.797377	0.800915	0.770643	0.796205	0.792492	0.83117	0.800725	0.79316	0.751281	0.745157	0.794224	0.765646	0.826074	0.871534	0.840291	0.644806	0.632625	0.627212	0.620692	0.668112	0.70115	0.661577	0.673614	0.735396	0.682667	0.684484	0.635929	0.69597	0.66433	0.667496	0.618201	0.649318	0.679897	0.591304	0.676006	0.642112	0.707084	0.703154	0.696364	0.691838	0.661071	0.728588	0.655062	0.679129	0.673176
HC_14	0.75331	0.853143	0.773976	0.804739	0.789209	0.794457	0.780751	0.795596	0.811651	0.84612	0.831942	0.800913	0.808946	0.679373	0.771498	0.786962	0.823075	0.8646	0.816511	0.682504	0.645445	0.721744	0.722994	0.733908	0.705176	0.706384	0.758755	0.772394	0.7017	0.704349	0.718267	0.73079	0.738337	0.67571	0.654118	0.680588	0.715857	0.659104	0.658779	0.66513	0.646846	0.629467	0.675278	0.782097	0.747998	0.729374	0.742111	0.731726	0.721427
HC_15	0.807518	0.90915	0.815238	0.68772	0.694872	0.692288	0.717403	0.723463	0.72881	0.73286	0.739075	0.701592	0.696654	0.693532	0.750413	0.7353	0.722865	0.754376	0.780866	0.621967	0.637011	0.691259	0.618298	0.65396	0.692438	0.636693	0.650455	0.687825	0.660039	0.620963	0.700495	0.696561	0.747897	0.655288	0.626472	0.628943	0.653882	0.70239	0.675918	0.637784	0.718965	0.662787	0.677298	0.713864	0.702918	0.56266	0.715383	0.681281	0.719335
HC_16	0.740428	0.859121	0.829379	0.806847	0.795288	0.793207	0.778229	0.799863	0.817986	0.83813	0.831287	0.794807	0.804994	0.730596	0.801617	0.79008	0.830596	0.872967	0.83126	0.668577	0.657047	0.662462	0.682689	0.703953	0.698541	0.671003	0.731236	0.738069	0.710544	0.693812	0.637614	0.631642	0.655757	0.665437	0.617309	0.633973	0.682799	0.639239	0.634721	0.636589	0.720034	0.658096	0.704186	0.752334	0.716163	0.730668	0.710544	0.704246	0.701128
HC_17	0.721515	0.830767	0.793649	0.784976	0.778707	0.796588	0.774135	0.790205	0.804395	0.833654	0.817319	0.785632	0.797777	0.736001	0.777063	0.775569	0.830958	0.855598	0.827688	0.64446	0.645822	0.688035	0.691514	0.70907	0.689633	0.644155	0.717317	0.739206	0.702198	0.676138	0.681517	0.703263	0.697598	0.676465	0.633726	0.654547	0.692609	0.626358	0.654475	0.60911	0.663589	0.680866	0.671045	0.766358	0.703735	0.727402	0.717052	0.698572	0.69383
HC_18	0.774761	0.807405	0.759984	0.648135	0.652748	0.657282	0.648264	0.673919	0.672048	0.713473	0.70432	0.697842	0.711458	0.6524	0.627533	0.674329	0.711917	0.715856	0.719607	0.61541	0.588111	0.644135	0.628437	0.636847	0.606545	0.623365	0.656466	0.675883	0.572885	0.598674	0.652307	0.646133	0.659277	0.601362	0.633572	0.641929	0.633721	0.640127	0.692607	0.668259	0.551011	0.591635	0.598622	0.736447	0.663097	0.690825	0.659245	0.642221	0.652013
HC_19	0.83211	0.856864	0.851287	0.604634	0.614225	0.557648	0.58607	0.54975	0.566121	0.544442	0.520058	0.515437	0.541193	0.704569	0.752061	0.725459	0.701129	0.722569	0.63127	0.637541	0.609898	0.613644	0.562301	0.616726	0.609277	0.596386	0.55992	0.581587	0.627908	0.61302	0.65451	0.621504	0.630016	0.637923	0.621582	0.600358	0.60229	0.683876	0.695202	0.635496	0.701671	0.621834	0.642903	0.61926	0.643225	0	0.577855	0.570223	0.559433
HC_2	0.731074	0.776972	0.721319	0.648089	0.526431	0.647796	0.712107	0.668806	0.706211	0.710902	0.696932	0.723947	0.753301	0.53235	0	0.669604	0.656221	0.511916	0.663227	0.640554	0.567696	0.655398	0.684706	0.655937	0.506149	0.599596	0.657671	0.626394	0.610089	0.603048	0.674076	0.684431	0.651946	0.570495	0.70449	0.67483	0.699286	0.730283	0.679767	0.702709	0.560732	0.596786	0.592263	0.762745	0.750835	0.752061	0.721772	0.716689	0.705422
HC_20	0.736319	0.843009	0.784568	0.807709	0.770521	0.78441	0.787586	0.794679	0.823702	0.841185	0.829057	0.806389	0.804238	0.699856	0.762615	0.796426	0.82113	0.849147	0.813641	0.677272	0.661667	0.729637	0.710146	0.720045	0.687175	0.677395	0.762641	0.770696	0.705065	0.703793	0.704813	0.722999	0.725331	0.666339	0.668951	0.671694	0.724755	0.667851	0.635484	0.650686	0.645516	0.650422	0.685893	0.781584	0.740385	0.734677	0.738588	0.731976	0.716123
HC_21	0.710316	0.827357	0.796654	0.808086	0.782692	0.795853	0.779548	0.796464	0.814992	0.831991	0.831658	0.799932	0.806768	0.696505	0.789795	0.767066	0.824237	0.8639	0.831045	0.666576	0.632614	0.637716	0.68642	0.707094	0.664673	0.665991	0.748742	0.721761	0.676814	0.69932	0.601177	0.656076	0.590331	0.633369	0.603618	0.602703	0.638084	0.602361	0.592516	0.61048	0.670492	0.637601	0.696051	0.771498	0.726198	0.742384	0.692078	0.724754	0.649226
HC_22	0.734181	0.846913	0.822005	0.796732	0.783982	0.807389	0.769211	0.794054	0.79884	0.828818	0.823735	0.79178	0.797871	0.729467	0.795387	0.765917	0.830892	0.868005	0.813358	0.639211	0.633679	0.629486	0.676152	0.700927	0.693143	0.669799	0.720018	0.732924	0.677575	0.674807	0.593049	0.666027	0.628491	0.644418	0.580194	0.603037	0.662478	0.589398	0.643246	0.629671	0.662137	0.64432	0.658997	0.732386	0.695875	0.729989	0.684493	0.698935	0.633868
HC_23	0.766798	0.801185	0.842238	0.696216	0.720354	0.708521	0.680372	0.70734	0.708099	0.73785	0.720558	0.706533	0.707555	0.631492	0.726401	0.691188	0.774695	0.793916	0.741593	0.614032	0.606184	0.637554	0.634396	0.627564	0.629695	0.632867	0.643806	0.696917	0.582669	0.610535	0.649301	0.652986	0.667324	0.617121	0.656841	0.647479	0.644445	0.612508	0.716397	0.683895	0.637965	0.652257	0.656261	0.730177	0.676414	0.686173	0.611452	0.663349	0.681978
HC_24	0.744323	0.844514	0.802662	0.794362	0.782312	0.786546	0.796502	0.81138	0.812017	0.84389	0.831799	0.798856	0.812928	0.674622	0.767982	0.813501	0.833833	0.853167	0.822845	0.694082	0.673675	0.739941	0.750958	0.745212	0.70808	0.713115	0.784089	0.796269	0.737649	0.714161	0.752702	0.755442	0.760042	0.698517	0.669775	0.692537	0.750763	0.695748	0.685059	0.672186	0.667023	0.659746	0.697063	0.815962	0.756589	0.751545	0.767429	0.734774	0.744302
HC_3	0.732578	0.878289	0.867573	0.769809	0.771607	0.762691	0.718266	0.741824	0.755972	0.786811	0.78607	0.759447	0.725511	0.748689	0.807293	0.744429	0.778661	0.830522	0.773399	0.583656	0.619677	0.556891	0.606498	0.647729	0.696998	0.66542	0.657266	0.682176	0.643525	0.687115	0.551329	0.641292	0.621554	0.67025	0.59269	0.618021	0.687388	0.553403	0.691496	0.698992	0.677754	0.700294	0.692685	0.654627	0.657302	0.708864	0.633495	0.63804	0.63774
HC_4	0.754459	0.80581	0.767013	0.720539	0.688433	0.716091	0.720811	0.738017	0.75146	0.785115	0.763779	0.728795	0.702436	0.688699	0.674607	0.690485	0.734735	0.726864	0.716646	0.534427	0.57602	0.638719	0.613379	0.63609	0.619081	0.606803	0.659728	0.695799	0.598884	0.622264	0.614342	0.675399	0.686646	0.597466	0.637448	0.622704	0.685312	0.622588	0.684159	0.652101	0.545442	0.607197	0.582131	0.696532	0.612306	0.686517	0.708884	0.630875	0.657518
HC_5	0.747311	0.745668	0.786688	0.765159	0.730656	0.765556	0.739765	0.776475	0.778016	0.813423	0.806735	0.760564	0.769225	0.656323	0.713679	0.726715	0.766293	0.780557	0.768821	0.622651	0.60837	0.669037	0.677151	0.687151	0.641578	0.625531	0.707198	0.717755	0.653366	0.64916	0.640319	0.661602	0.664998	0.621372	0.660034	0.615391	0.657804	0.583857	0.655923	0.640425	0.57543	0.596799	0.606681	0.748208	0.682836	0.712017	0.706826	0.677536	0.662814
HC_6	0.766232	0.847238	0.826816	0.803902	0.78756	0.801815	0.793209	0.793548	0.808694	0.837191	0.820317	0.793039	0.800528	0.721261	0.784682	0.806506	0.826188	0.868911	0.823803	0.660246	0.658014	0.714872	0.689395	0.716726	0.720947	0.690094	0.748623	0.772029	0.699265	0.690931	0.727518	0.735012	0.740718	0.698788	0.668839	0.681436	0.737218	0.691408	0.66634	0.657998	0.683502	0.657545	0.686974	0.758989	0.721817	0.734353	0.748791	0.736549	0.726629
HC_7	0.729996	0.875591	0.842389	0.787096	0.780383	0.786702	0.773684	0.779819	0.798632	0.809778	0.810703	0.786449	0.778671	0.706907	0.788428	0.799436	0.838129	0.868319	0.833542	0.651123	0.631003	0.648459	0.649752	0.674929	0.683211	0.641944	0.704488	0.729738	0.67946	0.664329	0.659232	0.687925	0.692187	0.665746	0.623123	0.656435	0.704118	0.624965	0.674638	0.657323	0.723162	0.638035	0.706918	0.705952	0.698683	0.706488	0.690189	0.692913	0.697075
HC_8	0.710831	0.745268	0.794271	0.74313	0.712037	0.712213	0.716641	0.752212	0.771528	0.770488	0.768873	0.74892	0.771968	0.607861	0.680615	0.695403	0.735157	0.757956	0.714728	0.620677	0.609667	0.664281	0.666384	0.683946	0.618077	0.604928	0.699054	0.714509	0.653597	0.649275	0.62838	0.652389	0.653014	0.615563	0.620808	0.628345	0.66147	0.581851	0.685033	0.651408	0.527776	0.58651	0.580795	0.731662	0.669659	0.704543	0.660288	0.670056	0.667391
HC_9	0.757399	0.790585	0.837234	0.76796	0.752078	0.757901	0.743388	0.755091	0.770148	0.795815	0.797784	0.763569	0.756335	0.697001	0.752658	0.727194	0.792544	0.826837	0.791209	0.621124	0.597826	0.588383	0.618391	0.639761	0.654521	0.601249	0.689277	0.684352	0.622157	0.639438	0.585271	0.642617	0.591297	0.611064	0.62353	0.555803	0.622874	0.548107	0.666772	0.624202	0.65085	0.622145	0.654771	0.691407	0.649931	0.684124	0.650711	0.652504	0.613572
NKT_1	0.828131	0.850862	0.832326	0.717812	0.70781	0.706777	0.686747	0.706023	0.717237	0.745405	0.743585	0.698903	0.700763	0.727492	0.738505	0.726752	0.756138	0.778671	0.756771	0.580861	0.567687	0.555648	0.558353	0.577444	0.601911	0.585693	0.610017	0.661118	0.618281	0.608077	0.569224	0.639922	0.622896	0.594063	0.577979	0.61339	0.645044	0.593824	0.664686	0.671707	0.68069	0.627242	0.596772	0.604951	0.59234	0.634965	0.644093	0.599712	0.618512
NKT_10	0.780668	0.770753	0.719186	0.599548	0.565824	0.599697	0.583045	0.614277	0.644889	0.699322	0.691801	0.616856	0.669079	0.63599	0.592263	0.64874	0.640881	0.610551	0.649362	0.580499	0.519471	0.583019	0.602674	0.619393	0.549618	0.543898	0.538361	0.571427	0.619789	0.579614	0.523968	0.556427	0.598896	0.564576	0.569264	0.571908	0.593577	0.635324	0.542288	0.618489	0.528887	0.529349	0	0.718565	0.650234	0.642903	0.682506	0.61096	0.555121
NKT_11	0.78953	0.869451	0.850686	0.682191	0.704923	0.65243	0.620221	0.591438	0.593974	0.646349	0.615065	0.574572	0.590888	0.743535	0.716689	0.689475	0.730922	0.73685	0.617346	0.575252	0.551661	0.582668	0.584499	0.633702	0.648904	0.596673	0.615417	0.607281	0.604051	0.602465	0.59748	0.611043	0.641738	0.583559	0.578639	0.58253	0.640512	0.620466	0.72591	0.638199	0.638576	0.671002	0.61096	0.563733	0.529181	0.570223	0.525896	0	0.46408
NKT_12	0.786958	0.865154	0.895516	0.575774	0.656603	0.636419	0.581388	0.471231	0.516799	0.550143	0.516116	0.562819	0.58135	0.635712	0.721772	0.676455	0.723074	0.711169	0.647288	0.587058	0.555147	0.53868	0.505908	0.604329	0.643419	0.593279	0.565077	0.564359	0.477531	0.493383	0.601709	0.649029	0.641941	0.608576	0.654169	0.624031	0.604603	0.604243	0.746583	0.709354	0.70531	0.700304	0.682506	0.529462	0.605322	0.577855	0	0.525896	0.506721
NKT_13	0.736643	0	0.689724	0.844576	0.823631	0.845633	0.859241	0.876872	0.889154	0.897708	0.89129	0.874962	0.892338	0.778595	0.776972	0.810291	0.832746	0.760884	0.785748	0.841362	0.826087	0.858913	0.872177	0.857408	0.784816	0.815158	0.854668	0.847389	0.844342	0.818479	0.785453	0.832224	0.792603	0.821477	0.856461	0.816741	0.81625	0.813973	0.775297	0.845478	0.739942	0.722628	0.770753	0.911331	0.869561	0.856864	0.865154	0.869451	0.817668
NKT_14	0.745068	0.842414	0.808407	0.812008	0.796917	0.80483	0.773912	0.805626	0.812159	0.829186	0.834489	0.791777	0.781611	0.728886	0.800678	0.76909	0.829069	0.87197	0.841204	0.646416	0.622764	0.61941	0.656681	0.686175	0.685053	0.677759	0.708837	0.711376	0.65176	0.691887	0.605373	0.669603	0.634518	0.626471	0.618755	0.615283	0.663486	0.565332	0.61835	0.618654	0.668971	0.673857	0.680349	0.735819	0.695122	0.747962	0.675095	0.694505	0.633333
NKT_15	0.850964	0.911331	0.900076	0.70934	0.733837	0.704092	0.712766	0.620522	0.599822	0.645015	0.64282	0.638663	0.64306	0.774691	0.762745	0.749457	0.755177	0.768945	0.701322	0.599279	0.620565	0.584073	0.541593	0.634449	0.673268	0.608486	0.632698	0.627389	0.631664	0.642658	0.670845	0.693107	0.719153	0.666436	0.654604	0.673725	0.696728	0.683983	0.787579	0.720947	0.749198	0.732785	0.718565	0	0.596569	0.61926	0.529462	0.563733	0.590573
NKT_16	0.706413	0.813973	0.852731	0.725046	0.731018	0.718548	0.688723	0.731771	0.730915	0.763507	0.760665	0.720982	0.621879	0.676625	0.730283	0.505889	0.583932	0.74849	0.730697	0.598488	0.561977	0.562301	0.610017	0.662552	0.642344	0.637601	0.643653	0.648764	0.615381	0.628361	0.518455	0.585626	0.584489	0.61501	0.584893	0.575372	0.486505	0	0.681533	0.674672	0.588538	0.666744	0.635324	0.683983	0.540189	0.683876	0.604243	0.620466	0.60937
NKT_17	0.744597	0.78275	0.759684	0.731617	0.695677	0.709261	0.688547	0.728259	0.753836	0.779387	0.75521	0.732605	0.726629	0.680021	0.658179	0.661894	0.721265	0.737418	0.71662	0.556028	0.550957	0.58597	0.619696	0.616867	0.604715	0.569168	0.627418	0.664258	0.612361	0.59816	0.531796	0.608122	0.611961	0.560602	0.595517	0.542203	0.630824	0.561057	0.649197	0.617749	0.53212	0.594611	0.558476	0.689157	0.612125	0.700737	0.672535	0.608558	0.612118
NKT_18	0.696428	0.775297	0.650653	0.726489	0.663129	0.688003	0.703811	0.741258	0.755586	0.787412	0.771499	0.736717	0.768286	0.707068	0.679767	0.697186	0.7075	0.714353	0.698737	0.664705	0.632248	0.638761	0.695985	0.712381	0.608951	0.636305	0.679536	0.633459	0.657618	0.657985	0.528259	0.59923	0.56803	0.636746	0.596154	0.612432	0.604554	0.681533	0	0.555074	0.647235	0.510851	0.542288	0.787579	0.729415	0.695202	0.746583	0.72591	0.593682
NKT_19	0	0.736643	0.755615	0.783623	0.780505	0.798751	0.823418	0.819201	0.843524	0.838127	0.841507	0.837231	0.842939	0.742413	0.731074	0.745867	0.779095	0.736196	0.729474	0.721268	0.707238	0.756909	0.794578	0.827794	0.755048	0.775088	0.796327	0.778324	0.757728	0.790323	0.696475	0.71303	0.714588	0.767378	0.72095	0.741457	0.809697	0.706413	0.696428	0.731857	0.630257	0.710754	0.780668	0.850964	0.839021	0.83211	0.786958	0.78953	0.768758
NKT_2	0.729474	0.785748	0.77828	0.718496	0.672184	0.665447	0.70186	0.640091	0.658049	0.648023	0.638727	0.623141	0.643037	0.729752	0.663227	0.645749	0.642751	0.594218	0	0.689618	0.65412	0.728975	0.72898	0.768601	0.703815	0.707537	0.703569	0.717183	0.693811	0.710278	0.638495	0.686051	0.710455	0.711372	0.714306	0.676101	0.745084	0.730697	0.698737	0.733543	0.607018	0.636903	0.649362	0.701322	0.659656	0.63127	0.647288	0.617346	0.579598
NKT_20	0.71303	0.832224	0.810955	0.593226	0.612123	0.563007	0.589691	0.64173	0.682707	0.680989	0.67183	0.628205	0.652489	0.659924	0.684431	0.656482	0.633322	0.67742	0.686051	0.595998	0.526039	0.513891	0.544042	0.593701	0.598392	0.556787	0.538767	0.520389	0.598145	0.597531	0.457606	0	0.417836	0.568353	0.509233	0.535267	0.545976	0.585626	0.59923	0.59558	0.586984	0.627682	0.556427	0.693107	0.684709	0.621504	0.649029	0.611043	0.559548
NKT_21	0.819201	0.876872	0.86132	0.427939	0.433613	0.494382	0.446833	0	0.338076	0.375611	0.421078	0.435055	0.488109	0.662739	0.668806	0.663303	0.654018	0.638315	0.640091	0.634825	0.603928	0.600852	0.569636	0.58525	0.596625	0.610234	0.499926	0.473532	0.515902	0.507925	0.664477	0.64173	0.66506	0.633107	0.662507	0.658227	0.626298	0.731771	0.741258	0.756215	0.700807	0.693928	0.614277	0.620522	0.681139	0.54975	0.471231	0.591438	0.551731
NKT_22	0.714588	0.792603	0.778058	0.66171	0.624845	0.621103	0.626355	0.66506	0.69655	0.70147	0.702097	0.659732	0.675446	0.669046	0.651946	0.664619	0.690974	0.716655	0.710455	0.61019	0.554285	0.494661	0.593528	0.621324	0.560262	0.585932	0.58148	0.536803	0.579485	0.633715	0.422473	0.417836	0	0.558673	0.512432	0.519521	0.534572	0.584489	0.56803	0.634619	0.590587	0.574298	0.598896	0.719153	0.702659	0.630016	0.641941	0.641738	0.490528
NKT_23	0.72095	0.856461	0.77323	0.622916	0.645837	0.62085	0.618386	0.662507	0.671331	0.687339	0.69016	0.623891	0.654842	0.696702	0.70449	0.687408	0.663758	0.726858	0.714306	0.543769	0.525314	0.520671	0.533983	0.603102	0.588055	0.535422	0.527146	0.579157	0.576688	0.615543	0.510693	0.509233	0.512432	0.534435	0	0.507805	0.581064	0.584893	0.596154	0.578873	0.580723	0.600933	0.569264	0.654604	0.662376	0.621582	0.654169	0.578639	0.526531
NKT_24	0.781373	0.878097	0.847031	0.803608	0.797329	0.789309	0.780024	0.793621	0.805534	0.834093	0.824109	0.794245	0.778894	0.747046	0.818808	0.799705	0.84213	0.882029	0.842607	0.636357	0.632244	0.650248	0.657368	0.678125	0.704229	0.646595	0.710237	0.745728	0.692322	0.676852	0.658608	0.689217	0.691973	0.672647	0.63437	0.636673	0.71382	0.640249	0.672047	0.673033	0.706369	0.680379	0.694135	0.713121	0.688619	0.717094	0.706158	0.675645	0.687999
NKT_25	0.710754	0.722628	0.710675	0.674393	0.598344	0.626401	0.662959	0.693928	0.71056	0.714745	0.706229	0.697278	0.729358	0.612108	0.596786	0.685788	0.69368	0.657598	0.636903	0.597878	0.573598	0.611846	0.645066	0.639371	0.553467	0.548154	0.650956	0.633452	0.616002	0.610698	0.596365	0.627682	0.574298	0.590556	0.600933	0.549693	0.608954	0.666744	0.510851	0.619166	0.580417	0	0.529349	0.732785	0.68658	0.621834	0.700304	0.671002	0.593636
NKT_26	0.809697	0.81625	0.794998	0.632447	0.633828	0.578092	0.594469	0.626298	0.654875	0.654387	0.663646	0.626147	0.530852	0.652567	0.699286	0.512575	0.539355	0.712643	0.745084	0.633064	0.604059	0.590424	0.580308	0.603964	0.620397	0.569338	0.578245	0.531472	0.565296	0.54272	0.555056	0.545976	0.534572	0.549647	0.581064	0.538669	0	0.486505	0.604554	0.617113	0.662313	0.608954	0.593577	0.696728	0.578535	0.60229	0.604603	0.640512	0.539158
NKT_27	0.760296	0.870082	0.849449	0.649505	0.634373	0.729396	0.692708	0.680578	0.694745	0.723795	0.718819	0.720908	0.724326	0.572361	0.712644	0.745872	0.752405	0.756996	0.824209	0.644339	0.58517	0.544325	0.574926	0.5893	0.622528	0.596549	0.620317	0.589924	0.539284	0.550827	0.584086	0.616518	0.551484	0.668797	0.627331	0.556209	0.613579	0.638278	0.64571	0.668644	0.732361	0.695779	0.697441	0.734666	0.75846	0.71554	0.572877	0.736212	0.651222
NKT_28	0.838127	0.897708	0.878254	0.487986	0.517097	0.528459	0.470978	0.375611	0.404239	0	0.385287	0.400007	0.496611	0.687896	0.710902	0.711755	0.685479	0.675402	0.648023	0.68756	0.673158	0.637914	0.605366	0.610505	0.613152	0.606948	0.531051	0.473792	0.588711	0.608256	0.716287	0.680989	0.70147	0.686076	0.687339	0.701	0.654387	0.763507	0.787412	0.749388	0.750442	0.714745	0.699322	0.645015	0.723342	0.544442	0.550143	0.646349	0.614015
NKT_29	0.823418	0.859241	0.8482	0.475922	0.494579	0.480389	0	0.446833	0.500994	0.470978	0.485108	0.505416	0.52664	0.683346	0.712107	0.633814	0.636962	0.681564	0.70186	0.651388	0.616172	0.6204	0.580229	0.580233	0.59984	0.612791	0.495478	0.471218	0.530896	0.55298	0.620655	0.589691	0.626355	0.613911	0.618386	0.610771	0.594469	0.688723	0.703811	0.709718	0.671682	0.662959	0.583045	0.712766	0.72846	0.58607	0.581388	0.620221	0.600844
NKT_3	0.778642	0.721008	0.756466	0.742957	0.719892	0.756752	0.72548	0.757836	0.757631	0.804325	0.784912	0.74077	0.738196	0.62794	0.695025	0.742751	0.754134	0.775173	0.766185	0.639356	0.595089	0.674037	0.659969	0.646608	0.622399	0.646142	0.686104	0.723191	0.64432	0.644544	0.63241	0.695074	0.661997	0.617337	0.628534	0.641116	0.669754	0.603061	0.65904	0.673775	0.599282	0.587265	0.58359	0.74351	0.677589	0.698086	0.692535	0.679633	0.668385
NKT_30	0.757728	0.844342	0.823683	0.51161	0.554208	0.612503	0.530896	0.515902	0.529662	0.588711	0.568683	0.602261	0.592128	0.580219	0.610089	0.562933	0.657043	0.625525	0.693811	0.497929	0.477106	0.504186	0.466664	0.518475	0.563072	0.546432	0.516813	0.494746	0	0.45961	0.571599	0.598145	0.579485	0.537632	0.576688	0.539033	0.565296	0.615381	0.657618	0.655097	0.59858	0.616002	0.619789	0.631664	0.66574	0.627908	0.477531	0.604051	0.540528
NKT_31	0.837231	0.874962	0.859403	0.494508	0.545789	0.511816	0.505416	0.435055	0.469083	0.400007	0.436516	0	0.43516	0.693453	0.723947	0.703074	0.647375	0.700935	0.623141	0.671564	0.63115	0.631688	0.58577	0.615587	0.611962	0.622259	0.519763	0.494739	0.602261	0.544101	0.671497	0.628205	0.659732	0.579731	0.623891	0.62192	0.626147	0.720982	0.736717	0.719602	0.69736	0.697278	0.616856	0.638663	0.672018	0.515437	0.562819	0.574572	0.55241
NKT_32	0.816275	0.898247	0.830956	0.703268	0.70345	0.721244	0.695385	0.673901	0.678394	0.725635	0.705885	0.711376	0.700233	0.697884	0.691907	0.734702	0.79453	0.770956	0.803681	0.583293	0.577092	0.596665	0.571788	0.600874	0.645513	0.586803	0.598107	0.624738	0.549491	0.550976	0.658709	0.691579	0.681505	0.634336	0.624501	0.617701	0.638254	0.663882	0.690049	0.644095	0.726894	0.676241	0.660949	0.62328	0.666939	0.699904	0.596941	0.640239	0.637441
NKT_33	0.821096	0.901366	0.823721	0.766833	0.785351	0.766536	0.749321	0.766606	0.769739	0.791822	0.798689	0.765229	0.75837	0.780538	0.788581	0.780981	0.817544	0.85674	0.829893	0.636564	0.630432	0.614731	0.611294	0.635414	0.690146	0.635513	0.66338	0.711636	0.669672	0.666235	0.642702	0.668793	0.646387	0.646596	0.588731	0.624352	0.664791	0.650576	0.698607	0.625794	0.713001	0.690929	0.676992	0.668088	0.639691	0.688972	0.687706	0.617817	0.645437
NKT_34	0.767378	0.821477	0.794141	0.623916	0.640539	0.592969	0.613911	0.633107	0.68358	0.686076	0.684736	0.579731	0.644622	0.651744	0.570495	0.663401	0.673249	0.734702	0.711372	0.570939	0.531831	0.589093	0.594063	0.614577	0.532832	0.557463	0.607236	0.56259	0.537632	0.524456	0.553285	0.568353	0.558673	0	0.534435	0.532717	0.549647	0.61501	0.636746	0.567744	0.565071	0.590556	0.564576	0.666436	0.666349	0.637923	0.608576	0.583559	0.548276
NKT_35	0.756909	0.858913	0.84567	0.58302	0.599302	0.625002	0.6204	0.600852	0.587359	0.637914	0.647978	0.631688	0.659444	0.634349	0.655398	0.689713	0.719262	0.682915	0.728975	0.511931	0.45788	0	0.467659	0.476993	0.46016	0.446605	0.506893	0.431351	0.504186	0.559322	0.474682	0.513891	0.494661	0.589093	0.520671	0.503033	0.590424	0.562301	0.638761	0.665154	0.623478	0.611846	0.583019	0.584073	0.648352	0.613644	0.53868	0.582668	0.523109
NKT_36	0.745867	0.810291	0.796376	0.646527	0.664233	0.682091	0.633814	0.663303	0.682589	0.711755	0.707507	0.703074	0.606354	0.69686	0.669604	0	0.472492	0.610454	0.645749	0.669852	0.628773	0.689713	0.680241	0.693593	0.690845	0.698363	0.656225	0.646859	0.562933	0.664298	0.602549	0.656482	0.664619	0.663401	0.687408	0.608387	0.512575	0.505889	0.697186	0.694333	0.565169	0.685788	0.64874	0.749457	0.61114	0.725459	0.676455	0.689475	0.659096
NKT_37	0.74049	0.745381	0.797218	0.785601	0.714219	0.757632	0.755715	0.792534	0.801603	0.8296	0.797995	0.773613	0.782237	0.639881	0.659516	0.713887	0.749105	0.730185	0.747545	0.66717	0.665648	0.727089	0.718383	0.716536	0.662485	0.670347	0.733897	0.766552	0.706216	0.678641	0.679044	0.719977	0.738814	0.673649	0.690331	0.674974	0.742595	0.63621	0.744662	0.704738	0.550525	0.652459	0.625499	0.777485	0.697412	0.763861	0.742911	0.698985	0.731882
NKT_38	0.768758	0.817668	0.804193	0.655852	0.675424	0.620745	0.600844	0.551731	0.579437	0.614015	0.612482	0.55241	0.574884	0.735942	0.705422	0.659096	0.684187	0.707877	0.579598	0.582429	0.540588	0.523109	0.574206	0.632554	0.626426	0.596223	0.57908	0.523151	0.540528	0.605786	0.461251	0.559548	0.490528	0.548276	0.526531	0.523915	0.539158	0.60937	0.593682	0.624305	0.60189	0.593636	0.555121	0.590573	0.566584	0.559433	0.506721	0.46408	0
NKT_39	0.779095	0.832746	0.791001	0.615793	0.582606	0.625849	0.636962	0.654018	0.665186	0.685479	0.702477	0.647375	0.561235	0.69342	0.656221	0.472492	0	0.599058	0.642751	0.684443	0.661204	0.719262	0.636131	0.71847	0.69386	0.686195	0.649362	0.653026	0.657043	0.654604	0.641077	0.633322	0.690974	0.673249	0.663758	0.632705	0.539355	0.583932	0.7075	0.704168	0.616717	0.69368	0.640881	0.755177	0.654645	0.701129	0.723074	0.730922	0.684187
NKT_4	0.755615	0.689724	0	0.837119	0.799197	0.828639	0.8482	0.86132	0.87844	0.878254	0.882008	0.859403	0.869046	0.825001	0.721319	0.796376	0.791001	0.714379	0.77828	0.828233	0.802552	0.84567	0.857356	0.839838	0.764359	0.793182	0.841715	0.833904	0.823683	0.807591	0.7697	0.810955	0.778058	0.794141	0.77323	0.800465	0.794998	0.852731	0.650653	0.739528	0.676013	0.710675	0.719186	0.900076	0.851485	0.851287	0.895516	0.850686	0.804193
NKT_40	0.696475	0.785453	0.7697	0.652537	0.653864	0.640746	0.620655	0.664477	0.69258	0.716287	0.723003	0.671497	0.67145	0.696607	0.674076	0.602549	0.641077	0.631885	0.638495	0.579214	0.50017	0.474682	0.56461	0.622313	0.586613	0.581495	0.578086	0.534562	0.571599	0.598604	0	0.457606	0.422473	0.553285	0.510693	0.487656	0.555056	0.518455	0.528259	0.618111	0.536727	0.596365	0.523968	0.670845	0.647087	0.65451	0.601709	0.59748	0.461251
NKT_41	0.747229	0.853306	0.777694	0.557941	0.52462	0.652693	0.591555	0.616209	0.625913	0.641851	0.636117	0.654915	0.673042	0.576831	0.654036	0.673627	0.68687	0.652524	0.735414	0.594524	0.556121	0.563331	0.539567	0.538233	0.551403	0.535972	0.537023	0.555488	0.47162	0.511898	0.57281	0.615124	0.565501	0.631149	0.561251	0.607388	0.592547	0.655256	0.63227	0.62701	0.656699	0.622438	0.633296	0.704861	0.71432	0.673675	0.57235	0.694736	0.604577
NKT_42	0.794578	0.872177	0.857356	0.528063	0.545181	0.594862	0.580229	0.569636	0.584147	0.605366	0.576873	0.58577	0.559433	0.607034	0.684706	0.680241	0.636131	0.64879	0.72898	0.482063	0.430513	0.467659	0	0.492201	0.556454	0.507865	0.444125	0.495787	0.466664	0.488237	0.56461	0.544042	0.593528	0.594063	0.533983	0.559827	0.580308	0.610017	0.695985	0.644125	0.653345	0.645066	0.602674	0.541593	0.623474	0.562301	0.505908	0.584499	0.574206
NKT_43	0.779044	0.877914	0.857632	0.82273	0.823591	0.812404	0.786771	0.81343	0.809807	0.845906	0.832861	0.798269	0.773153	0.776869	0.839136	0.800213	0.84892	0.889753	0.848109	0.652156	0.662813	0.618369	0.659421	0.692185	0.720687	0.671384	0.710267	0.73117	0.70081	0.707928	0.623763	0.671218	0.652105	0.692678	0.641489	0.638872	0.683338	0.601556	0.672512	0.694446	0.749174	0.716348	0.717812	0.70278	0.681825	0.734126	0.686538	0.687997	0.670052
NKT_44	0.734771	0.82134	0.79086	0.684871	0.705652	0.694702	0.659444	0.691468	0.703472	0.743147	0.743911	0.686788	0.689782	0.698537	0.698719	0.656359	0.70616	0.717687	0.706204	0.522392	0.51516	0.571552	0.560191	0.62033	0.613931	0.59574	0.594804	0.638204	0.564542	0.60085	0.549091	0.586887	0.598969	0.585093	0.541187	0.549716	0.637841	0.548821	0.670145	0.648521	0.535308	0.61317	0.547832	0.638286	0.611118	0.658946	0.64342	0.579582	0.599699
NKT_45	0.736196	0.760884	0.714379	0.572942	0.505213	0.598406	0.681564	0.638315	0.662462	0.675402	0.689227	0.700935	0.728538	0.601877	0.511916	0.610454	0.599058	0	0.594218	0.663519	0.59406	0.682915	0.64879	0.664431	0.586808	0.642517	0.632709	0.609021	0.625525	0.598117	0.631885	0.67742	0.716655	0.734702	0.726858	0.658794	0.712643	0.74849	0.714353	0.737759	0.60374	0.657598	0.610551	0.768945	0.782586	0.722569	0.711169	0.73685	0.707877
NKT_46	0.749802	0.822153	0.76633	0.841772	0.813184	0.80487	0.825468	0.849201	0.852421	0.877269	0.840966	0.838162	0.844136	0.736818	0.774607	0.828099	0.818631	0.850473	0.786414	0.748115	0.743378	0.795031	0.80288	0.794107	0.759304	0.741986	0.812159	0.833076	0.786062	0.784266	0.786308	0.800938	0.79909	0.757665	0.749485	0.763345	0.804965	0.752466	0.703468	0.719672	0.714797	0.664121	0.716902	0.835965	0.794904	0.796404	0.795182	0.791646	0.787614
NKT_5	0.742413	0.778595	0.825001	0.590311	0.525405	0.658127	0.683346	0.662739	0.680958	0.687896	0.688738	0.693453	0.72306	0	0.53235	0.69686	0.69342	0.601877	0.729752	0.622847	0.575182	0.634349	0.607034	0.596606	0.534558	0.610409	0.632049	0.633948	0.580219	0.550402	0.696607	0.659924	0.669046	0.651744	0.696702	0.680959	0.652567	0.676625	0.707068	0.724453	0.615901	0.612108	0.63599	0.774691	0.757167	0.704569	0.635712	0.743535	0.735942
NKT_6	0.783623	0.844576	0.837119	0	0.412071	0.502968	0.475922	0.427939	0.486896	0.487986	0.500737	0.494508	0.556855	0.590311	0.648089	0.646527	0.615793	0.572942	0.718496	0.615926	0.578223	0.58302	0.528063	0.580582	0.587258	0.588712	0.478256	0.455188	0.51161	0.493053	0.652537	0.593226	0.66171	0.623916	0.622916	0.626919	0.632447	0.725046	0.726489	0.695394	0.682969	0.674393	0.599548	0.70934	0.752283	0.604634	0.575774	0.682191	0.655852
NKT_7	0.798751	0.845633	0.828639	0.502968	0.487541	0	0.480389	0.494382	0.564155	0.528459	0.533129	0.511816	0.563048	0.658127	0.647796	0.682091	0.625849	0.598406	0.665447	0.644743	0.63277	0.625002	0.594862	0.639613	0.586924	0.564096	0.533573	0.477884	0.612503	0.561702	0.640746	0.563007	0.621103	0.592969	0.62085	0.605217	0.578092	0.718548	0.688003	0.687881	0.660999	0.626401	0.599697	0.704092	0.747102	0.557648	0.636419	0.65243	0.620745
NKT_8	0.780505	0.823631	0.799197	0.412071	0	0.487541	0.494579	0.433613	0.506889	0.517097	0.546604	0.545789	0.566618	0.525405	0.526431	0.664233	0.582606	0.505213	0.672184	0.632792	0.570546	0.599302	0.545181	0.529711	0.457333	0.574951	0.493217	0.491716	0.554208	0.491047	0.653864	0.612123	0.624845	0.640539	0.645837	0.645389	0.633828	0.731018	0.663129	0.686793	0.655462	0.598344	0.565824	0.733837	0.737269	0.614225	0.656603	0.704923	0.675424
NKT_9	0.796327	0.854668	0.841715	0.478256	0.493217	0.533573	0.495478	0.499926	0.536083	0.531051	0.489835	0.519763	0.530349	0.632049	0.657671	0.656225	0.649362	0.632709	0.703569	0.529402	0.497009	0.506893	0.444125	0.479574	0.5539	0.527756	0	0.417447	0.516813	0.521972	0.578086	0.538767	0.58148	0.607236	0.527146	0.573547	0.578245	0.643653	0.679536	0.678656	0.654003	0.650956	0.538361	0.632698	0.667965	0.55992	0.565077	0.615417	0.57908
[truncated: 46 more columns]

## Sheet: Phylum_relative_abundance
Phylum	NKT_11	NKT_19	NKT_30	NKT_44	NKT_37	NKT_40	NKT_14	NKT_5	NKT_34	NKT_18	NKT_36	NKT_8	NKT_2	NKT_29	NKT_13	NKT_4	NKT_38	NKT_32	NKT_25	NKT_16	NKT_39	NKT_31	NKT_22	NKT_20	NKT_7	NKT_6	NKT_9	NKT_42	NKT_27	NKT_35	NKT_10	NKT_41	NKT_23	NKT_33	NKT_21	NKT_28	NKT_45	NKT_12	NKT_1	NKT_17	NKT_43	NKT_46	NKT_15	NKT_3	NKT_26	NKT_24	CRS_8	CRS_16	CRS_20
Fusobacteria	0.000583937	0.180858	0.00060983	0.000640225	1.57778e-05	0.0401704	0.00398815	1.6687e-05	0.00082713	0.0218557	0.000585552	1.73049e-05	0	0.00055286	0	3.24133e-05	0.0337924	0.000473477	7.42446e-05	0.00905714	4.67639e-05	0.000793179	0.0625634	0.0176167	0.00113563	0.000174892	0.00108397	0.000676293	0.00526829	0.00422641	0.000120474	0.0158045	0.303402	0.00127833	0.000313611	0.000198754	1.5818e-05	0.01605	0.000698856	0.000242452	0.00249401	0	0.00501222	0.000111543	0.00895497	0.000583518	0.00275274	0.00166886	0.00130221
Bacteroidetes	0.014515	0.648312	0.0103497	0.00187266	0.000299779	0.202801	0.0054775	0.000867722	0.00865729	0.49411	0.00104783	0.000830637	0.100017	0.00843623	0.907049	0.000226893	0.0356567	0.00522458	0.0333915	0.141364	0.000280584	0.0334016	0.350292	0.171388	0.00508412	0.530876	0.00336515	0.00295878	0.0505448	0.0121103	0.00175547	0.0686976	0.0137993	0.0717855	0.0254722	0.00279913	4.74541e-05	0.0312485	0.00860864	0.00460658	0.0102999	0.000160372	0.0450311	0.000621455	0.017793	0.00953635	0.0241834	0.00921213	0.0060603
Proteobacteria	0.839267	0.0143144	0.0774833	0.0188866	0.00197223	0.0304554	0.0161512	0.793582	0.0760959	0.00319147	0.9855	0.360704	0.0713059	0.0432254	0.00105156	0.633762	0.0776789	0.0721318	0.00959611	0.0188704	0.873893	0.336242	0.176983	0.0268671	0.0617782	0.136463	0.118994	0.0532073	0.582231	0.401395	0.133433	0.286754	0.279996	0.488055	0.0491149	0.0334239	0.0158655	0.594638	0.064803	0.00777462	0.0213448	0.00208484	0.259689	0.00328255	0.0427199	0.106084	0.243669	0.0441081	0.0725233
Actinobacteria	0.0251093	0.0150515	0.577283	0.824034	0.0970022	0.161779	0.543299	0.0472074	0.345409	0.25769	0.00178748	0.31578	0.0156479	0.0130639	0.0114556	0.0186377	0.382298	0.0552825	0.225833	0.575876	0.000717047	0.0666711	0.0358305	0.259914	0.00635952	0.00146273	0.441773	0.371166	0.0655286	0.532169	0.132504	0.328353	0.197072	0.180609	0.415464	0.00679078	0.0211171	0.0356049	0.106893	0.749256	0.381146	0.0628658	0.312113	0.391915	0.327775	0.422	0.44727	0.302064	0.142167
Firmicutes	0.0287964	0.139989	0.306344	0.102628	0.899511	0.530963	0.425888	0.151851	0.554453	0.198439	0.00272744	0.278938	0.803936	0.790405	0.0765885	0.345186	0.45786	0.852308	0.721731	0.249704	0.107697	0.351136	0.285822	0.484917	0.813949	0.254849	0.342582	0.565499	0.288456	0.0411262	0.728057	0.251762	0.18032	0.207853	0.463935	0.290861	0.953131	0.277256	0.801811	0.228002	0.573622	0.922492	0.241233	0.588916	0.572734	0.457962	0.264019	0.629979	0.767405
Others	0.0917281	0.00147429	0.0279302	0.0519383	0.00119912	0.0338303	0.00519618	0.00647454	0.0145575	0.024713	0.00835182	0.0437296	0.00909248	0.144317	0.00385571	0.00215549	0.0127141	0.0145798	0.00937338	0.00512854	0.017365	0.211757	0.088509	0.0392974	0.111693	0.0761734	0.0922019	0.00649241	0.00797085	0.00897298	0.00413052	0.0486292	0.0254111	0.0504192	0.0457	0.665927	0.009823	0.0452022	0.0171855	0.0101183	0.0110935	0.0123968	0.136922	0.0151539	0.0300226	0.00383455	0.0181069	0.0129671	0.0105429
[truncated: 46 more columns]

## Sheet: Family_relative_abundance
Family	NKT_11	NKT_19	NKT_30	NKT_44	NKT_37	NKT_40	NKT_14	NKT_5	NKT_34	NKT_18	NKT_36	NKT_8	NKT_2	NKT_29	NKT_13	NKT_4	NKT_38	NKT_32	NKT_25	NKT_16	NKT_39	NKT_31	NKT_22	NKT_20	NKT_7	NKT_6	NKT_9	NKT_42	NKT_27	NKT_35	NKT_10	NKT_41	NKT_23	NKT_33	NKT_21	NKT_28	NKT_45	NKT_12	NKT_1	NKT_17	NKT_43	NKT_46	NKT_15	NKT_3	NKT_26	NKT_24	CRS_8	CRS_16	CRS_20
Veillonellaceae	0.00161834	0.0157544	0.00116739	0.000752265	4.73335e-05	0.0382208	0.00307799	0.000133496	0.000955795	0.0227413	0.000323595	8.65247e-05	0.0282387	0.00258001	0.00385571	0.000259307	0.0232953	0.000473477	0.00347093	0.0020547	0.000187056	0.00934188	0.0561601	0.0403176	8.73561e-05	0.0191109	0.00232972	0.000321239	0.00384859	0.00282844	0.000481895	0.0192579	0.0112108	0.00853324	0.000714335	0.000314695	1.5818e-05	0.0450057	0.00557497	0.00205276	0.0119356	4.81116e-05	0.0131137	0.000478042	0.0863253	0.000666878	0.00432283	0.00695916	0.00170289
Fusobacteriaceae	0.000166839	0.180858	0.000243932	0.000480169	1.57778e-05	0.0357634	0.00134042	1.6687e-05	0.000330852	0.0216218	0.000154093	1.73049e-05	0	0.000368573	0	0	0.00633188	3.26536e-05	3.71223e-05	0.007512	3.1176e-05	0.000418622	0.0516638	0.0162223	0.00113563	0.000174892	0.000275036	0.000388868	0.00210389	0.00131669	3.4421e-05	0.00933822	0.301724	0.000315431	0	0.000198754	1.5818e-05	0.0097283	0.000174714	0.000113144	0.000421066	0	0.00239578	7.96737e-05	0.0030741	0.000350111	0.00150891	0.000750989	0.000901533
Comamonadaceae	0.105092	0.000205715	0.0124231	0.000528186	4.73335e-05	9.82962e-05	0.000546095	0.000984531	0.0118923	0.000434441	0	0.0014017	0.000252131	0.0160944	0	0	0.0158213	0.0077389	0.00150345	0.000180814	1.5588e-05	0.0957763	0.0015221	0.00326486	0.00877055	0.0085697	0.00939977	0.00121733	0.00378017	0.0135245	0.001635	0.00489816	0.0024609	0.11651	0.0118127	0.00470386	3.16361e-05	0.019473	0.00142948	0.000484903	0.000793548	0.00011226	0.00258492	0.00027089	0.00482834	0.0178056	0.0128461	0.0196759	0.00533407
Porphyromonadaceae	0.000233575	0.231978	0.000766644	0.000432152	0	0.0985419	0.00124113	3.33739e-05	0.000404375	0.342056	0.000369822	0.00010383	0.0655384	0.000450478	0.18141	1.62067e-05	0.0106651	0.000195922	0.0154614	0.000263002	0	0	0.0904685	0.0116651	0.0013977	0.000127194	0.000145608	0.000152166	0.0127944	0.00292597	6.88421e-05	0.00590246	0.00049218	0.000863285	0.000296188	0.000248443	1.5818e-05	0.00496241	0.000222363	0.000193961	0.00131178	0	0.00788084	7.96737e-05	0.000467797	0.000583518	0.00165165	0.000317084	0.000400681
Streptococcaceae	0.0081918	0.000154287	0.00487864	0.00248087	4.73335e-05	0.0980341	0.00344206	0.00113471	0.00512821	0.00238943	0.00101701	0.000259574	0.000126066	0.0334992	0.00105156	0.170235	0.0222539	0.000914301	0.00016705	0.00149582	0.00148086	0.107233	0.142797	0.186301	0.000104827	0.0608147	0.00216793	0.000777736	0.0499803	0.00133294	0.000602368	0.0819825	0.0209085	0.0241222	0.00174228	0.00106002	1.5818e-05	0.0326569	0.00754447	0.00140622	0.0304787	0.000128298	0.0354323	0.000462107	0.0366553	0.00123372	0.0184944	0.00817743	0.00077632
Pseudomonadaceae	0.201091	0.00169715	0.0142352	0.00150453	0.000189334	0.00486566	0.00132387	0.0024363	0.0116166	0.000651662	6.16371e-05	0.00218042	4.72746e-05	0.00520097	0	0	0.00376218	0.0105798	0.00215309	0.000427379	0.000109116	0.0374557	0.000997236	0.00163243	0.0175236	0.0218297	0.0311924	0.000591756	0.00162496	0.0055756	0.000395842	0.00965537	0.124521	0.0954595	0.00430344	0.00626077	4.74541e-05	0.288688	0.00306544	0.000404086	0.00123081	0.000368856	0.00414532	0.000239021	0.0040264	0.0217069	0.033665	0.00332104	0.0153261
Neisseriaceae	0.0042544	6.85718e-05	0.000435593	0.000320113	0.000504891	0.00971494	0.00155554	0.022761	0.006084	0.000133674	0.00123274	1.73049e-05	0.000126066	0.00444335	0.000207125	0.633729	0.0161572	0.00040817	7.42446e-05	0.0065093	6.23519e-05	0.000396589	0.096207	0.000391103	0	0.000127194	8.08931e-05	0.000710107	0.235328	0.00261712	0.000223737	0.0721686	0.00144008	0.00273927	0.00120217	0.00369352	0.0156757	0.010367	0.00759212	0.000905153	0.000113364	0	0.0376704	0.000143413	0.00215521	0.00208399	0.0141511	0.00509004	0.00305519
Prevotellaceae	0.00141813	0.370614	0.00111512	0.00036813	0.000126223	0.0768185	0.0025319	6.67479e-05	0.00101094	0.0359584	0.000154093	0.000242269	0.0343686	0.00088048	0.725639	0.000210687	0.00945583	0.000375516	0.0163709	0.140147	0.000171468	0.00233547	0.176826	0.135203	0	0.524898	0.00122957	0.000625571	0.00944187	0.00281219	0.000481895	0.0393615	0.00774727	0.00242384	0.000209074	0.00046376	3.16361e-05	0.00989207	0.00262071	0.00381457	0.00589493	4.81116e-05	0.00855859	0.000175282	0.00957314	0.00218402	0.00815627	0.00490646	0.00175298
Tissierellaceae	0.000817511	0.0167487	0.00459986	0.000224079	0.00170401	0.0644659	0.0618577	1.6687e-05	0.000477897	0.0565609	0.000138683	0.00214581	0.299784	0.000368573	0.0136862	0	0.0590024	0.00187758	0.154076	0.0315109	3.1176e-05	0.00154229	0.00524861	0.0140967	0.00104827	0.0257091	0.019382	0.000760829	0.00697877	0.0191651	0.0011531	0.000387624	0.12968	0.0010127	0.0201234	4.96886e-05	4.74541e-05	0.00185067	0.00624206	0.0186688	0.000226728	0.00280651	0.157081	0.0453502	8.35352e-05	0.00910288	0.0470209	0.000233641	0.000400681
Moraxellaceae	0.00900931	5.14289e-05	0.0166571	0.00192068	0.000189334	0.00153997	0.00206854	0.00016687	0.00139693	6.68371e-05	0.000308185	0.000744112	0.000157582	0.00346049	0	1.62067e-05	0.00171313	0.0027429	0.000222734	0.000986258	4.67639e-05	0.0446604	0.00454879	0.00506734	0.00165977	0.000620071	0.00278272	0.00236702	0.0010776	0.366088	0.129595	0.0190464	0.00162237	0.075056	0.0144435	0.000861269	1.5818e-05	0.237885	0.0337516	0.00164867	0.0111259	0.000577339	0.0134762	0.000732998	0.00110266	0.00290092	0.0021818	0.00215283	0.00130221
Pasteurellaceae	0.00240248	0	0.000766644	0.000288101	3.15557e-05	0.00810944	0.000910159	0.000133496	0.00619428	1.67093e-05	0.983543	0.000138439	0	0.00217049	0	1.62067e-05	0.00339268	6.53072e-05	0.000129928	0.00754487	0.873472	0.0382929	0.0493894	0.000136036	1.74712e-05	0	0.000679502	0.0441957	0.335751	0.000520173	5.16316e-05	0.0637289	0.00634365	0.00370217	0.000139383	0.000281569	0	0.0054865	0.00123888	0.00117993	0.00056682	1.60372e-05	0.0121207	7.96737e-05	0.01517	0.000183391	0.00776885	0.00145191	0.000701192
Propionibacteriaceae	0.00121793	1.7143e-05	0.00118481	0.0495855	0.000126223	0.00686435	0.0123947	1.6687e-05	0.144454	5.01278e-05	4.62278e-05	5.19148e-05	0.000126066	0.00176096	0	6.48267e-05	0.0407625	0.0397394	0.0049187	0.00258071	9.35279e-05	0.00136603	0.000664824	0.000595157	0.0051016	1.58993e-05	0.00787898	0.00951882	0.0282572	0.00575441	0.00239226	0.0087744	0.000601553	0.0335353	0.0636107	0.000364383	0.000110726	0.0107765	0.047824	0.0357859	0.332108	0.00171598	0.123036	0.00283638	0.000584746	0.00875277	0.198197	0.0927054	0.000150255
Enterobacteriaceae	0.493226	0.00594861	0.027303	0.00971542	1.57778e-05	0.00193316	0.00511344	0.765381	0.0341145	0.000651662	6.16371e-05	0.355668	0	0.00751479	0	0	0.00644945	0.0420088	0.0019118	0.000115063	4.67639e-05	0.0514905	0.0105322	0.00749898	0.0300505	0.102391	0.0718654	0.00128496	0.00198416	0.00780259	0.000567947	0.107442	0.140745	0.152503	0.00669036	0.0139625	0	0.0233217	0.00335133	0.00046874	0.000340092	6.41488e-05	0.156372	0.000366499	0.0102247	0.0513329	0.157253	0.0058744	0.0443754
Aerococcaceae	0.00140145	1.7143e-05	0.000505288	0.0238804	0.000457558	0.000344037	0.106952	0.00136833	0.493135	0.00045115	9.24556e-05	0.000207659	0	0.00239572	0	0.00627198	0.00300638	0.000179595	0.000111367	0.000180814	1.5588e-05	0.000793179	0.00201197	1.70045e-05	1.74712e-05	3.17985e-05	0.000194143	0.293105	0.000136839	0.00559186	0.149852	1.76193e-05	0.00125779	0.000564456	0	0.000679078	0.0230627	0.00745181	0.00119123	0	0.000323897	6.41488e-05	0.00230121	0.000127478	0.421485	0.000816925	0.172729	0.424876	0.762196
Staphylococcaceae	0.00744102	8.57148e-05	0.289791	0.0723295	0.897113	0.26078	0.246455	0.123033	0.0531569	0.0366434	0.000678008	0.275719	0.453379	0.744354	0.0106749	0.168177	0.339335	0.846365	0.554867	0.0140213	0.105733	0.178972	0.0108646	0.172426	0.811311	0.0881455	0.316842	0.268674	0.21352	0.00895673	0.573988	0.069279	0.00298954	0.132282	0.434211	0.286637	0.929689	0.179662	0.776334	0.204209	0.515563	0.919092	0.0146111	0.541908	0.0231058	0.442357	0.0155989	0.187697	0.0010017
Corynebacteriaceae	0.0153325	0.0113658	0.56317	0.770063	0.096308	0.137991	0.52637	0.0469238	0.196581	0.252126	0.000739645	0.315538	0.0119132	0.00358335	0.00100376	0.0147481	0.251982	0.00511029	0.218892	0.569712	0.000187056	0.0152687	0.00650828	0.239797	0.000786205	0.000683668	0.428992	0.358739	0.0332347	0.503869	0.129027	0.311157	0.180083	0.130688	0.346366	0.00486948	0.0209589	0.00440557	0.0338945	0.709737	0.0120976	0.0600754	0.144393	0.387023	0.317818	0.408063	0.245178	0.20532	0.14109
Others	0.147085	0.164435	0.0607565	0.0651269	0.00307668	0.155914	0.0228202	0.0353931	0.0330668	0.227447	0.0110793	0.0454774	0.105942	0.170875	0.0624721	0.00625577	0.186614	0.0411925	0.0256329	0.214758	0.0183159	0.414656	0.29359	0.165369	0.120988	0.14675	0.104562	0.0165692	0.0601577	0.0493189	0.00944857	0.177602	0.0661708	0.21969	0.0941355	0.675351	0.0102659	0.108387	0.0679479	0.0189274	0.075468	0.0148825	0.264828	0.0196475	0.0633197	0.0298761	0.0592757	0.0304901	0.0195332
[truncated: 46 more columns]

## Sheet: Genus_relative_abundance
Genus	NKT_11	NKT_19	NKT_30	NKT_44	NKT_37	NKT_40	NKT_14	NKT_5	NKT_34	NKT_18	NKT_36	NKT_8	NKT_2	NKT_29	NKT_13	NKT_4	NKT_38	NKT_32	NKT_25	NKT_16	NKT_39	NKT_31	NKT_22	NKT_20	NKT_7	NKT_6	NKT_9	NKT_42	NKT_27	NKT_35	NKT_10	NKT_41	NKT_23	NKT_33	NKT_21	NKT_28	NKT_45	NKT_12	NKT_1	NKT_17	NKT_43	NKT_46	NKT_15	NKT_3	NKT_26	NKT_24	CRS_8	CRS_16	CRS_20
Finegoldia	6.67356e-05	0	0.000906034	1.60056e-05	0.000157778	0.00437418	0.0045508	0	0	0	1.54093e-05	0.000899856	0.00337226	0.000122858	0.0135906	0	0.0110346	0.000587765	0.00597669	0.0109475	1.5588e-05	0.000154229	0.000332412	0	8.73561e-05	0.0162808	0.00459473	1.69073e-05	0.000786822	0.00325108	0.00034421	0	0.0346713	0.000132813	0.00148094	0	0	0.000262042	9.52986e-05	0.00394388	1.61949e-05	0.00011226	0.0286075	0.00108356	1.6707e-05	0.00113369	0.0144978	0.000100132	5.00851e-05
Morganella	0.0964997	0.00126858	0.00386807	0	0	0.000737221	0	3.33739e-05	0.00768312	1.67093e-05	0	0.00302836	0	2.04763e-05	0	0	6.71817e-05	0.00835932	0	0	0	0.000330491	0.000402393	0.000714189	0.000157241	0.0244849	0.010597	1.69073e-05	0	0	0	0.00135668	0	0.00750394	0	0.00226911	0	0	0	0	0	0	0	0	0.00182107	0.0117704	0.0523021	0.000383839	0.0062356
Pelomonas	0.0749608	0.000137144	0.00885125	1.60056e-05	0	1.63827e-05	1.65483e-05	0.000734227	0.00806911	0.000350895	0	0.00102099	0.000110307	0.0114462	0	0	0.0105307	0.00426129	0.000835251	0	1.5588e-05	0.0632119	0.000472375	0.00146239	0.00548596	0.00596222	0.00629348	0.000676293	0.00265125	0.00783511	0.00103263	0.00181479	0.00153123	0.0794223	0.00696913	0.00322976	0	0.0127745	0.000111182	0	6.47794e-05	1.60372e-05	0.000299472	4.78042e-05	0.00312422	0.0118037	0.00862526	0.0135178	0.00343083
Actinobacillus	0.00231906	0	0.000365898	0.000112039	3.15557e-05	0.00583224	0.000132387	0.000116809	0.000992556	1.67093e-05	0.000493097	0	0	0.0012081	0	0	0.00172993	6.53072e-05	0.000129928	0.00741337	0.0201241	0.0380726	0.0196823	8.50224e-05	1.74712e-05	0	0.00058243	0.0391742	0.318201	0.000227576	5.16316e-05	0.0595708	0.00579678	0.00116212	0.00012196	0.000149066	0	0.0051917	0.00106417	0.00113144	1.61949e-05	0	0.00471274	6.37389e-05	0.0149361	0.000100032	0.00528119	0.000834432	5.00851e-05
Fusobacterium	0.000166839	0.180858	0.000243932	0.000480169	1.57778e-05	0.0357634	0.00134042	1.6687e-05	0.000330852	0.0216218	0.000154093	1.73049e-05	0	0.000368573	0	0	0.00633188	3.26536e-05	3.71223e-05	0.007512	3.1176e-05	0.000418622	0.0516638	0.0162223	0.00113563	0.000174892	0.000275036	0.000388868	0.00210389	0.00131669	3.4421e-05	0.00933822	0.301724	0.000315431	0	0.000198754	1.5818e-05	0.0097283	0.000111182	0.000113144	0.000421066	0	0.00239578	7.96737e-05	0.0030741	0.000350111	0.00150891	0.000750989	0.000901533
Porphyromonas	0.000233575	0.231978	0.000679525	0.000432152	0	0.0959207	0.00049645	3.33739e-05	0.000349233	0.342039	0.000308185	0.00010383	0.0655384	0.000450478	0.18141	1.62067e-05	0.00935506	0.000179595	0.0154614	0.000180814	0	0	0.0885615	0.0116481	0.00124046	0.000127194	9.70717e-05	0.000101444	0.0126576	0.00251959	5.16316e-05	0.00551484	0.000401035	0.000863285	0.000191651	0.000198754	1.5818e-05	0.00425818	0.000190597	0.000193961	0.00121461	0	0.0076917	4.78042e-05	0.000384262	0.000550174	0.00163125	0.000300396	0.000300511
Neisseria	0.00363709	6.85718e-05	0.000331051	0.000272096	0.000473335	0.0087156	0.000877062	0.0227277	0.00238949	0	0.00114029	0	0	0.000757622	0	0.633713	0.0115721	0.000261229	7.42446e-05	0.00540798	4.67639e-05	0.000198295	0.0903461	0.000391103	0	0.000127194	6.47144e-05	0.00018598	0.211091	0.00021132	0.000223737	0.066548	0.000893215	0.00249025	0.000784027	0.00283225	0.0155491	0.00799227	0.00687738	0.000614211	0.000113364	0	0.0279139	0.000143413	0.000417676	0.00168387	0.0138453	0.00438911	7.51277e-05
Peptoniphilus	6.67356e-05	0.00132001	0.00108027	3.20113e-05	7.88892e-05	0.0122706	0.00666898	0	0.000165426	0.0135345	7.70464e-05	6.92197e-05	0.18538	0	0	0	0.0159893	0.000114288	0.0433217	0.000131501	1.5588e-05	0.000352524	0.000542356	0	0	0	1.61786e-05	0.000118351	6.84193e-05	0.00416138	0	1.76193e-05	0.00173174	0.00019922	0	0	0	0.000556838	0.00020648	0.00565721	3.23897e-05	3.20744e-05	0.000882654	0.00602333	3.34141e-05	0.00355112	0.0105624	5.00659e-05	0.00010017
Anaerococcus	0.000633988	0	0.000435593	9.60338e-05	0.00145156	0.0269987	0.0506048	1.6687e-05	0.000257329	0.0124985	3.08185e-05	0.00117674	0.0187838	0.000245715	9.55962e-05	0	0.0170138	0.00111022	0.0950145	0.000410941	0	0.00103554	0.000734805	0.000663175	0.000960917	0.00942826	0.0147387	0.000524127	0.00610643	0.00952567	0.000791684	3.52386e-05	0.0894491	4.98049e-05	0.018625	0	0	0.00101541	0.00578145	0.00906769	0.000129559	0.00264614	0.126724	0.0382274	3.34141e-05	0.00420133	0.0217365	5.00659e-05	0.000175298
Escherichia	0.178701	0.00198858	0.0147405	0.00917123	1.57778e-05	6.55308e-05	0.000579192	0.00103459	0.0128665	0.000200511	0	0.00688736	0	0.0027643	0	0	0.00228418	0.0164084	0.000686762	1.64376e-05	0	0.0123163	0.0026243	0.00124133	0.0091025	0.0304153	0.0274227	0.000625571	0.00049604	0.0028447	0.00034421	0.00951441	0.0373145	0.0496223	0.00144609	0.00783424	0	0.00908957	0.000349428	0.000387923	9.71691e-05	1.60372e-05	0.00111908	7.96737e-05	0.00547991	0.0201731	0.0509155	0.001769	0.0144496
Streptococcus	0.00805833	0.000154287	0.00487864	0.00240085	4.73335e-05	0.0980177	0.00342551	0.00113471	0.00512821	0.00238943	0.00101701	0.000259574	0.000126066	0.0334992	0.00105156	0.170235	0.0222372	0.000914301	0.00016705	0.00149582	0.00141851	0.107123	0.142342	0.184414	0.000104827	0.0608147	0.00213558	0.000760829	0.0499803	0.00131669	0.000602368	0.0674819	0.0208903	0.0239064	0.00174228	0.00106002	1.5818e-05	0.0326569	0.00754447	0.00135773	0.0303168	0.000128298	0.0354323	0.000462107	0.0366553	0.00121705	0.018474	0.00806061	0.00077632
Pseudomonas	0.201074	0.00169715	0.0142178	0.00148852	0.000189334	0.00486566	0.00122458	0.00225274	0.0116166	0.000651662	4.62278e-05	0.00216312	4.72746e-05	0.0051805	0	0	0.00376218	0.0105308	0.00213453	0.000410941	0.000109116	0.0374557	0.000892264	0.00161543	0.0174887	0.0218138	0.0311438	0.000574849	0.00159075	0.00552684	0.000395842	0.00812249	0.124521	0.0953598	0.00430344	0.00626077	4.74541e-05	0.288655	0.00303367	0.000404086	0.00121461	0.000368856	0.00403499	0.000239021	0.0040264	0.0216902	0.033665	0.00322091	0.0153261
Prevotella	0.00146818	0.385836	0.00120224	0.000480169	0.000126223	0.0972477	0.00309454	0.000100122	0.00115798	0.143332	0.000184911	0.000259574	0.0343686	0.00124905	0.725639	0.000210687	0.0110682	0.000424497	0.0163895	0.14046	0.000249408	0.00233547	0.242888	0.147939	0	0.524898	0.00140754	0.000912995	0.0341241	0.00329985	0.000481895	0.0521707	0.00827591	0.00386818	0.000313611	0.000530012	3.16361e-05	0.0184576	0.00295426	0.00386306	0.00644555	4.81116e-05	0.0237529	0.000191217	0.0097235	0.00226738	0.0119286	0.0051401	0.00245417
Moraxella	5.00517e-05	0	1.74237e-05	0	0	0	0	1.6687e-05	5.5142e-05	0	0	0.000207659	0	0	0	0	0.000352704	1.63268e-05	1.85611e-05	0	0	0.000132196	0.00356905	0	0	0	3.23572e-05	0.000202888	0	0.363617	0.128063	7.04771e-05	3.64578e-05	4.98049e-05	1.74228e-05	0	0	1.63776e-05	9.52986e-05	0	4.85846e-05	0	0.000126093	1.59347e-05	3.34141e-05	0.000383455	0.000203907	0.000333773	5.00851e-05
Haemophilus	8.34195e-05	0	0.000400746	0.000176062	0	0.0022772	0.000777772	1.6687e-05	0.00520173	0	0.98305	0.000138439	0	0.000962385	0	1.62067e-05	0.00166275	0	0	0.000131501	0.853348	0.000220327	0.0296896	5.10135e-05	0	0	9.70717e-05	0.00502147	0.0175496	0.000292597	0	0.00415815	0.000546866	0.00254005	1.74228e-05	0.000132503	0	0.000294797	0.000174714	4.84903e-05	0.000550625	1.60372e-05	0.00740799	1.59347e-05	0.000233899	8.33597e-05	0.00248766	0.00061748	0.000651107
Propionibacterium	0.00115119	1.7143e-05	0.00113254	0.0494894	0.000110445	0.00684797	0.0121465	1.6687e-05	0.144454	3.34186e-05	4.62278e-05	5.19148e-05	7.8791e-05	0.00147429	0	4.862e-05	0.0389654	0.0396578	0.0049187	0.00254783	9.35279e-05	0.000815211	0.000139963	0.000578153	0.0051016	1.58993e-05	0.00784663	0.00938356	0.0282401	0.00529926	0.00239226	0.0087744	0.000346349	0.0333859	0.0636107	0.000331257	0.000110726	0.010367	0.047284	0.0357374	0.331071	0.00171598	0.12198	0.00275671	0.000584746	0.00870276	0.198197	0.0926053	0.000125213
Alloiococcus	0.000166839	1.7143e-05	1.74237e-05	0.0236563	1.57778e-05	0	0.106621	0	0.4924	1.67093e-05	0	0.000190354	0	0	0	0.00627198	0.000100773	3.26536e-05	5.56834e-05	1.64376e-05	1.5588e-05	0	6.99815e-05	1.70045e-05	1.74712e-05	0	3.23572e-05	0.292987	0	0.00432394	0.149783	0	1.82289e-05	0.000149415	0	1.65629e-05	0.0230627	0	0.000349428	0	6.47794e-05	3.20744e-05	0	1.59347e-05	0.421402	0.000366783	0.172424	0.424392	0.762171
Staphylococcus	0.00530548	8.57148e-05	0.289722	0.0720254	0.896971	0.260763	0.246339	0.123016	0.053065	0.0366434	0.000678008	0.275702	0.453379	0.744251	0.0106749	0.168177	0.33915	0.8463	0.55483	0.0138569	0.105733	0.174742	0.0108646	0.172136	0.811241	0.0880819	0.316583	0.268387	0.213503	0.00762378	0.573833	0.069279	0.00297131	0.132016	0.434055	0.286637	0.929673	0.178843	0.775064	0.204144	0.51532	0.91906	0.0107652	0.541845	0.0230557	0.442057	0.0155785	0.187497	0.000926575
Corynebacterium	0.0153325	0.0113658	0.56317	0.770063	0.096308	0.137991	0.52637	0.0469238	0.196581	0.252126	0.000739645	0.315538	0.0119132	0.00358335	0.00100376	0.0147481	0.251982	0.00511029	0.218892	0.569712	0.000187056	0.0152687	0.00650828	0.239797	0.000786205	0.000683668	0.428992	0.358739	0.0332347	0.503869	0.129027	0.311157	0.180083	0.130688	0.346366	0.00486948	0.0209589	0.00440557	0.0338945	0.709737	0.0120976	0.0600754	0.144393	0.387023	0.317818	0.408063	0.245178	0.20532	0.14109
Others	0.410024	0.183207	0.0937397	0.0695925	0.00400757	0.201294	0.034735	0.801809	0.0572374	0.174528	0.0120192	0.392285	0.226902	0.192416	0.066535	0.0065637	0.24481	0.0656337	0.0410572	0.239348	0.0185965	0.545817	0.307673	0.221024	0.147073	0.216691	0.147047	0.0212018	0.0676154	0.072938	0.0125465	0.325076	0.188797	0.436275	0.119956	0.68345	0.010519	0.415434	0.114819	0.0235986	0.100764	0.0157325	0.451761	0.0216394	0.157146	0.0598523	0.120958	0.0506667	0.0506611
[truncated: 46 more columns]

## Sheet: Lefse_NUAT-UAT.result
Bacteria.Proteobacteria.Betaproteobacteria.Neisseriales.Neisseriaceae.Eikenella	3.35121			-
Bacteria.Bacteroidetes.Rhodothermi.Rhodothermales.Balneolaceae	0			-
Bacteria.Proteobacteria.Betaproteobacteria.Neisseriales.Neisseriaceae.Kingella	2.11719			-
Bacteria.Firmicutes.Bacilli.Lactobacillales.Streptococcaceae	4.50904			-
Bacteria.Firmicutes.Clostridia.Clostridiales.Eubacteriaceae	1.91524			-
Bacteria.Actinobacteria.Thermoleophilia.Solirubrobacterales.Patulibacteraceae	0.420466			0.00982327
Bacteria.Thermi.Deinococci.Deinococcales.Deinococcaceae.Deinococcus	3.30049			-
Archaea.Euryarchaeota.Halobacteria.Halobacteriales.Halobacteriaceae.Natronomonas	0.220036			-
Bacteria.Actinobacteria.Actinobacteria.Actinomycetales.Micromonosporaceae	1.42641			-
Bacteria.Bacteroidetes.Saprospirae	2.49283	NUAT	2.19816	0.0133085
Bacteria.Proteobacteria.Alphaproteobacteria.Rhizobiales.Brucellaceae.Ochrobactrum	1.77076			-
Bacteria.Firmicutes.Clostridia.Clostridiales.Lachnospiraceae.Anaerostipes	0			-
Bacteria.Actinobacteria.Actinobacteria.Actinomycetales.Micrococcaceae.Arthrobacter	2.88024			-
Archaea.Crenarchaeota	1.47038			-
Bacteria.Bacteroidetes.Flavobacteriia.Flavobacteriales.Weeksellaceae	3.59758			-
Bacteria.Proteobacteria.Betaproteobacteria.Rhodocyclales.Rhodocyclaceae.Hydrogenophilus	0.431036			0.00982327
Bacteria.Proteobacteria.Betaproteobacteria.Methylophilales.Methylophilaceae.Methylotenera	0.917513			-
Bacteria.Cyanobacteria.Oscillatoriophycideae.Oscillatoriales.Phormidiaceae	1.25075			-
Archaea.Euryarchaeota.Methanobacteria.Methanobacteriales	1.07633			-
Bacteria.Actinobacteria.Actinobacteria.Actinomycetales.Dermacoccaceae	0.792706			-
Bacteria.Bacteroidetes.Bacteroidia.Bacteroidales.Bacteroidaceae.Bacteroides	2.98027			-
Bacteria.Proteobacteria.Alphaproteobacteria.Rhizobiales.Phyllobacteriaceae	2.07518			0.0428788
Bacteria.Proteobacteria.Betaproteobacteria.Burkholderiales.Comamonadaceae.Polaromonas	2.10584			-
Bacteria.Actinobacteria.Actinobacteria.Actinomycetales.Mycobacteriaceae	1.82956			-
Bacteria.Bacteroidetes.Saprospirae.Saprospirales.Chitinophagaceae	2.49283	NUAT	2.19805	0.0133085
Bacteria.Firmicutes.Bacilli.Bacillales.Bacillaceae.Bacillus	2.43864			-
Bacteria.Proteobacteria.Alphaproteobacteria.Rhizobiales.Hyphomicrobiaceae.Rhodoplanes	1.45188			0.0048125
Bacteria.Bacteroidetes.Cytophagia.Cytophagales.Cytophagaceae.Rhodocytophaga	2.01909			0.000163124
Bacteria.Bacteroidetes	5.02873			-
Bacteria.Firmicutes.Clostridia.Clostridiales.Veillonellaceae.Anaerovibrio	0			-
Bacteria.Firmicutes.Clostridia.Clostridiales.Lachnospiraceae.Lachnoanaerobaculum	2.57037			-
Bacteria.Firmicutes.Bacilli.Bacillales.Planococcaceae	2.71216			-
Bacteria.Chloroflexi.Anaerolineae.Ardenscatenales.Ardenscatenaceae.Ardenscatena	0			-
Bacteria.Firmicutes.Clostridia.Clostridiales.Ruminococcaceae	2.05474			-
Bacteria.Firmicutes.Bacilli.Lactobacillales.Lactobacillaceae.Lactobacillus	2.98348			-
Bacteria.Bacteroidetes.Flavobacteriia.Flavobacteriales.Flavobacteriaceae	3.144			-
Bacteria.Actinobacteria.Actinobacteria.Actinomycetales.Sanguibacteraceae	2.25055			-
Bacteria.Firmicutes.Clostridia.Clostridiales.Clostridiaceae.SMB53	1.471			-
Bacteria.Actinobacteria.Thermoleophilia.Solirubrobacterales.Patulibacteraceae.Patulibacter	0.420466			0.00982327
Bacteria.Firmicutes.Erysipelotrichi.Erysipelotrichales	3.2949			-
Bacteria.Actinobacteria.Actinobacteria.Actinomycetales.Corynebacteriaceae	5.32692			-
Bacteria.Proteobacteria.Epsilonproteobacteria.Campylobacterales.Campylobacteraceae	3.4451			-
Bacteria.Spirochaetes.Spirochaetes.Sphaerochaetales	0.806719			-
Bacteria.Bacteroidetes.Cytophagia.Cytophagales.Cytophagaceae.Dyadobacter	1.71445			0.00440899
Bacteria.Proteobacteria.Alphaproteobacteria.Sphingomonadales.Sphingomonadaceae.Sphingopyxis	1.4844			-
Archaea.Crenarchaeota.Thaumarchaeota.Nitrososphaerales	1.47038			-
Bacteria.Cyanobacteria.Synechococcophycideae.Pseudanabaenales.Pseudanabaenaceae	0.453944			-
Bacteria.Bacteroidetes.Sphingobacteriia.Sphingobacteriales.Sphingobacteriaceae.Sphingobacterium	2.36195			-
Bacteria.Firmicutes.Clostridia.Clostridiales.Ruminococcaceae.Butyricicoccus	0.310033			-
Bacteria.Firmicutes.Clostridia.Clostridiales.Syntrophomonadaceae.Syntrophomonas	0			-
Bacteria.Verrucomicrobia.Opitutae	1.58131			-
Bacteria.Proteobacteria.Deltaproteobacteria.Bdellovibrionales	2.05217			-
Bacteria.Firmicutes.Clostridia.Clostridiales.Lachnospiraceae.Lachnospira	0.277616			-
Bacteria.Firmicutes.Bacilli.Lactobacillales.Carnobacteriaceae	3.23587			-
Bacteria.Firmicutes.Clostridia.Clostridiales.Lachnospiraceae.Clostridium	2.19759			-
Bacteria.Proteobacteria.Alphaproteobacteria.Rhodospirillales.Acetobacteraceae.Acidocella	1.08837			-
Bacteria.Actinobacteria.Actinobacteria.Actinomycetales.Pseudonocardiaceae.Jiangella	0			-
Bacteria.Synergistetes.Synergistia.Synergistales.Synergistaceae	0			-
Bacteria.Proteobacteria.Gammaproteobacteria.Pseudomonadales.Moraxellaceae.Acinetobacter	3.77465			-
Bacteria.Proteobacteria.Gammaproteobacteria.Enterobacteriales.Enterobacteriaceae.Dickeya	1.41956			-
Bacteria.Proteobacteria.Gammaproteobacteria.Xanthomonadales.Xanthomonadaceae.Pseudoxanthomonas	2.33097			-
Bacteria.Proteobacteria.Gammaproteobacteria.Pseudomonadales.Moraxellaceae	4.49573			-
Bacteria.Firmicutes.Clostridia.Clostridiales.Ruminococcaceae.Oscillospira	1.3542			-
Bacteria.Actinobacteria.Actinobacteria.Actinomycetales.Nocardiaceae.Rhodococcus	2.38155			-
Bacteria.Proteobacteria.Alphaproteobacteria.Rhizobiales	3.07426			-
Bacteria.Synergistetes.Synergistia.Synergistales.Dethiosulfovibrionaceae.Pyramidobacter	2.37178			-
Bacteria.Proteobacteria.Alphaproteobacteria.Rhodospirillales.Acetobacteraceae	1.94388			-
Bacteria.Actinobacteria.Actinobacteria.Actinomycetales.Bogoriellaceae	1.4844			-
Bacteria.Proteobacteria.Deltaproteobacteria.Desulfovibrionales	1.53484			-
Bacteria.Thermi.Deinococci.Deinococcales.Deinococcaceae	3.30172			-
Bacteria.Proteobacteria.Betaproteobacteria.Burkholderiales.Oxalobacteraceae	2.96502			-
Bacteria.Firmicutes.Bacilli.Bacillales.Bacillaceae.Anoxybacillus	2.31356			-
Bacteria.Proteobacteria.Epsilonproteobacteria	3.4451			-
Bacteria.Proteobacteria.Gammaproteobacteria.Thiotrichales	1.18337			0.00982327
Bacteria.Verrucomicrobia.Spartobacteria.Chthoniobacterales	1.83658			0.00982327
Bacteria.Firmicutes.Clostridia.Clostridiales.Ruminococcaceae.Anaerofilum	0			-
Bacteria.Actinobacteria.Acidimicrobiia.Acidimicrobiales	1.35946			0.00982327
Bacteria.Firmicutes.Clostridia.Clostridiales.Mogibacteriaceae.Anaerovorax	1.11031			-
Bacteria.Proteobacteria.Gammaproteobacteria.Pasteurellales.Pasteurellaceae.Actinobacillus	4.14762			-
Bacteria.Firmicutes.Bacilli.Lactobacillales.Aerococcaceae.Facklamia	2.32819			-
Bacteria.Bacteroidetes.Saprospirae.Saprospirales.Chitinophagaceae.Flavihumibacter	1.42641			-
Bacteria.Firmicutes.Bacilli.Lactobacillales.Leuconostocaceae	2.27231			-
Bacteria.Actinobacteria.Actinobacteria.Actinomycetales.Bogoriellaceae.Georgenia	1.4844			-
Bacteria.Proteobacteria.Gammaproteobacteria.Legionellales	0.523038			-
Bacteria.Tenericutes.Mollicutes.Acholeplasmatales.Acholeplasmataceae.Acholeplasma	1.15291			-
Bacteria.Proteobacteria.Betaproteobacteria.Burkholderiales.Comamonadaceae.Acidovorax	2.39583			-
Bacteria.Proteobacteria.Gammaproteobacteria.Cardiobacteriales.Cardiobacteriaceae.Cardiobacterium	2.22112			-
Bacteria.Actinobacteria.Actinobacteria.Actinomycetales.Actinomycetaceae.Varibaculum	1.49099			-
Bacteria.Actinobacteria.Actinobacteria.Actinomycetales.Sporichthyaceae.Sporichthya	0			-
Bacteria.Proteobacteria.Gammaproteobacteria.Oceanospirillales.Oceanospirillaceae.Nitrincola	1.21161			0.00982327
Bacteria.Proteobacteria.Alphaproteobacteria.Rhodobacterales.Rhodobacteraceae.Rubellimicrobium	2.79219	NUAT	2.51699	0.00988002
Bacteria.Cyanobacteria.Nostocophycideae	0			-
Bacteria.Thermi.Deinococci.Thermales.Thermaceae.Meiothermus	0.113082			-
Bacteria.Proteobacteria.Alphaproteobacteria.Rhizobiales.Methylobacteriaceae.Methylobacterium	2.35033			-
Bacteria.Proteobacteria.Alphaproteobacteria.Rhizobiales.Hyphomicrobiaceae.Devosia	2.10967			-
Bacteria.Synergistetes.Synergistia.Synergistales.Dethiosulfovibrionaceae	2.54516			-
Bacteria.Proteobacteria.Alphaproteobacteria.Rhodobacterales.Rhodobacteraceae.Paracoccus	3.21721	NUAT	2.90166	0.0460675
Bacteria.Cyanobacteria.Oscillatoriophycideae	1.58905			-
Bacteria.Proteobacteria.Alphaproteobacteria.Sphingomonadales.Sphingomonadaceae.Sphingomonas	2.6192			-
Archaea.Euryarchaeota.Methanobacteria.Methanobacteriales.Methanobacteriaceae.Methanobacterium	0.0835145			-
Bacteria.Bacteroidetes.Bacteroidia.Bacteroidales.Rikenellaceae	1.06346			-
Bacteria.Proteobacteria.Gammaproteobacteria.Pseudomonadales.Pseudomonadaceae	4.45461			-
Bacteria.Nitrospirae.Nitrospira.Nitrospirales	1.28028			0.00982327
Bacteria.Actinobacteria.Actinobacteria.Actinomycetales.Pseudonocardiaceae	2.31036			-
Bacteria.Actinobacteria.Actinobacteria.Actinomycetales.Microbacteriaceae.Leucobacter	2.11532			-
Bacteria.Proteobacteria.Deltaproteobacteria.Myxococcales.Nannocystaceae.Nannocystis	0			-
Bacteria.Actinobacteria.Actinobacteria.Actinomycetales.Intrasporangiaceae.Knoellia	2.60586			-
Bacteria.Cyanobacteria.Oscillatoriophycideae.Oscillatoriales.Phormidiaceae.Planktothrix	1.21864			-
Bacteria.Chloroflexi.Chloroflexi	0			-
Bacteria.Proteobacteria.Alphaproteobacteria.Rhodobacterales.Rhodobacteraceae	3.3747	NUAT	3.06647	0.0204348
Bacteria.Proteobacteria.Gammaproteobacteria.Enterobacteriales.Enterobacteriaceae.Proteus	3.0912	UAT	2.80696	0.00472063
Bacteria.Proteobacteria.Gammaproteobacteria.Xanthomonadales.Xanthomonadaceae.Lysobacter	2.21603			-
Bacteria.Proteobacteria.Betaproteobacteria.Neisseriales.Neisseriaceae	4.49606			-
Bacteria.Proteobacteria.Alphaproteobacteria.Rhizobiales.Bradyrhizobiaceae.Balneimonas	1.80199			0.0417751
Bacteria.Proteobacteria.Betaproteobacteria.Burkholderiales.Alcaligenaceae.Alcaligenes	2.40378			-
Bacteria.Proteobacteria.Alphaproteobacteria.Rhizobiales.Rhizobiaceae.Agrobacterium	2.64137			-
Bacteria.Proteobacteria.Deltaproteobacteria.Entotheonellales.Entotheonellaceae	1.53555			0.00982327
Bacteria.Proteobacteria.Deltaproteobacteria.Desulfobacterales.Desulfobulbaceae	0.288526			-
Bacteria.Actinobacteria.Actinobacteria.Actinomycetales.Sporichthyaceae	0			-
Bacteria.Proteobacteria.Alphaproteobacteria.Rhizobiales.Methylocystaceae.Pleomorphomonas	0			-
Bacteria.Firmicutes.Clostridia.Clostridiales.Tissierellaceae.GW_34	0			-
Bacteria.Proteobacteria.Gammaproteobacteria.Xanthomonadales.Xanthomonadaceae.Arenimonas	1.35946			0.00982327
Bacteria.Actinobacteria.Actinobacteria.Actinomycetales.Kineosporiaceae.Kineococcus	1.15085			0.0232813
Bacteria.Firmicutes.Bacilli.Bacillales.Bacillaceae.Oceanobacillus	0.742826			-
Bacteria.Proteobacteria.Alphaproteobacteria.Rhodospirillales.Rhodospirillaceae.Skermanella	1.51243			-
Bacteria.Firmicutes.Clostridia.Clostridiales.Lachnospiraceae.Oribacterium	2.75357			-
Bacteria.Cyanobacteria.Nostocophycideae.Stigonematales.Rivulariaceae.Calothrix	0			-
Bacteria.Actinobacteria.Actinobacteria.Bifidobacteriales.Bifidobacteriaceae	2.64547			-
Bacteria.Proteobacteria.Gammaproteobacteria.Alteromonadales.Chromatiaceae.Alishewanella	1.04588			-
Bacteria.Actinobacteria.Actinobacteria.Actinomycetales.Nocardioidaceae.Friedmanniella	1.39136			0.0358693
Bacteria.Firmicutes.Bacilli.Lactobacillales.Streptococcaceae.Streptococcus	4.50151			-
Bacteria.Proteobacteria.Gammaproteobacteria.Alteromonadales.Alteromonadaceae.BD2_13	0			-
Bacteria.Actinobacteria.Rubrobacteria.Rubrobacterales.Rubrobacteraceae	0.917513			0.0195165
Bacteria.Acidobacteria.Acidobacteriia.Acidobacteriales.Koribacteraceae	0			-
Bacteria.Nitrospirae.Nitrospira.Nitrospirales.Nitrospiraceae.Nitrospira	1.28028			0.00982327
Bacteria.Proteobacteria.Gammaproteobacteria.Xanthomonadales.Xanthomonadaceae.Luteibacter	0.734484			-
Bacteria.Firmicutes.Clostridia.Clostridiales.Mogibacteriaceae	2.57076			-
Bacteria.Actinobacteria.Actinobacteria.Actinomycetales.Kineosporiaceae.Kineosporia	1.53555			-
Bacteria.Firmicutes.Clostridia.Clostridiales.Tissierellaceae.Finegoldia	3.85781			-
Bacteria.Actinobacteria.Actinobacteria.Bifidobacteriales.Bifidobacteriaceae.Scardovia	2.09588			-
Bacteria.Proteobacteria.Betaproteobacteria.Burkholderiales.Comamonadaceae.Aquabacterium	3.58784			-
Bacteria.Planctomycetes.Planctomycetia.Planctomycetales.Planctomycetaceae.Planctomyces	2.18022			-
Bacteria.Proteobacteria.Betaproteobacteria.Burkholderiales.Comamonadaceae.Variovorax	2.92833			-
Bacteria.Verrucomicrobia.Spartobacteria.Chthoniobacterales.Chthoniobacteraceae	1.83658			0.00982327
Bacteria.Proteobacteria.Gammaproteobacteria.Aeromonadales.Aeromonadaceae.Tolumonas	0.441632			-
Bacteria.Bacteroidetes.Flavobacteriia.Flavobacteriales.Cryomorphaceae.Fluviicola	0.331414			-
Bacteria.Proteobacteria.Betaproteobacteria.Neisseriales.Neisseriaceae.Formivibrio	0.471883			-
Bacteria.Bacteroidetes.Cytophagia.Cytophagales.Cytophagaceae.Sporocytophaga	1.35946			0.00982327
Bacteria.Proteobacteria.Gammaproteobacteria.Pseudomonadales	4.71015			-
Bacteria.Firmicutes.Bacilli.Turicibacterales.Turicibacteraceae	1.52805			-
Bacteria.Actinobacteria.Actinobacteria.Actinomycetales.Dietziaceae	2.26131			-
Bacteria.Spirochaetes.Spirochaetes	3.37424			-
Bacteria.Firmicutes.Bacilli.Lactobacillales.Carnobacteriaceae.Trichococcus	1.48821			-
Bacteria.Actinobacteria.Actinobacteria.Actinomycetales	5.41304			-
Bacteria.Actinobacteria.Actinobacteria.Actinomycetales.Propionibacteriaceae.Microlunatus	0.433454			-
Bacteria.Proteobacteria.Gammaproteobacteria.Alteromonadales.Chromatiaceae	2.02784			-
Bacteria.Proteobacteria.Alphaproteobacteria.Rhizobiales.Xanthobacteraceae	1.9149			-
Bacteria.Tenericutes.Mollicutes.Acholeplasmatales	1.15291			-
Bacteria.Actinobacteria.Actinobacteria.Actinomycetales.Microbacteriaceae.Microbacterium	2.68986			-
Bacteria.Firmicutes.Clostridia.Clostridiales.Lachnospiraceae.Dorea	0.749892			-
Bacteria.Actinobacteria.Actinobacteria.Actinomycetales.Promicromonosporaceae.Promicromonospora	1.73158			0.0401531
Bacteria.Actinobacteria.Actinobacteria.Actinomycetales.Intrasporangiaceae.Arsenicicoccus	2.03876			-
Bacteria.Actinobacteria.Actinobacteria.Actinomycetales.Yaniellaceae	1.33805			-
Bacteria.Thermotogae.Thermotogae	0.0856568			-
Bacteria.Firmicutes.Bacilli.Lactobacillales.Carnobacteriaceae.Granulicatella	2.80465			-
Bacteria.Spirochaetes	3.37424			-
Bacteria.Elusimicrobia.Elusimicrobia	0			-
Bacteria.Bacteroidetes.Flavobacteriia.Flavobacteriales.Flavobacteriaceae.Salinimicrobium	1.28028			-
Bacteria.Firmicutes.Erysipelotrichi.Erysipelotrichales.Erysipelotrichaceae.Eubacterium	0.552203			-
Bacteria.Actinobacteria.Actinobacteria.Bifidobacteriales.Bifidobacteriaceae.Bifidobacterium	2.45716			-
Bacteria.Proteobacteria.Epsilonproteobacteria.Campylobacterales.Helicobacteraceae	0			-
Bacteria.Proteobacteria.Gammaproteobacteria.Vibrionales	2.28257			-
Bacteria.Firmicutes.Bacilli.Bacillales.Planococcaceae.Chryseomicrobium	2.25529			0.0466675
Bacteria.Proteobacteria.Alphaproteobacteria.Sphingomonadales.Erythrobacteraceae.Erythrobacter	0.434255			-
Bacteria.Actinobacteria.Actinobacteria.Actinomycetales.Promicromonosporaceae.Xylanimicrobium	1.73986			-
Bacteria.Actinobacteria.Actinobacteria.Actinomycetales.Dermacoccaceae.Dermacoccus	0.792706			-
Bacteria.Proteobacteria.Alphaproteobacteria.Caulobacterales.Caulobacteraceae.Caulobacter	2.11722			-
Bacteria.Firmicutes.Clostridia.Clostridiales.Peptococcaceae.Peptococcus	2.56294			-
Bacteria.Actinobacteria.Actinobacteria.Actinomycetales.Dermabacteraceae	2.59416			-
Bacteria.Firmicutes.Clostridia.Clostridiales.Veillonellaceae.Acidaminococcus	1.76795			-
Bacteria.Planctomycetes.Planctomycetia.Planctomycetales	2.18022			-
Bacteria.Firmicutes.Erysipelotrichi.Erysipelotrichales.Erysipelotrichaceae	3.2949			-
Bacteria.Planctomycetes.Planctomycetia.Planctomycetales.Planctomycetaceae	2.18022			-
Bacteria.Proteobacteria.Gammaproteobacteria.Xanthomonadales.Xanthomonadaceae.Xanthomonas	0.802143			-
Bacteria.Proteobacteria.Betaproteobacteria.Rhodocyclales.Rhodocyclaceae.Methyloversatilis	1.81084			-
Bacteria.Actinobacteria.Actinobacteria.Actinomycetales.Dietziaceae.Dietzia	2.26131			-
Bacteria.Proteobacteria.Gammaproteobacteria.Aeromonadales	0.441632			-
Bacteria.Actinobacteria.Acidimicrobiia.Acidimicrobiales.Iamiaceae.Iamia	1.35946			0.00982327
Bacteria.Proteobacteria.Gammaproteobacteria.Chromatiales.Halothiobacillaceae	0			-
Bacteria.Proteobacteria.Gammaproteobacteria.Oceanospirillales.Halomonadaceae	0.823837			-
Bacteria.Proteobacteria.Alphaproteobacteria.Rhodospirillales.Acetobacteraceae.Roseomonas	1.13406			-
Bacteria.Spirochaetes.Spirochaetes.Spirochaetales.Spirochaetaceae.Treponema	3.37306			-
Bacteria.Bacteroidetes.Saprospirae.Saprospirales	2.49283	NUAT	2.19718	0.0133085
Bacteria.Firmicutes.Erysipelotrichi.Erysipelotrichales.Erysipelotrichaceae.Sharpea	0.802331			-
Bacteria.Bacteroidetes.Flavobacteriia.Flavobacteriales.Weeksellaceae.Riemerella	1.24175			-
Bacteria.Proteobacteria.Gammaproteobacteria.Pseudomonadales.Moraxellaceae.Psychrobacter	3.82238			-
Bacteria.Firmicutes.Bacilli.Bacillales.Thermoactinomycetaceae.Shimazuella	0			-
Bacteria.Nitrospirae.Nitrospira	1.28028			0.00982327
Bacteria.Firmicutes.Clostridia.Clostridiales.Peptostreptococcaceae	3.83239			-
Bacteria.Proteobacteria.Deltaproteobacteria.Desulfovibrionales.Desulfomicrobiaceae	0			-
Bacteria.Proteobacteria.Gammaproteobacteria.Xanthomonadales.Xanthomonadaceae.Dyella	1.82468			-
Bacteria.Verrucomicrobia	2.20156			-
Bacteria.Firmicutes.Clostridia.Clostridiales.Lachnospiraceae.Lachnobacterium	0			-
Bacteria.Verrucomicrobia.Spartobacteria.Chthoniobacterales.Chthoniobacteraceae.Candidatus_Xiphinematobacter	1.35946			0.00982327
Bacteria.Proteobacteria.Alphaproteobacteria.Rhodospirillales.Acetobacteraceae.Acetobacter	0.891816			-
Bacteria.Fusobacteria.Fusobacteriia.Fusobacteriales.Fusobacteriaceae.Cetobacterium	1.03551			0.00982327
Bacteria.Proteobacteria.Gammaproteobacteria.Xanthomonadales.Sinobacteraceae.Steroidobacter	1.86006			-
Bacteria.Actinobacteria.Actinobacteria.Actinomycetales.Brevibacteriaceae.Brevibacterium	2.66946			-
Bacteria.Bacteroidetes.Cytophagia.Cytophagales.Cytophagaceae.Larkinella	1.35946			-
Bacteria.Proteobacteria.Betaproteobacteria.Neisseriales.Neisseriaceae.Neisseria	4.48332			-
Bacteria.Chloroflexi.Anaerolineae.Ardenscatenales	0			-
Bacteria.Verrucomicrobia.Verrucomicrobiae.Verrucomicrobiales.Verrucomicrobiaceae	1.71839			-
Bacteria.Proteobacteria	5.28644			-
Bacteria.Actinobacteria.Actinobacteria.Actinomycetales.Microbacteriaceae	3.02164			-
Bacteria.Planctomycetes.Planctomycetia.Gemmatales.Gemmataceae.Gemmata	0.910575			-
Bacteria.Bacteroidetes.Bacteroidia.Bacteroidales.Bacteroidaceae	2.98027			-
Bacteria.Actinobacteria.Actinobacteria.Actinomycetales.Micrococcaceae.Micrococcus	3.60262			-
Bacteria.Proteobacteria.Betaproteobacteria.Burkholderiales.Oxalobacteraceae.Herbaspirillum	1.70329			-
Bacteria.Chloroflexi.Anaerolineae.Ardenscatenales.Ardenscatenaceae	0			-
Bacteria.Firmicutes.Clostridia.Clostridiales.Tissierellaceae.ph2	2.31303			-
Bacteria.Proteobacteria.Alphaproteobacteria.Rhizobiales.Rhizobiaceae	2.64685			-
Bacteria.Proteobacteria.Alphaproteobacteria.Rhodobacterales	3.3747	NUAT	3.06647	0.0204348
Bacteria.Firmicutes.Bacilli.Bacillales.Paenibacillaceae.Paenibacillus	1.71297			-
Bacteria.Proteobacteria.Alphaproteobacteria.Rhizobiales.Bradyrhizobiaceae	2.14661			-
Bacteria.Acidobacteria.Acidobacteriia.Acidobacteriales	0.734484			-
Bacteria.Proteobacteria.Alphaproteobacteria.Sphingomonadales.Sphingomonadaceae.Kaistobacter	2.53285			-
Bacteria.Proteobacteria.Betaproteobacteria.Nitrosomonadales	0.283713			-
Bacteria.Proteobacteria.Alphaproteobacteria.Rhizobiales.Methylobacteriaceae	2.35033			-
Bacteria.Bacteroidetes.Cytophagia.Cytophagales.Cytophagaceae.Cytophaga	0			-
Bacteria.Thermi.Deinococci.Deinococcales.Trueperaceae.Truepera	2.21562			0.0443046
Bacteria.Bacteroidetes.Flavobacteriia.Flavobacteriales.Weeksellaceae.Cloacibacterium	2.23287			-
Bacteria.Actinobacteria.Rubrobacteria.Rubrobacterales.Rubrobacteraceae.Rubrobacter	0.917513			0.0195165
Bacteria.Cyanobacteria.Synechococcophycideae.Pseudanabaenales.Pseudanabaenaceae.Leptolyngbya	0			-
Bacteria.Bacteroidetes.Cytophagia.Cytophagales.Cytophagaceae.Hymenobacter	2.60105			-
Bacteria.Proteobacteria.Alphaproteobacteria.Rhizobiales.Rhodobiaceae.Afifella	0.882338			0.00982327
Bacteria.Proteobacteria.Alphaproteobacteria.Rhodospirillales	2.43972			-
Bacteria.Proteobacteria.Alphaproteobacteria.Rhizobiales.Brucellaceae	1.77076			-
Bacteria.Tenericutes.Mollicutes.Mycoplasmatales.Mycoplasmataceae	2.30404			-
Bacteria.Proteobacteria.Gammaproteobacteria.Pasteurellales.Pasteurellaceae.Haemophilus	4.68456			-
Bacteria.Proteobacteria.Alphaproteobacteria.Rhodospirillales.Acetobacteraceae.Gluconobacter	1.04239			0.0276612
Bacteria.Proteobacteria.Deltaproteobacteria.Bdellovibrionales.Bacteriovoracaceae.Peredibacter	1.41758			0.00350473
Bacteria.Bacteroidetes.Flavobacteriia.Flavobacteriales.Flavobacteriaceae.Salegentibacter	0			-
Bacteria.Bacteroidetes.Bacteroidia.Bacteroidales.Bacteroidaceae.5_7N15	0			-
Bacteria.Proteobacteria.Betaproteobacteria.Nitrosomonadales.Nitrosomonadaceae.Nitrosovibrio	0.283713			-
Archaea.Euryarchaeota.Methanomicrobia.Methanosarcinales.Methanosaetaceae	0.508742			-
Bacteria.Planctomycetes.Planctomycetia.Pirellulales.Pirellulaceae	0.243919			-
Bacteria.Proteobacteria.Gammaproteobacteria.Xanthomonadales.Xanthomonadaceae	3.31435			-
Bacteria.Actinobacteria.Actinobacteria.Actinomycetales.Nocardiopsaceae	1.31828			4.83376e-06
Bacteria.Firmicutes.Clostridia.Clostridiales.Veillonellaceae.Schwartzia	1.92269			-
Bacteria.Chloroflexi.Chloroflexi.Chloroflexales	0			-
Bacteria.Proteobacteria.Gammaproteobacteria.Alteromonadales.Shewanellaceae	1.40596			-
Bacteria.Tenericutes.Mollicutes.Acholeplasmatales.Acholeplasmataceae	1.15291			-
Bacteria.Bacteroidetes.Sphingobacteriia.Sphingobacteriales.Sphingobacteriaceae	3.35391			-
Bacteria.Proteobacteria.Epsilonproteobacteria.Campylobacterales.Helicobacteraceae.Wolinella	0			-
Bacteria.Proteobacteria.Betaproteobacteria.Methylophilales	1.84063			0.0190129
Bacteria.Proteobacteria.Gammaproteobacteria.Xanthomonadales	3.31496			-
Bacteria.Proteobacteria.Betaproteobacteria.Burkholderiales.Comamonadaceae	4.20377			-
Bacteria.Actinobacteria.Actinobacteria.Actinomycetales.Nocardioidaceae.Propionicimonas	2.54831			-
Bacteria.Actinobacteria.Actinobacteria.Actinomycetales.Jonesiaceae.Jonesia	0.734484			-
Bacteria.Proteobacteria.Gammaproteobacteria.Enterobacteriales.Enterobacteriaceae.Morganella	3.7804	UAT	3.44935	0.0468894
Bacteria.Firmicutes.Clostridia.Clostridiales.Lachnospiraceae.Roseburia	1.43949			-
Bacteria.Cyanobacteria.Oscillatoriophycideae.Chroococcales.Xenococcaceae	1.34176			-
Bacteria.Actinobacteria.Thermoleophilia.Solirubrobacterales	0.420466			0.00982327
Bacteria.Actinobacteria.Actinobacteria.Actinomycetales.Actinomycetaceae.Actinomyces	3.56925			-
Bacteria.Bacteroidetes.Bacteroidia.Bacteroidales.Odoribacteraceae.Odoribacter	0			-
Bacteria.Fusobacteria.Fusobacteriia.Fusobacteriales.Leptotrichiaceae	3.32204			-
Bacteria.Bacteroidetes.Cytophagia.Cytophagales.Cytophagaceae.Adhaeribacter	2.22422			-
Bacteria.Bacteroidetes.Rhodothermi	0			-
Bacteria.Proteobacteria.Alphaproteobacteria	3.74138			-
Bacteria.Proteobacteria.Alphaproteobacteria.Rhodospirillales.Rhodospirillaceae	2.3595			-
Bacteria.Proteobacteria.Alphaproteobacteria.Rhizobiales.Hyphomicrobiaceae.Hyphomicrobium	0.24117			-
Bacteria.Bacteroidetes.Saprospirae.Saprospirales.Saprospiraceae.Saprospira	0			-
Bacteria.Actinobacteria.Acidimicrobiia	1.35946			0.00982327
Bacteria.Firmicutes.Bacilli.Bacillales.Bacillaceae	2.69545			-
Bacteria.Proteobacteria.Alphaproteobacteria.Rhodospirillales.Acetobacteraceae.Gluconacetobacter	0.850191			-
Bacteria.Proteobacteria.Betaproteobacteria.Methylophilales.Methylophilaceae	1.84063			0.0190129
Bacteria.Proteobacteria.Deltaproteobacteria.Bdellovibrionales.Bacteriovoracaceae	1.41758			0.00350473
Bacteria.Proteobacteria.Betaproteobacteria	4.69779			-
Bacteria.Bacteroidetes.Rhodothermi.Rhodothermales	0			-
Bacteria.Proteobacteria.Betaproteobacteria.Burkholderiales.Alcaligenaceae.Denitrobacter	1.35946			0.00982327
Bacteria.Cyanobacteria.Synechococcophycideae.Pseudanabaenales	0.453944			-
Bacteria.Elusimicrobia.Elusimicrobia.Elusimicrobiales.Elusimicrobiaceae	0			-
Bacteria.Firmicutes.Clostridia.Clostridiales.Lachnospiraceae.Butyrivibrio	1.99278			-
Bacteria.Firmicutes.Clostridia.Clostridiales.Lachnospiraceae.Moryella	2.21717			-
Bacteria.Proteobacteria.Alphaproteobacteria.Caulobacterales.Caulobacteraceae	2.84926			-
Archaea	1.65849			-
Bacteria.Proteobacteria.Betaproteobacteria.Burkholderiales.Comamonadaceae.Tepidimonas	1.63893			-
Bacteria.Bacteroidetes.Cytophagia.Cytophagales.Cytophagaceae.Leadbetterella	0			-
Bacteria.Firmicutes.Clostridia.Clostridiales.Clostridiaceae.Caloramator	0.0937009			-
Archaea.Euryarchaeota.Halobacteria.Halobacteriales.Halobacteriaceae.Halalkalicoccus	0.955899			-
Bacteria.Firmicutes.Clostridia.Clostridiales.Veillonellaceae.Dialister	3.52856			-
Bacteria.Armatimonadetes	1.50677			0.0195165
Bacteria.Actinobacteria.Actinobacteria.Actinomycetales.Sanguibacteraceae.Sanguibacter	2.25055			-
Bacteria.Firmicutes	5.81897			-
Bacteria.Cyanobacteria.Nostocophycideae.Stigonematales	0			-
Bacteria.Firmicutes.Clostridia.Clostridiales.Veillonellaceae.Megamonas	1.04942			-
Bacteria.Firmicutes.Clostridia.Clostridiales.Lachnospiraceae.Blautia	1.58496			-
Bacteria.Bacteroidetes.Saprospirae.Saprospirales.Saprospiraceae	0			-
Bacteria.Firmicutes.Bacilli.Bacillales.Listeriaceae	1.06966			-
Bacteria.Verrucomicrobia.Spartobacteria.Chthoniobacterales.Chthoniobacteraceae.Ellin506	1.66049			0.00982327
Bacteria.Nitrospirae.Nitrospira.Nitrospirales.Nitrospiraceae	1.28028			0.00982327
Bacteria.Proteobacteria.Gammaproteobacteria.Alteromonadales.Psychromonadaceae.Psychromonas	0			-
Bacteria.Actinobacteria.Actinobacteria.Actinomycetales.Microbacteriaceae.Rathayibacter	2.23581			-
Bacteria.Bacteroidetes.Bacteroidia.Bacteroidales.Paraprevotellaceae	0			-
Bacteria.Firmicutes.Clostridia.Clostridiales.Tissierellaceae.Anaerococcus	4.58639			-
Bacteria.Proteobacteria.Alphaproteobacteria.Rhodospirillales.Rhodospirillaceae.Novispirillum	0.734484			-
Bacteria.Proteobacteria.Deltaproteobacteria.Desulfobacterales.Desulfobulbaceae.Desulfobulbus	0.288526			-
Bacteria.Firmicutes.Clostridia.Clostridiales.Lachnospiraceae	3.4128			-
Bacteria.Bacteroidetes.Bacteroidia.Bacteroidales.Porphyromonadaceae.Parabacteroides	0.882338			-
Bacteria.Proteobacteria.Gammaproteobacteria.Alteromonadales	2.18622			-
Bacteria.Proteobacteria.Gammaproteobacteria.Xanthomonadales.Sinobacteraceae	1.86006			-
Bacteria.Proteobacteria.Gammaproteobacteria.Pasteurellales	4.7953			-
Bacteria.Firmicutes.Bacilli.Bacillales.Listeriaceae.Listeria	0.925982			-
Bacteria.Proteobacteria.Gammaproteobacteria.Enterobacteriales	4.3566			-
Bacteria.Thermi.Deinococci.Deinococcales.Trueperaceae	2.21562			0.0443046
Bacteria.Bacteroidetes.Flavobacteriia	3.7287			-
Bacteria.Proteobacteria.Alphaproteobacteria.Rhizobiales.Phyllobacteriaceae.Mesorhizobium	2.07518			0.0428788
Bacteria.Planctomycetes.Planctomycetia	2.20296			-
Bacteria.Actinobacteria.Actinobacteria.Actinomycetales.Actinomycetaceae	3.58369			-
Bacteria.Proteobacteria.Gammaproteobacteria.Enterobacteriales.Enterobacteriaceae	4.3566			-
Bacteria.Cyanobacteria.Synechococcophycideae	0.453944			-
Bacteria.Proteobacteria.Alphaproteobacteria.Rhizobiales.Methylocystaceae	0			-
Bacteria.Firmicutes.Bacilli.Bacillales.Staphylococcaceae.Staphylococcus	5.71417			-
Bacteria.Actinobacteria.Actinobacteria.Bifidobacteriales	2.64547			-
Bacteria.Proteobacteria.Deltaproteobacteria.Myxococcales.Myxococcaceae	0			-
Bacteria.Firmicutes.Clostridia.Clostridiales.Tissierellaceae.1_68	3.24264	UAT	2.99218	0.0236767
Bacteria.Actinobacteria.Coriobacteriia	2.63646			-
Bacteria.Proteobacteria.Betaproteobacteria.Burkholderiales.Comamonadaceae.Brachymonas	1.12608			-
Bacteria.Actinobacteria.Actinobacteria.Actinomycetales.Geodermatophilaceae.Geodermatophilus	0.971762			0.00956344
Bacteria.Actinobacteria.Actinobacteria.Actinomycetales.Streptosporangiaceae	0.453944			0.00982327
Bacteria.Proteobacteria.Deltaproteobacteria.Desulfovibrionales.Desulfovibrionaceae.Desulfovibrio	0			-
Bacteria.Tenericutes.Mollicutes.Mycoplasmatales	2.30404			-
Bacteria.Firmicutes.Bacilli.Lactobacillales.Carnobacteriaceae.Carnobacterium	3.01978			-
Bacteria.Actinobacteria.Actinobacteria.Bifidobacteriales.Bifidobacteriaceae.Gardnerella	2.30487			-
Bacteria	5.99998			-
Bacteria.Bacteroidetes.Sphingobacteriia.Sphingobacteriales.Sphingobacteriaceae.Pedobacter	3.32258			-
Bacteria.Actinobacteria.Actinobacteria.Actinomycetales.Microbacteriaceae.Agrococcus	2.22508			-
Bacteria.Firmicutes.Bacilli.Lactobacillales.Aerococcaceae.Alkalibacterium	0.453944			-
Bacteria.Proteobacteria.Deltaproteobacteria	2.1755			-
Bacteria.Spirochaetes.Spirochaetes.Sphaerochaetales.Sphaerochaetaceae	0.806719			-
Bacteria.Firmicutes.Clostridia.Clostridiales.Mogibacteriaceae.Mogibacterium	2.55545			-
Bacteria.Actinobacteria.Actinobacteria.Actinomycetales.Micromonosporaceae.Micromonospora	1.42641			-
Bacteria.Actinobacteria.Actinobacteria.Actinomycetales.Nocardioidaceae.Aeromicrobium	1.10784			-
Bacteria.Proteobacteria.Alphaproteobacteria.Rhizobiales.Bradyrhizobiaceae.Bradyrhizobium	2.08084			-
Bacteria.Firmicutes.Clostridia.Clostridiales.Lachnospiraceae.Ruminococcus	1.77907			-
Bacteria.Bacteroidetes.Cytophagia.Cytophagales.Cytophagaceae.Runella	0			-
Bacteria.Firmicutes.Clostridia.Clostridiales.Syntrophomonadaceae	0			-
Bacteria.Proteobacteria.Deltaproteobacteria.Bdellovibrionales.Bdellovibrionaceae	1.93755			-
Bacteria.Proteobacteria.Gammaproteobacteria.Pseudomonadales.Moraxellaceae.Perlucidibaca	0.431036			-
Bacteria.Proteobacteria.Betaproteobacteria.Hydrogenophilales.Hydrogenophilaceae.Thiobacillus	0.13652			-
Bacteria.Proteobacteria.Betaproteobacteria.Nitrosomonadales.Nitrosomonadaceae	0.283713			-
Bacteria.Proteobacteria.Gammaproteobacteria.Pasteurellales.Pasteurellaceae.Aggregatibacter	0			-
Bacteria.Firmicutes.Erysipelotrichi.Erysipelotrichales.Erysipelotrichaceae.Asteroleplasma	1.2874			-
Bacteria.Bacteroidetes.Cytophagia.Cytophagales	2.89807			-
Bacteria.Thermi.Deinococci.Thermales.Thermaceae.Thermus	1.68967			-
Bacteria.Firmicutes.Clostridia.Clostridiales.Clostridiaceae	1.88605			0.0280094
Bacteria.Bacteroidetes.Cytophagia.Cytophagales.Cytophagaceae	2.89807			-
Bacteria.Proteobacteria.Alphaproteobacteria.Rhizobiales.Bradyrhizobiaceae.Bosea	0.829623			-
Bacteria.Bacteroidetes.Bacteroidia.Bacteroidales.Odoribacteraceae	0			-
Bacteria.Firmicutes.Clostridia.Clostridiales.Tissierellaceae.Parvimonas	3.37018			-
Bacteria.Firmicutes.Bacilli.Bacillales.Staphylococcaceae	5.71444			-
Bacteria.Firmicutes.Bacilli.Lactobacillales.Enterococcaceae.Enterococcus	3.57378			-
Bacteria.Proteobacteria.Betaproteobacteria.Rhodocyclales.Rhodocyclaceae.Propionivibrio	0.547432			-
Bacteria.Firmicutes.Clostridia.Clostridiales.Lachnospiraceae.Johnsonella	1.2149			-
Bacteria.Proteobacteria.Gammaproteobacteria.Pseudomonadales.Moraxellaceae.Alkanindiges	1.62782			-
Bacteria.Proteobacteria.Betaproteobacteria.Rhodocyclales	2.1917			-
Archaea.Crenarchaeota.Thaumarchaeota	1.47038			-
Bacteria.Proteobacteria.Betaproteobacteria.Burkholderiales.Alcaligenaceae.Oligella	0			-
Bacteria.Proteobacteria.Gammaproteobacteria.Xanthomonadales.Xanthomonadaceae.Rhodanobacter	1.31267			-
Bacteria.Thermi.Deinococci	3.34565			-
Bacteria.Bacteroidetes.Flavobacteriia.Flavobacteriales.Weeksellaceae.Weeksella	0			-
Bacteria.Thermi.Deinococci.Deinococcales.Deinococcaceae.R18_435	0.754974			0.00982327
Bacteria.Proteobacteria.Alphaproteobacteria.Rhodospirillales.Acetobacteraceae.Roseococcus	1.28028			0.00982327
Bacteria.Firmicutes.Bacilli.Lactobacillales.Aerococcaceae.Abiotrophia	2.79149			-
Bacteria.Proteobacteria.Gammaproteobacteria	5.14296			-
Bacteria.Actinobacteria.Actinobacteria	5.41355			-
Bacteria.Bacteroidetes.Sphingobacteriia.Sphingobacteriales.Sphingobacteriaceae.Parapedobacter	1.42641			-
Bacteria.Firmicutes.Erysipelotrichi.Erysipelotrichales.Erysipelotrichaceae.Erysipelothrix	0			-
Bacteria.Actinobacteria.Actinobacteria.Actinomycetales.Cellulomonadaceae	1.67696			0.0142983
Bacteria.Actinobacteria.Actinobacteria.Actinomycetales.Gordoniaceae.Millisia	0.515798			-
Bacteria.Proteobacteria.Gammaproteobacteria.Xanthomonadales.Xanthomonadaceae.Wohlfahrtiimonas	0			-
Bacteria.Bacteroidetes.Flavobacteriia.Flavobacteriales.Weeksellaceae.Wautersiella	2.09214			-
Bacteria.Firmicutes.Clostridia.Clostridiales.Veillonellaceae.Selenomonas	2.89231			-
Bacteria.Bacteroidetes.Saprospirae.Saprospirales.Chitinophagaceae.Parasegitibacter	0.453944			-
Bacteria.Proteobacteria.Gammaproteobacteria.Thiotrichales.Piscirickettsiaceae.Methylophaga	1.18337			0.00982327
Bacteria.Actinobacteria.Actinobacteria.Actinomycetales.Propionibacteriaceae.Luteococcus	1.87209			0.0190129
Bacteria.Verrucomicrobia.Verrucomicrobiae.Verrucomicrobiales.Verrucomicrobiaceae.Akkermansia	1.01451			-
Bacteria.Actinobacteria.Actinobacteria.Actinomycetales.Streptomycetaceae.Streptomyces	1.60215			-
Bacteria.Firmicutes.Bacilli.Lactobacillales.Enterococcaceae.Vagococcus	1.6565			-
Bacteria.Proteobacteria.Betaproteobacteria.Hydrogenophilales.Hydrogenophilaceae	0.13652			-
Bacteria.Firmicutes.Clostridia.Clostridiales.Tissierellaceae.Tissierella_Soehngenia	0.273174			-
Bacteria.Spirochaetes.Spirochaetes.Sphaerochaetales.Sphaerochaetaceae.Sphaerochaeta	0.806719			-
Bacteria.Proteobacteria.Gammaproteobacteria.Oceanospirillales.Oceanospirillaceae	1.21161			0.00982327
Bacteria.Actinobacteria.Actinobacteria.Actinomycetales.Glycomycetaceae.Glycomyces	0			-
Bacteria.Actinobacteria.Actinobacteria.Actinomycetales.Actinomycetaceae.Arcanobacterium	1.47314			-
Bacteria.Actinobacteria.Actinobacteria.Actinomycetales.Nocardioidaceae.Marmoricola	1.81464			0.0428788
Bacteria.Actinobacteria.Actinobacteria.Actinomycetales.Nocardiopsaceae.Thermobifida	1.31828			4.83376e-06
Bacteria.Proteobacteria.Deltaproteobacteria.Desulfobacterales	0.288526			-
Bacteria.Actinobacteria.Actinobacteria.Actinomycetales.Micrococcaceae.Rothia	3.62293			-
Bacteria.Firmicutes.Bacilli.Bacillales.Bacillaceae.Terribacillus	0.83794			-
Bacteria.Firmicutes.Bacilli.Bacillales.Bacillaceae.Alkalibacillus	0			-
Bacteria.Fusobacteria.Fusobacteriia	4.30445			-
Bacteria.Proteobacteria.Gammaproteobacteria.Xanthomonadales.Xanthomonadaceae.Thermomonas	2.54527	NUAT	2.26442	0.00827422
Bacteria.Planctomycetes.Planctomycetia.Gemmatales	0.910575			-
Bacteria.Actinobacteria.Actinobacteria.Actinomycetales.Nocardioidaceae.Kribbella	0			-
Bacteria.Proteobacteria.Gammaproteobacteria.Chromatiales	0			-
Bacteria.Firmicutes.Clostridia.Clostridiales.Veillonellaceae.Phascolarctobacterium	1.04073			-
Bacteria.Proteobacteria.Gammaproteobacteria.Alteromonadales.Chromatiaceae.Rheinheimera	1.98003			-
Bacteria.Verrucomicrobia.Spartobacteria	1.83658			0.00982327
Bacteria.Proteobacteria.Gammaproteobacteria.Vibrionales.Pseudoalteromonadaceae.Pseudoalteromonas	0.600259			-
Bacteria.Cyanobacteria.Oscillatoriophycideae.Chroococcales	1.34176			-
Bacteria.Tenericutes.Mollicutes.Mycoplasmatales.Mycoplasmataceae.Mycoplasma	2.30404			-
Bacteria.Thermotogae.Thermotogae.Thermotogales	0.0856568			-
Bacteria.Cyanobacteria.Oscillatoriophycideae.Oscillatoriales.Phormidiaceae.Phormidium	0.931065			-
Bacteria.Actinobacteria.Actinobacteria.Actinomycetales.Propionibacteriaceae.Tessaracoccus	2.18116			0.0373288
Bacteria.Firmicutes.Bacilli.Bacillales.Bacillaceae.Virgibacillus	1.53555			-
Bacteria.Actinobacteria.Coriobacteriia.Coriobacteriales.Coriobacteriaceae	2.63646			-
Bacteria.Firmicutes.Erysipelotrichi.Erysipelotrichales.Erysipelotrichaceae.Coprobacillus	0			-
Bacteria.Bacteroidetes.Flavobacteriia.Flavobacteriales.Weeksellaceae.Elizabethkingia	1.53493			-
Bacteria.Thermi.Deinococci.Deinococcales	3.33595			-
Bacteria.Proteobacteria.Gammaproteobacteria.Vibrionales.Pseudoalteromonadaceae	0.600259			-
Bacteria.Proteobacteria.Alphaproteobacteria.Rhodospirillales.Rhodospirillaceae.Azospirillum	2.28071	NUAT	2.01043	0.0373288
Bacteria.Firmicutes.Bacilli.Turicibacterales	1.52805			-
Bacteria.Acidobacteria	0.734484			-
Bacteria.Tenericutes.Mollicutes	2.3082			-
Bacteria.Actinobacteria.Actinobacteria.Actinomycetales.Thermomonosporaceae	0			-
Bacteria.Proteobacteria.Betaproteobacteria.Rhodocyclales.Rhodocyclaceae.Petrobacter	0.909771			0.00608574
Bacteria.Cyanobacteria	1.61976			-
Bacteria.Proteobacteria.Gammaproteobacteria.Alteromonadales.Alteromonadaceae	1.66575			-
Bacteria.Actinobacteria.Actinobacteria.Actinomycetales.Micrococcaceae.Kocuria	3.34838			-
Bacteria.Firmicutes.Clostridia.Clostridiales.Clostridiaceae.Proteiniclasticum	1.67525			0.0195165
Bacteria.Firmicutes.Bacilli.Turicibacterales.Turicibacteraceae.Turicibacter	1.52805			-
Bacteria.Spirochaetes.Spirochaetes.Spirochaetales	3.37306			-
Bacteria.Chloroflexi.Anaerolineae.Anaerolineales.Anaerolinaceae	0.109214			-
Bacteria.Proteobacteria.Alphaproteobacteria.Sphingomonadales.Sphingomonadaceae	2.98768			-
Archaea.Euryarchaeota.Halobacteria.Halobacteriales.Halobacteriaceae.Halococcus	1.01388			-
Bacteria.Actinobacteria.Actinobacteria.Actinomycetales.Glycomycetaceae	0			-
Bacteria.Proteobacteria.Betaproteobacteria.Burkholderiales.Burkholderiaceae	3.21366			-
Bacteria.Proteobacteria.Alphaproteobacteria.Sphingomonadales.Erythrobacteraceae	0.434255			-
Bacteria.Firmicutes.Clostridia.Clostridiales.Ruminococcaceae.Faecalibacterium	2.03325			-
Bacteria.Proteobacteria.Alphaproteobacteria.Rhodospirillales.Rhodospirillaceae.Inquilinus	0			-
Bacteria.Actinobacteria.Actinobacteria.Actinomycetales.Corynebacteriaceae.Corynebacterium	5.32692			-
Bacteria.Planctomycetes.Planctomycetia.Pirellulales.Pirellulaceae.A17	0.243919			-
Bacteria.Bacteroidetes.Bacteroidia.Bacteroidales.Paraprevotellaceae.Paraprevotella	0			-
Bacteria.Firmicutes.Bacilli.Bacillales.Alicyclobacillaceae.Alicyclobacillus	0.589372			-
Bacteria.Bacteroidetes.Flavobacteriia.Flavobacteriales.Flavobacteriaceae.Capnocytophaga	3.13179			-
Bacteria.Bacteroidetes.Flavobacteriia.Flavobacteriales.Flavobacteriaceae.Flavobacterium	2.42588	NUAT	2.13263	0.0466675
Bacteria.Proteobacteria.Alphaproteobacteria.Rhodospirillales.Rhodospirillaceae.Magnetospirillum	0			-
Bacteria.Bacteroidetes.Bacteroidia.Bacteroidales	4.99623			-
Bacteria.Elusimicrobia	0			-
Bacteria.Actinobacteria.Actinobacteria.Actinomycetales.Microbacteriaceae.Agromyces	1.93266			0.0317312
Bacteria.Bacteroidetes.Bacteroidia.Bacteroidales.Rikenellaceae.Blvii28	1.06346			-
Bacteria.Actinobacteria.Actinobacteria.Actinomycetales.Actinomycetaceae.Actinobaculum	0.350847			-
Bacteria.Thermotogae.Thermotogae.Thermotogales.Thermotogaceae	0.0856568			-
Bacteria.Proteobacteria.Deltaproteobacteria.Myxococcales.Myxococcaceae.Anaeromyxobacter	0			-
Bacteria.Firmicutes.Bacilli.Bacillales.Thermoactinomycetaceae.Thermoactinomyces	2.04674			0.000901182
Bacteria.Cyanobacteria.Oscillatoriophycideae.Chroococcales.Xenococcaceae.Chroococcidiopsis	1.34176			-
Bacteria.Firmicutes.Bacilli.Bacillales.Planococcaceae.Aeribacillus	1.4732			-
Bacteria.Chloroflexi.Chloroflexi.Chloroflexales.Chloroflexaceae	0			-
Archaea.Euryarchaeota.Halobacteria	1.20447			-
Bacteria.Proteobacteria.Gammaproteobacteria.Cardiobacteriales	2.22112			-
Bacteria.Firmicutes.Clostridia.Clostridiales.Lachnospiraceae.Catonella	3.03553			-
Bacteria.Bacteroidetes.Bacteroidia.Bacteroidales.Porphyromonadaceae.Dysgonomonas	0			-
Bacteria.Bacteroidetes.Bacteroidia.Bacteroidales.Porphyromonadaceae.Porphyromonas	4.4448	UAT	4.15752	0.0414346
Bacteria.Thermotogae.Thermotogae.Thermotogales.Thermotogaceae.Fervidobacterium	0.0856568			-
Bacteria.Bacteroidetes.Flavobacteriia.Flavobacteriales.Weeksellaceae.Ornithobacterium	1.77847			0.0232813
Bacteria.Firmicutes.Clostridia.Clostridiales.Peptococcaceae	2.56294			-
Archaea.Euryarchaeota.Methanomicrobia.Methanosarcinales.Methanosaetaceae.Methanosaeta	0.508742			-
Bacteria.Actinobacteria.Rubrobacteria	0.917513			0.0195165
Bacteria.Proteobacteria.Alphaproteobacteria.Caulobacterales	2.84926			-
Bacteria.Proteobacteria.Alphaproteobacteria.Caulobacterales.Caulobacteraceae.Phenylobacterium	1.78543			-
Bacteria.Actinobacteria.Actinobacteria.Bifidobacteriales.Bifidobacteriaceae.Alloscardovia	0.215041			-
Bacteria.Actinobacteria.Actinobacteria.Actinomycetales.Micrococcaceae	3.9211			-
Bacteria.Actinobacteria.Coriobacteriia.Coriobacteriales.Coriobacteriaceae.Collinsella	1.32742			-
Bacteria.Bacteroidetes.Saprospirae.Saprospirales.Chitinophagaceae.Flavisolibacter	2.42723	NUAT	2.13826	0.00727393
Bacteria.Armatimonadetes.Fimbriimonadia	1.50677			0.0195165
Bacteria.Firmicutes.Erysipelotrichi.Erysipelotrichales.Erysipelotrichaceae.Bulleidia	3.28781			-
Bacteria.Proteobacteria.Epsilonproteobacteria.Campylobacterales	3.4451			-
Bacteria.Proteobacteria.Gammaproteobacteria.Oceanospirillales.Halomonadaceae.Halomonas	0.823837			-
Bacteria.Actinobacteria.Actinobacteria.Actinomycetales.Intrasporangiaceae	3.06249	NUAT	2.77557	0.0441867
Bacteria.Proteobacteria.Gammaproteobacteria.Legionellales.Legionellaceae	0.523038			-
Bacteria.Firmicutes.Bacilli.Lactobacillales.Lactobacillaceae.Pediococcus	1.32337			-
Bacteria.Firmicutes.Bacilli	5.78294			-
Bacteria.Firmicutes.Bacilli.Bacillales.Staphylococcaceae.Jeotgalicoccus	2.50066	NUAT	2.09548	0.039676
Bacteria.Proteobacteria.Deltaproteobacteria.Entotheonellales	1.53555			0.00982327
Bacteria.Firmicutes.Bacilli.Lactobacillales.Aerococcaceae	4.87654			-
Bacteria.Proteobacteria.Alphaproteobacteria.Rhizobiales.Rhizobiaceae.Rhizobium	0.826302			-
Bacteria.Proteobacteria.Alphaproteobacteria.Sphingomonadales	2.98889			-
Bacteria.Thermi.Deinococci.Thermales.Thermaceae	1.68967			-
Bacteria.Chloroflexi.Anaerolineae.Anaerolineales.Anaerolinaceae.SHD_231	0.109214			-
Bacteria.Firmicutes.Clostridia.Clostridiales.Veillonellaceae.Veillonella	3.88366			-
Bacteria.Proteobacteria.Alphaproteobacteria.Sphingomonadales.Sphingomonadaceae.Novosphingobium	2.17142			-
Bacteria.Bacteroidetes.Bacteroidia.Bacteroidales.Prevotellaceae	4.84554			-
Bacteria.Tenericutes	2.3082			-
Bacteria.Proteobacteria.Deltaproteobacteria.Myxococcales	0			-
Bacteria.Actinobacteria.Actinobacteria.Actinomycetales.Geodermatophilaceae.Blastococcus	2.38957	NUAT	2.11315	0.0284689
Bacteria.Cyanobacteria.Nostocophycideae.Stigonematales.Rivulariaceae	0			-
Bacteria.Proteobacteria.Betaproteobacteria.Burkholderiales.Burkholderiaceae.Burkholderia	2.83457			-
Bacteria.Synergistetes.Synergistia	2.54516			-
Bacteria.Proteobacteria.Gammaproteobacteria.Cardiobacteriales.Cardiobacteriaceae	2.22112			-
Bacteria.Actinobacteria.Thermoleophilia	0.420466			0.00982327
Bacteria.Firmicutes.Bacilli.Bacillales.Paenibacillaceae	2.89246			-
Bacteria.Proteobacteria.Gammaproteobacteria.Oceanospirillales	1.28154			-
Bacteria.Firmicutes.Clostridia.Clostridiales	4.71979			-
Bacteria.Firmicutes.Clostridia.Clostridiales.Eubacteriaceae.Pseudoramibacter_Eubacterium	1.91524			-
Bacteria.Verrucomicrobia.Opitutae.Opitutales.Opitutaceae	1.58131			-
Bacteria.Proteobacteria.Betaproteobacteria.Burkholderiales.Comamonadaceae.Pelomonas	4.03455			-
Bacteria.Thermi.Deinococci.Thermales	1.68967			-
Bacteria.Actinobacteria.Actinobacteria.Actinomycetales.Microbacteriaceae.Pseudoclavibacter	1.13101			-
Bacteria.Proteobacteria.Alphaproteobacteria.Rhizobiales.Xanthobacteraceae.Xanthobacter	1.32617			-
Bacteria.Actinobacteria.Actinobacteria.Actinomycetales.Intrasporangiaceae.Serinicoccus	2.55048			-
Bacteria.Actinobacteria.Coriobacteriia.Coriobacteriales	2.63646			-
Bacteria.Proteobacteria.Alphaproteobacteria.Rhodobacterales.Rhodobacteraceae.Anaerospora	0			-
Bacteria.Firmicutes.Bacilli.Lactobacillales.Streptococcaceae.Lactococcus	2.74446			-
Bacteria.Firmicutes.Clostridia.Clostridiales.Tissierellaceae.Gallicola	1.95627			-
Bacteria.Actinobacteria.Rubrobacteria.Rubrobacterales	0.917513			0.0195165
Bacteria.Actinobacteria.Actinobacteria.Actinomycetales.Geodermatophilaceae.Modestobacter	1.5982			0.0215627
Bacteria.Proteobacteria.Betaproteobacteria.Burkholderiales.Burkholderiaceae.Lautropia	2.97878			-
Bacteria.Proteobacteria.Betaproteobacteria.Burkholderiales.Oxalobacteraceae.Janthinobacterium	2.80477			-
Archaea.Euryarchaeota.Methanobacteria	1.07633			-
Bacteria.Synergistetes.Synergistia.Synergistales	2.54516			-
Bacteria.Proteobacteria.Gammaproteobacteria.Xanthomonadales.Xanthomonadaceae.Silanimonas	0.431036			-
Archaea.Crenarchaeota.Thaumarchaeota.Nitrososphaerales.Nitrososphaeraceae.Candidatus_Nitrososphaera	1.47038			-
Bacteria.Actinobacteria.Coriobacteriia.Coriobacteriales.Coriobacteriaceae.Slackia	1.19989			-
Archaea.Euryarchaeota.Halobacteria.Halobacteriales	1.20447			-
Bacteria.Fusobacteria.Fusobacteriia.Fusobacteriales.Leptotrichiaceae.Leptotrichia	3.32195			-
Bacteria.Firmicutes.Clostridia.Clostridiales.Peptostreptococcaceae.Peptostreptococcus	3.71617			-
Bacteria.Proteobacteria.Alphaproteobacteria.Rhodobacterales.Rhodobacteraceae.Amaricoccus	1.80516			0.00142861
Bacteria.Proteobacteria.Betaproteobacteria.Rhodocyclales.Rhodocyclaceae.Dechloromonas	0			-
Bacteria.Actinobacteria.Actinobacteria.Actinomycetales.Nocardiaceae	2.38155			-
Bacteria.Bacteroidetes.Cytophagia.Cytophagales.Cytophagaceae.Pontibacter	1.34434			-
Bacteria.Firmicutes.Clostridia.Clostridiales.Tissierellaceae.WAL_1855D	3.10403			-
Bacteria.Planctomycetes.Planctomycetia.Pirellulales	0.243919			-
Bacteria.Firmicutes.Bacilli.Bacillales.Thermoactinomycetaceae.Laceyella	0			-
Archaea.Euryarchaeota.Halobacteria.Halobacteriales.Halobacteriaceae	1.20447			-
Bacteria.Bacteroidetes.Cytophagia	2.89807			-
Bacteria.Actinobacteria.Actinobacteria.Actinomycetales.Streptosporangiaceae.Nonomuraea	0.453944			0.00982327
Bacteria.Chloroflexi.Chloroflexi.Chloroflexales.Chloroflexaceae.Chloronema	0			-
Bacteria.Proteobacteria.Alphaproteobacteria.Caulobacterales.Caulobacteraceae.Asticcacaulis	0.433454			-
Bacteria.Actinobacteria.Actinobacteria.Actinomycetales.Pseudonocardiaceae.Pseudonocardia	2.04674			-
Bacteria.Proteobacteria.Alphaproteobacteria.Caulobacterales.Caulobacteraceae.Brevundimonas	2.70929			-
Bacteria.Bacteroidetes.Flavobacteriia.Flavobacteriales.Cryomorphaceae	0.331414			-
Bacteria.Bacteroidetes.Rhodothermi.Rhodothermales.Balneolaceae.KSA1	0			-
Bacteria.Fusobacteria.Fusobacteriia.Fusobacteriales.Leptotrichiaceae.Sneathia	0			-
Bacteria.Proteobacteria.Gammaproteobacteria.Xanthomonadales.Xanthomonadaceae.Stenotrophomonas	3.26428			-
Bacteria.Proteobacteria.Gammaproteobacteria.Xanthomonadales.Sinobacteraceae.Nevskia	0.0835145			-
Bacteria.Firmicutes.Erysipelotrichi.Erysipelotrichales.Erysipelotrichaceae.Allobaculum	0.581308			-
Bacteria.Firmicutes.Bacilli.Bacillales.Bacillaceae.Geomicrobium	0.807045			-
Bacteria.Verrucomicrobia.Verrucomicrobiae.Verrucomicrobiales.Verrucomicrobiaceae.Luteolibacter	1.6227			-
Bacteria.Fusobacteria.Fusobacteriia.Fusobacteriales	4.30445			-
Bacteria.Acidobacteria.Acidobacteriia.Acidobacteriales.Acidobacteriaceae	0.734484			0.00982327
Bacteria.Armatimonadetes.Fimbriimonadia.Fimbriimonadales.Fimbriimonadaceae	1.50677			0.0195165
Bacteria.Actinobacteria.Actinobacteria.Actinomycetales.Jonesiaceae	0.734484			-
Bacteria.Verrucomicrobia.Opitutae.Opitutales.Opitutaceae.Opitutus	1.58131			-
Bacteria.Proteobacteria.Gammaproteobacteria.Xanthomonadales.Sinobacteraceae.Solimonas	0			-
Bacteria.Firmicutes.Bacilli.Bacillales.Bacillaceae.Sinobaca	0.265704			-
Bacteria.Actinobacteria.Actinobacteria.Actinomycetales.Nocardioidaceae.Nocardioides	1.82992			-
Bacteria.Actinobacteria.Actinobacteria.Actinomycetales.Nocardioidaceae.Pimelobacter	0.979037			-
Bacteria.Firmicutes.Clostridia.Clostridiales.Lachnospiraceae.Shuttleworthia	1.99146			-
Bacteria.Thermi	3.34565			-
Archaea.Euryarchaeota.Methanomicrobia.Methanosarcinales	0.508742			-
Bacteria.Firmicutes.Bacilli.Lactobacillales.Leuconostocaceae.Weissella	1.78707			-
Bacteria.Verrucomicrobia.Opitutae.Opitutales	1.58131			-
Bacteria.Proteobacteria.Gammaproteobacteria.Thiotrichales.Piscirickettsiaceae	1.18337			0.00982327
Bacteria.Bacteroidetes.Flavobacteriia.Flavobacteriales	3.7287			-
Bacteria.Bacteroidetes.Cytophagia.Cytophagales.Cytophagaceae.Siphonobacter	0			-
Bacteria.Actinobacteria.Actinobacteria.Actinomycetales.Propionibacteriaceae.Propionibacterium	4.60264			-
Bacteria.Actinobacteria.Actinobacteria.Actinomycetales.Promicromonosporaceae	2.03677			-
Bacteria.Firmicutes.Clostridia.Clostridiales.Veillonellaceae.Propionispira	0.363119			-
Bacteria.Spirochaetes.Spirochaetes.Spirochaetales.Spirochaetaceae	3.37306			-
Bacteria.Actinobacteria.Acidimicrobiia.Acidimicrobiales.Iamiaceae	1.35946			0.00982327
Bacteria.Firmicutes.Bacilli.Bacillales	5.71544			-
Bacteria.Proteobacteria.Gammaproteobacteria.Vibrionales.Vibrionaceae.Photobacterium	2.27344			-
Bacteria.Firmicutes.Bacilli.Bacillales.Bacillaceae.Natribacillus	0.376954			-
Bacteria.Firmicutes.Bacilli.Lactobacillales.Aerococcaceae.Aerococcus	2.65142			-
Bacteria.Actinobacteria.Coriobacteriia.Coriobacteriales.Coriobacteriaceae.Eggerthella	0.259606			-
Bacteria.Firmicutes.Bacilli.Bacillales.Paenibacillaceae.Brevibacillus	2.85674			-
Bacteria.Actinobacteria.Actinobacteria.Actinomycetales.Gordoniaceae.Gordonia	0.882338			-
Bacteria.Firmicutes.Erysipelotrichi.Erysipelotrichales.Erysipelotrichaceae.Catenibacterium	0.460342			-
Bacteria.Proteobacteria.Deltaproteobacteria.Myxococcales.Nannocystaceae	0			-
Bacteria.Proteobacteria.Gammaproteobacteria.Pseudomonadales.Moraxellaceae.Moraxella	4.33366			-
Bacteria.Cyanobacteria.Oscillatoriophycideae.Oscillatoriales	1.25075			-
Bacteria.Bacteroidetes.Flavobacteriia.Flavobacteriales.Flavobacteriaceae.Myroides	0.748136			-
Bacteria.Bacteroidetes.Sphingobacteriia.Sphingobacteriales.Sphingobacteriaceae.Olivibacter	1.18337			0.00982327
Bacteria.Firmicutes.Clostridia.Clostridiales.Veillonellaceae.vadinHB04	0			-
Bacteria.Proteobacteria.Deltaproteobacteria.Desulfovibrionales.Desulfomicrobiaceae.Desulfomicrobium	0			-
Bacteria.Proteobacteria.Betaproteobacteria.Hydrogenophilales	0.13652			-
Bacteria.Proteobacteria.Deltaproteobacteria.Desulfovibrionales.Desulfovibrionaceae.Bilophila	1.52963			-
Bacteria.Firmicutes.Bacilli.Bacillales.Paenibacillaceae.Thermobacillus	1.00016			-
Bacteria.Proteobacteria.Gammaproteobacteria.Enterobacteriales.Enterobacteriaceae.Escherichia	4.1885			-
Bacteria.Proteobacteria.Alphaproteobacteria.Rhodobacterales.Rhodobacteraceae.Rhodobacter	1.57109			-
Bacteria.Proteobacteria.Betaproteobacteria.Rhodocyclales.Rhodocyclaceae	2.1917			-
Bacteria.Actinobacteria.Actinobacteria.Actinomycetales.Propionibacteriaceae	4.60511			-
Bacteria.Proteobacteria.Gammaproteobacteria.Alteromonadales.Alteromonadaceae.Marinobacter	0.151478			-
Bacteria.Actinobacteria.Actinobacteria.Actinomycetales.Gordoniaceae	1.00278			-
Bacteria.Proteobacteria.Betaproteobacteria.Burkholderiales.Alcaligenaceae.Pigmentiphaga	0.648806			-
Bacteria.Proteobacteria.Gammaproteobacteria.Pseudomonadales.Pseudomonadaceae.Pseudomonas	4.45461			-
Bacteria.Firmicutes.Bacilli.Bacillales.Bacillaceae.Salimicrobium	2.16109			-
Bacteria.Firmicutes.Bacilli.Bacillales.Bacillaceae.Lentibacillus	0			-
Bacteria.Bacteroidetes.Bacteroidia	4.99623			-
Bacteria.Firmicutes.Erysipelotrichi	3.2949			-
Bacteria.Firmicutes.Bacilli.Bacillales.Thermoactinomycetaceae	2.04674			0.000901182
Bacteria.Bacteroidetes.Bacteroidia.Bacteroidales.Prevotellaceae.Prevotella	4.84554			-
Bacteria.Cyanobacteria.Synechococcophycideae.Pseudanabaenales.Pseudanabaenaceae.Pseudanabaena	0.453944			0.00982327
Bacteria.Firmicutes.Bacilli.Bacillales.Planococcaceae.Planomicrobium	2.52558			-
Bacteria.Armatimonadetes.Fimbriimonadia.Fimbriimonadales.Fimbriimonadaceae.Fimbriimonas	1.50677			0.0195165
Bacteria.Proteobacteria.Betaproteobacteria.Burkholderiales.Oxalobacteraceae.Cupriavidus	1.09304			-
Bacteria.Proteobacteria.Betaproteobacteria.Neisseriales	4.49606			-
Bacteria.Cyanobacteria.Oscillatoriophycideae.Oscillatoriales.Phormidiaceae.Oscillatoria	0.92019			0.000222644
Bacteria.Actinobacteria.Actinobacteria.Actinomycetales.Intrasporangiaceae.Kytococcus	2.45743	NUAT	2.18294	0.0105916
Bacteria.Bacteroidetes.Saprospirae.Saprospirales.Chitinophagaceae.Sediminibacterium	0.494497			-
Bacteria.Bacteroidetes.Bacteroidia.Bacteroidales.Porphyromonadaceae.Tannerella	2.22911			-
Bacteria.Bacteroidetes.Saprospirae.Saprospirales.Chitinophagaceae.Lacibacter	1.05843			0.00982327
Bacteria.Acidobacteria.Acidobacteriia.Acidobacteriales.Koribacteraceae.Candidatus_Koribacter	0			-
Bacteria.Fusobacteria.Fusobacteriia.Fusobacteriales.Fusobacteriaceae.Fusobacterium	4.2567			-
Bacteria.Proteobacteria.Betaproteobacteria.Burkholderiales.Alcaligenaceae	2.6019			-
Bacteria.Bacteroidetes.Bacteroidia.Bacteroidales.Porphyromonadaceae.Macellibacteroides	0			-
Bacteria.Proteobacteria.Deltaproteobacteria.Entotheonellales.Entotheonellaceae.Candidatus_Entotheonella	1.53555			0.00982327
Bacteria.Bacteroidetes.Flavobacteriia.Flavobacteriales.Cryomorphaceae.Brumimicrobium	0			-
Bacteria.Proteobacteria.Alphaproteobacteria.Rhizobiales.Hyphomicrobiaceae	2.19599			-
Bacteria.Firmicutes.Bacilli.Lactobacillales	4.94095			-
Bacteria.Actinobacteria.Actinobacteria.Actinomycetales.Pseudonocardiaceae.Actinomycetospora	1.85421			-
Bacteria.Proteobacteria.Gammaproteobacteria.Enterobacteriales.Enterobacteriaceae.Buchnera	1.49163			-
Bacteria.Firmicutes.Bacilli.Bacillales.Alicyclobacillaceae	0.589372			-
Bacteria.Actinobacteria.Actinobacteria.Actinomycetales.Geodermatophilaceae	2.46871	NUAT	2.16734	0.00670628
Bacteria.Firmicutes.Bacilli.Lactobacillales.Aerococcaceae.Alloiococcus	4.87198			-
Bacteria.Proteobacteria.Betaproteobacteria.Rhodocyclales.Rhodocyclaceae.Zoogloea	0.814673			-
Archaea.Euryarchaeota.Methanobacteria.Methanobacteriales.Methanobacteriaceae	1.07633			-
Bacteria.Firmicutes.Bacilli.Lactobacillales.Carnobacteriaceae.Desemzia	0.923563			-
Bacteria.Actinobacteria.Actinobacteria.Actinomycetales.Propionibacteriaceae.Propionimicrobium	0.230611			-
Bacteria.Proteobacteria.Betaproteobacteria.Rhodocyclales.Rhodocyclaceae.Uliginosibacterium	1.92373			0.00982327
Bacteria.Proteobacteria.Gammaproteobacteria.Pasteurellales.Pasteurellaceae	4.7953			-
Bacteria.Firmicutes.Bacilli.Bacillales.Listeriaceae.Brochothrix	0.519396			-
Bacteria.Actinobacteria.Actinobacteria.Actinomycetales.Kineosporiaceae	1.6855			-
Bacteria.Chloroflexi.Anaerolineae.Anaerolineales	0.109214			-
Bacteria.Actinobacteria.Actinobacteria.Actinomycetales.Brevibacteriaceae	2.66946			-
Bacteria.Verrucomicrobia.Spartobacteria.Chthoniobacterales.Chthoniobacteraceae.DA101	0			-
Bacteria.Firmicutes.Bacilli.Lactobacillales.Lactobacillaceae	2.99288			-
Bacteria.Proteobacteria.Deltaproteobacteria.Desulfovibrionales.Desulfovibrionaceae	1.52963			-
Bacteria.Chloroflexi	0.109214			-
Bacteria.Actinobacteria.Actinobacteria.Actinomycetales.Dermabacteraceae.Helcobacillus	1.35786			-
Bacteria.Firmicutes.Clostridia.Clostridiales.Veillonellaceae	4.10219			-
Bacteria.Actinobacteria.Actinobacteria.Actinomycetales.Dermabacteraceae.Dermabacter	2.07626			-
Bacteria.Proteobacteria.Gammaproteobacteria.Alteromonadales.Psychromonadaceae	0			-
Bacteria.Proteobacteria.Gammaproteobacteria.Vibrionales.Vibrionaceae	2.27344			-
Bacteria.Proteobacteria.Alphaproteobacteria.Rhizobiales.Rhodobiaceae	0.882338			0.00982327
Bacteria.Verrucomicrobia.Verrucomicrobiae	1.71839			-
Bacteria.Actinobacteria.Coriobacteriia.Coriobacteriales.Coriobacteriaceae.Atopobium	2.59556			-
Bacteria.Fusobacteria	4.30445			-
Bacteria.Firmicutes.Clostridia	4.71979			-
Bacteria.Actinobacteria.Actinobacteria.Actinomycetales.Cellulomonadaceae.Cellulomonas	1.67696			0.0142983
Bacteria.Firmicutes.Clostridia.Clostridiales.Lachnospiraceae.Coprococcus	1.69525			-
Bacteria.Actinobacteria.Actinobacteria.Actinomycetales.Pseudonocardiaceae.Saccharopolyspora	1.38993			-
Bacteria.Proteobacteria.Alphaproteobacteria.Rhizobiales.Rhizobiaceae.Kaistia	0.433454			-
Bacteria.Proteobacteria.Gammaproteobacteria.Xanthomonadales.Xanthomonadaceae.Luteimonas	2.43354			-
Bacteria.Synergistetes	2.54516			-
Bacteria.Synergistetes.Synergistia.Synergistales.Dethiosulfovibrionaceae.TG5	2.06257			-
Bacteria.Nitrospirae	1.28028			0.00982327
Bacteria.Proteobacteria.Gammaproteobacteria.Legionellales.Legionellaceae.Legionella	0.523038			-
Bacteria.Actinobacteria.Actinobacteria.Actinomycetales.Dermabacteraceae.Brachybacterium	2.56917			-
Bacteria.Planctomycetes	2.20296			-
Bacteria.Firmicutes.Bacilli.Bacillales.Bacillaceae.Marinococcus	0.971762			0.028405
Bacteria.Bacteroidetes.Cytophagia.Cytophagales.Cytophagaceae.Spirosoma	0			-
Bacteria.Proteobacteria.Gammaproteobacteria.Alteromonadales.Shewanellaceae.Shewanella	1.40596			-
Bacteria.Proteobacteria.Epsilonproteobacteria.Campylobacterales.Campylobacteraceae.Campylobacter	3.44407			-
Bacteria.Elusimicrobia.Elusimicrobia.Elusimicrobiales.Elusimicrobiaceae.Elusimicrobium	0			-
Bacteria.Firmicutes.Bacilli.Bacillales.Thermicanaceae.Thermicanus	0.734484			-
Bacteria.Elusimicrobia.Elusimicrobia.Elusimicrobiales	0			-
Bacteria.Proteobacteria.Alphaproteobacteria.Sphingomonadales.Sphingomonadaceae.Sandaracinobacter	0.433454			-
Bacteria.Actinobacteria.Actinobacteria.Actinomycetales.Nocardioidaceae	2.72155			-
Bacteria.Actinobacteria.Actinobacteria.Actinomycetales.Thermomonosporaceae.Actinomadura	0			-
Archaea.Euryarchaeota	1.45415			-
Bacteria.Proteobacteria.Deltaproteobacteria.Bdellovibrionales.Bdellovibrionaceae.Bdellovibrio	1.93755			-
Bacteria.Synergistetes.Synergistia.Synergistales.Synergistaceae.Candidatus_Tammella	0			-
Bacteria.Firmicutes.Bacilli.Lactobacillales.Enterococcaceae	3.579			-
Bacteria.Firmicutes.Bacilli.Bacillales.Thermicanaceae	0.734484			-
Bacteria.Firmicutes.Clostridia.Clostridiales.Peptostreptococcaceae.Filifactor	3.20308			-
Bacteria.Firmicutes.Clostridia.Clostridiales.Tissierellaceae.Peptoniphilus	3.88013			-
Bacteria.Planctomycetes.Planctomycetia.Gemmatales.Gemmataceae	0.910575			-
Bacteria.Firmicutes.Bacilli.Lactobacillales.Leuconostocaceae.Leuconostoc	2.10022			-
Bacteria.Bacteroidetes.Bacteroidia.Bacteroidales.Porphyromonadaceae.Paludibacter	1.87813			-
Bacteria.Synergistetes.Synergistia.Synergistales.Dethiosulfovibrionaceae.Jonquetella	0			-
Bacteria.Actinobacteria.Actinobacteria.Actinomycetales.Actinomycetaceae.Mobiluncus	1.95222			-
Bacteria.Proteobacteria.Betaproteobacteria.Burkholderiales.Comamonadaceae.Limnobacter	2.08182			-
Bacteria.Verrucomicrobia.Verrucomicrobiae.Verrucomicrobiales	1.71839			-
Bacteria.Proteobacteria.Gammaproteobacteria.Chromatiales.Halothiobacillaceae.Thiovirga	0			-
Archaea.Euryarchaeota.Methanobacteria.Methanobacteriales.Methanobacteriaceae.Methanobrevibacter	1.02977			-
Bacteria.Proteobacteria.Epsilonproteobacteria.Campylobacterales.Campylobacteraceae.Arcobacter	0.820231			-
Bacteria.Proteobacteria.Gammaproteobacteria.Aeromonadales.Aeromonadaceae	0.441632			-
Bacteria.Planctomycetes.Planctomycetia.Pirellulales.Pirellulaceae.Pirellula	0			-
Bacteria.Proteobacteria.Betaproteobacteria.Burkholderiales.Oxalobacteraceae.Massilia	2.38027			-
Bacteria.Bacteroidetes.Sphingobacteriia.Sphingobacteriales	3.35391			-
Archaea.Euryarchaeota.Methanomicrobia	0.508742			-
Bacteria.Proteobacteria.Gammaproteobacteria.Pseudomonadales.Moraxellaceae.Enhydrobacter	3.63061			-
Bacteria.Proteobacteria.Alphaproteobacteria.Rhizobiales.Xanthobacteraceae.Ancylobacter	1.78543			-
Bacteria.Proteobacteria.Betaproteobacteria.Burkholderiales	4.2659			-
Bacteria.Proteobacteria.Betaproteobacteria.Burkholderiales.Alcaligenaceae.Sutterella	2.14972			-
Bacteria.Proteobacteria.Alphaproteobacteria.Sphingomonadales.Sphingomonadaceae.Sphingobium	1.66762			-
Bacteria.Proteobacteria.Betaproteobacteria.Burkholderiales.Comamonadaceae.Hydrogenophaga	1.25958			-
Bacteria.Acidobacteria.Acidobacteriia.Acidobacteriales.Acidobacteriaceae.Terriglobus	0.734484			0.00982327
Bacteria.Proteobacteria.Betaproteobacteria.Methylophilales.Methylophilaceae.Methylobacillus	1.78543			-
Bacteria.Firmicutes.Clostridia.Clostridiales.Tissierellaceae.Helcococcus	2.3136			-
Bacteria.Bacteroidetes.Flavobacteriia.Flavobacteriales.Weeksellaceae.Chryseobacterium	3.57505			-
Bacteria.Proteobacteria.Alphaproteobacteria.Rhodospirillales.Acetobacteraceae.Acidiphilium	1.68217			-
Bacteria.Firmicutes.Clostridia.Clostridiales.Tissierellaceae	4.67508			-
Bacteria.Thermotogae	0.0856568			-
Bacteria.Actinobacteria.Actinobacteria.Actinomycetales.Streptomycetaceae	1.60215			-
Bacteria.Acidobacteria.Acidobacteriia	0.734484			-
Bacteria.Firmicutes.Clostridia.Clostridiales.Lachnospiraceae.Epulopiscium	0.587998			-
Bacteria.Firmicutes.Clostridia.Clostridiales.Ruminococcaceae.Gemmiger	0.821879			-
Bacteria.Actinobacteria.Actinobacteria.Actinomycetales.Micrococcaceae.Nesterenkonia	2.1452			-
Bacteria.Bacteroidetes.Sphingobacteriia	3.35391			-
Bacteria.Firmicutes.Clostridia.Clostridiales.Veillonellaceae.Megasphaera	2.83396			-
Bacteria.Firmicutes.Erysipelotrichi.Erysipelotrichales.Erysipelotrichaceae.RFN20	0			-
Bacteria.Bacteroidetes.Bacteroidia.Bacteroidales.Porphyromonadaceae	4.44863			-
Bacteria.Proteobacteria.Gammaproteobacteria.Alteromonadales.Alteromonadaceae.Cellvibrio	1.64635			-
Bacteria.Actinobacteria	5.41372			-
Bacteria.Actinobacteria.Actinobacteria.Actinomycetales.Mycobacteriaceae.Mycobacterium	1.82956			-
Archaea.Crenarchaeota.Thaumarchaeota.Nitrososphaerales.Nitrososphaeraceae	1.47038			-
Bacteria.Fusobacteria.Fusobacteriia.Fusobacteriales.Fusobacteriaceae	4.2567			-
Bacteria.Bacteroidetes.Saprospirae.Saprospirales.Chitinophagaceae.Chitinophaga	0			-
Bacteria.Actinobacteria.Actinobacteria.Actinomycetales.Yaniellaceae.Yaniella	1.33805			-
Bacteria.Chloroflexi.Anaerolineae	0.109214			-
Bacteria.Armatimonadetes.Fimbriimonadia.Fimbriimonadales	1.50677			0.0195165

## Sheet: ROC_UAT vs. CRS
Sample_name	Group	Finegoldia	Morganella	Pelomonas	Actinobacillus	Peptoniphilus	Fusobacterium	Anaerococcus	Porphyromonas	Neisseria	Escherichia	Streptococcus	Pseudomonas	Moraxella	Propionibacterium	Prevotella	Haemophilus	Alloiococcus	Corynebacterium	Staphylococcus	Others
NKT_11	UAT	6.67e-05	0.0964997	0.0749608	0.00231906	6.67e-05	0.000167	0.000634	0.000234	0.00363709	0.178701	0.00805833	0.201074	5.01e-05	0.00115119	0.00146818	8.34e-05	0.000167	0.0153325	0.00530548	0.410024
NKT_19	UAT	0	0.00126858	0.000137	0	0.00132001	0.180858	0	0.231978	6.86e-05	0.00198858	0.000154	0.00169715	0	1.71e-05	0.385836	0	1.71e-05	0.0113658	8.57e-05	0.183207
NKT_30	UAT	0.000906	0.00386807	0.00885125	0.000366	0.00108027	0.000244	0.000436	0.00068	0.000331	0.0147405	0.00487864	0.0142178	1.74e-05	0.00113254	0.00120224	0.000401	1.74e-05	0.56317	0.289722	0.0937397
NKT_44	UAT	1.6e-05	0	1.6e-05	0.000112	3.2e-05	0.00048	9.6e-05	0.000432	0.000272	0.00917123	0.00240084	0.00148852	0	0.0494894	0.00048	0.000176	0.0236563	0.770063	0.0720254	0.0695925
NKT_40	UAT	0.00437418	0.000737	1.64e-05	0.00583224	0.0122706	0.0357634	0.0269987	0.0959207	0.0087156	6.55e-05	0.0980177	0.00486566	0	0.00684797	0.0972477	0.0022772	0	0.137991	0.260763	0.201294
NKT_14	UAT	0.00455079	0	1.65e-05	0.000132	0.00666898	0.00134042	0.0506048	0.000496	0.000877	0.000579	0.00342551	0.00122458	0	0.0121465	0.00309454	0.000778	0.106621	0.52637	0.246339	0.034735
NKT_5	UAT	0	3.34e-05	0.000734	0.000117	0	1.67e-05	1.67e-05	3.34e-05	0.0227277	0.00103459	0.00113471	0.00225274	1.67e-05	1.67e-05	0.0001	1.67e-05	0	0.0469238	0.123016	0.801809
NKT_34	UAT	0	0.00768312	0.00806911	0.000993	0.000165	0.000331	0.000257	0.000349	0.00238949	0.0128665	0.00512821	0.0116166	5.51e-05	0.144454	0.00115798	0.00520173	0.4924	0.196581	0.053065	0.0572374
NKT_18	UAT	0	1.67e-05	0.000351	1.67e-05	0.0135345	0.0216218	0.0124985	0.342039	0	0.000201	0.00238943	0.000652	0	3.34e-05	0.143332	0	1.67e-05	0.252126	0.0366434	0.174528
NKT_36	UAT	1.54e-05	0	0	0.000493	7.7e-05	0.000154	3.08e-05	0.000308	0.00114029	0	0.00101701	4.62e-05	0	4.62e-05	0.000185	0.98305	0	0.00074	0.000678	0.0120192
NKT_8	UAT	0.0009	0.00302836	0.00102099	0	6.92e-05	1.73e-05	0.00117673	0.000104	0	0.00688736	0.00026	0.00216312	0.000208	5.19e-05	0.00026	0.000138	0.00019	0.315538	0.275702	0.392285
NKT_29	UAT	0.000123	2.05e-05	0.0114462	0.0012081	0	0.000369	0.000246	0.00045	0.000758	0.0027643	0.0334992	0.0051805	0	0.00147429	0.00124905	0.000962	0	0.00358335	0.744251	0.192416
NKT_2	UAT	0.00337226	0	0.00011	0	0.18538	0	0.0187838	0.0655384	0	0	0.000126	4.73e-05	0	7.88e-05	0.0343686	0	0	0.0119132	0.453379	0.226902
NKT_13	UAT	0.0135906	0	0	0	0	0	9.56e-05	0.18141	0	0	0.00105156	0	0	0	0.725639	0	0	0.00100376	0.0106749	0.066535
NKT_4	UAT	0	0	0	0	0	0	0	1.62e-05	0.633713	0	0.170235	0	0	4.86e-05	0.000211	1.62e-05	0.00627198	0.0147481	0.168177	0.0065637
NKT_38	UAT	0.0110346	6.72e-05	0.0105307	0.00172993	0.0159893	0.00633188	0.0170138	0.00935505	0.0115721	0.00228418	0.0222372	0.00376218	0.000353	0.0389654	0.0110682	0.00166275	0.000101	0.251982	0.33915	0.24481
NKT_32	UAT	0.000588	0.00835932	0.00426129	6.53e-05	0.000114	3.27e-05	0.00111022	0.00018	0.000261	0.0164084	0.000914	0.0105308	1.63e-05	0.0396578	0.000424	0	3.27e-05	0.00511029	0.8463	0.0656337
NKT_25	UAT	0.00597669	0	0.000835	0.00013	0.0433217	3.71e-05	0.0950145	0.0154614	7.42e-05	0.000687	0.000167	0.00213453	1.86e-05	0.0049187	0.0163895	0	5.57e-05	0.218892	0.55483	0.0410572
NKT_16	UAT	0.0109475	0	0	0.00741337	0.000132	0.007512	0.000411	0.000181	0.00540798	1.64e-05	0.00149583	0.000411	0	0.00254783	0.14046	0.000132	1.64e-05	0.569712	0.0138569	0.239348
NKT_39	UAT	1.56e-05	0	1.56e-05	0.0201241	1.56e-05	3.12e-05	0	0	4.68e-05	0	0.00141851	0.000109	0	9.35e-05	0.000249	0.853348	1.56e-05	0.000187	0.105733	0.0185965
NKT_31	UAT	0.000154	0.00033	0.0632119	0.0380726	0.000353	0.000419	0.00103554	0	0.000198	0.0123163	0.107123	0.0374557	0.000132	0.000815	0.00233547	0.00022	0	0.0152687	0.174742	0.545817
NKT_22	UAT	0.000332	0.000402	0.000472	0.0196823	0.000542	0.0516638	0.000735	0.0885615	0.0903461	0.0026243	0.142342	0.000892	0.00356905	0.00014	0.242888	0.0296896	7e-05	0.00650827	0.0108646	0.307673
[truncated: 43 more rows]

[truncated: 3 more sheets: ROC_UAT vs. HC, ROC_CRS vs. HC, KEGG_functional_annotation]
